# Supplementary material for: Mitochondrial metabolism sustains DNMT3A-R882-mutant clonal haematopoiesis
Source: Nature. 2025 Apr 16;642(8067):431–41. doi: 10.1038/s41586-025-08980-6 (PMC12158785; doi:10.1038/s41586-025-08980-6)
Supplement: Supplementary file 3 — gRNA counts of CRISPR screen data. These data contain gRNA counts from the genome-wide CRISPR screen performed on cells collected on day (d) 6, 10, 15, 20, 25 and 30 post library transductions in two Dnmt3aR882H/+ biological replicates (GDB, GDD) and on the pooled plasmid library (MouseV2-PGKpuBFP_v4). [file 41586_2025_8980_MOESM3_ESM.xlsx]

## Sheet: grna_counts_Plasmid-tag1-12_GDd
Supplementary Data1. gRNA counts of CRISPR screen data performed on samples collected on day (d) 6, 10, 15, 20, 25 and 30 post library transduction in two Dnmt3a-R882H/+ biological replicates (GDB, GDD)
gRNA	Gene	MouseV2-PGKpuBFP_v4	GDB_d6	GDB_d10	GDB_d15	GDB_d20	GDB_d25	GDB_d30	GDD_d6	GDD_d10	GDD_d15	GDD_d20	GDD_d25	GDD_d30
0610007P14Rik_CCDS26063.1_ex1_12:85816385-85816407:+_5-2	0610007P14Rik	683	602	734	721	799	706	790	569	626	525	730	634	531
0610007P14Rik_CCDS26063.1_ex1_12:85816413-85816435:-_5-3	0610007P14Rik	235	258	354	353	347	246	278	273	243	231	227	239	175
0610007P14Rik_CCDS26063.1_ex2_12:85819535-85819557:-_5-4	0610007P14Rik	791	780	795	797	843	659	772	794	754	627	782	675	685
0610007P14Rik_CCDS26063.1_ex3_12:85822102-85822124:-_5-5	0610007P14Rik	116	147	183	140	208	102	128	122	101	99	124	102	82
0610009B22Rik_CCDS36149.1_ex0_11:51685793-51685815:-_5-1	0610009B22Rik	594	554	728	755	671	588	574	582	653	589	810	671	698
0610009B22Rik_CCDS36149.1_ex0_11:51685824-51685846:-_5-2	0610009B22Rik	808	778	862	795	795	739	836	660	666	572	771	699	724
0610009B22Rik_CCDS36149.1_ex0_11:51685838-51685860:-_5-3	0610009B22Rik	611	470	547	417	499	363	379	527	423	462	580	388	355
0610009B22Rik_CCDS36149.1_ex0_11:51685907-51685929:+_5-4	0610009B22Rik	601	666	789	528	620	426	370	586	541	553	625	453	414
0610009B22Rik_CCDS36149.1_ex0_11:51685931-51685953:-_5-5	0610009B22Rik	576	585	622	676	732	552	596	465	470	414	516	431	447
0610009D07Rik_CCDS25791.1_ex1_12:4820669-4820691:+_5-1	0610009D07Rik	40	33	41	49	24	14	10	33	53	32	67	44	37
0610009D07Rik_CCDS25791.1_ex1_12:4820693-4820715:-_5-2	0610009D07Rik	228	188	259	218	209	195	170	188	187	159	234	188	162
0610009D07Rik_CCDS25791.1_ex2_12:4826759-4826781:+_5-3	0610009D07Rik	186	194	236	186	157	112	93	221	163	156	170	115	76
0610009D07Rik_CCDS25791.1_ex2_12:4826782-4826804:+_5-4	0610009D07Rik	1346	1116	1249	984	847	563	582	1172	1001	792	687	497	433
0610009D07Rik_CCDS25791.1_ex2_12:4826826-4826848:-_5-5	0610009D07Rik	725	671	751	696	662	659	703	602	578	497	571	467	467
0610009O20Rik_CCDS50260.1_ex1_18:38251165-38251187:-_5-1	0610009O20Rik	680	526	737	640	687	549	730	673	556	527	696	596	520
0610009O20Rik_CCDS50260.1_ex2_18:38251291-38251313:+_5-2	0610009O20Rik	311	259	380	294	309	258	242	258	301	296	384	373	358
0610009O20Rik_CCDS50260.1_ex3_18:38252859-38252881:+_5-3	0610009O20Rik	860	737	748	705	705	480	551	660	690	550	703	518	447
0610009O20Rik_CCDS50260.1_ex5_18:38254299-38254321:-_5-4	0610009O20Rik	1384	1396	1597	1480	1649	1285	1325	1378	1315	1266	1676	1428	1364
0610009O20Rik_CCDS50260.1_ex5_18:38254339-38254361:+_5-5	0610009O20Rik	881	838	1026	921	1061	692	787	806	759	697	979	893	789
0610010F05Rik_CCDS36119.1_ex14_11:23615151-23615173:+_5-1	0610010F05Rik	268	235	322	224	193	157	142	170	177	75	106	105	71
0610010F05Rik_CCDS36119.1_ex16_11:23620259-23620281:-_5-2	0610010F05Rik	63	50	39	39	57	32	29	69	53	59	53	22	29
0610010F05Rik_CCDS36119.1_ex17_11:23622504-23622526:-_5-3	0610010F05Rik	180	173	235	238	154	127	121	204	150	139	164	120	123
0610010F05Rik_CCDS36119.1_ex18_11:23625043-23625065:-_5-4	0610010F05Rik	107	124	181	177	183	154	197	124	113	83	88	86	59
0610010F05Rik_CCDS36119.1_ex19_11:23628871-23628893:+_5-5	0610010F05Rik	396	373	322	332	325	272	331	312	320	309	464	578	541
0610010K14Rik_CCDS24940.1_ex2_11:70236026-70236048:+_9-1	0610010K14Rik	496	593	557	534	550	364	380	564	497	358	527	495	413
0610010K14Rik_CCDS24940.1_ex2_11:70236053-70236075:-_9-2	0610010K14Rik	472	493	605	544	566	464	588	515	500	458	633	502	413
0610010K14Rik_CCDS24940.1_ex2_11:70236110-70236132:-_9-3	0610010K14Rik	388	339	353	309	306	274	247	273	264	166	148	150	153
0610010K14Rik_CCDS24940.1_ex2_11:70236135-70236157:+_9-4	0610010K14Rik	569	548	674	658	703	513	620	631	562	444	566	384	456
0610010K14Rik_CCDS24940.1_ex2_11:70236175-70236197:+_9-5	0610010K14Rik	566	529	632	610	597	583	612	554	482	521	615	589	609
0610010K14Rik_CCDS24940.1_ex3_11:70237516-70237538:+_9-8	0610010K14Rik	1015	910	1030	928	1028	802	795	893	900	793	985	817	692
0610010K14Rik_CCDS24940.1_ex3_11:70237531-70237553:-_9-9	0610010K14Rik	1075	808	891	849	822	831	1010	905	840	602	736	613	586
0610010K14Rik_CCDS48833.1_ex2_11:70236942-70236964:-_9-6	0610010K14Rik	440	433	603	480	653	517	610	475	475	486	708	465	473
0610010K14Rik_CCDS48833.1_ex2_11:70236969-70236991:-_9-7	0610010K14Rik	502	629	746	625	677	511	515	484	491	452	585	649	676
0610011F06Rik_CCDS28536.1_ex0_17:25875634-25875656:+_5-1	0610011F06Rik	679	658	770	738	669	552	633	721	583	528	594	542	413
0610011F06Rik_CCDS28536.1_ex0_17:25875672-25875694:-_5-2	0610011F06Rik	907	725	850	674	792	601	650	780	689	489	766	586	517
0610011F06Rik_CCDS28536.1_ex0_17:25875695-25875717:-_5-3	0610011F06Rik	812	628	677	635	617	460	488	612	555	416	678	497	461
0610011F06Rik_CCDS28536.1_ex1_17:25876007-25876029:+_5-4	0610011F06Rik	639	538	673	570	554	379	339	565	583	530	579	655	481
0610011F06Rik_CCDS28536.1_ex1_17:25876053-25876075:-_5-5	0610011F06Rik	844	775	885	954	906	809	857	819	745	697	923	680	582
0610012H03Rik_CCDS38191.1_ex1_2:105297818-105297840:+_5-1	0610012H03Rik	483	421	553	598	655	594	719	476	456	329	494	406	238
0610012H03Rik_CCDS38191.1_ex1_2:105297873-105297895:-_5-2	0610012H03Rik	839	674	796	745	729	629	550	799	837	795	1055	892	749
0610012H03Rik_CCDS38191.1_ex1_2:105297906-105297928:-_5-3	0610012H03Rik	605	525	687	669	907	767	857	427	447	390	518	421	438
0610012H03Rik_CCDS38191.1_ex2_2:105378652-105378674:+_5-4	0610012H03Rik	851	856	1063	1014	824	717	738	918	810	756	943	807	632
0610012H03Rik_CCDS38191.1_ex2_2:105378690-105378712:-_5-5	0610012H03Rik	300	272	291	266	249	170	220	263	253	182	197	139	96
0610030E20Rik_CCDS51808.1_ex0_6:72347495-72347517:-_5-1	0610030E20Rik	933	844	885	753	771	563	759	769	715	551	741	582	605
0610030E20Rik_CCDS51808.1_ex1_6:72347590-72347612:+_5-2	0610030E20Rik	230	311	358	213	302	224	269	247	302	204	297	281	235
0610030E20Rik_CCDS51808.1_ex2_6:72348538-72348560:-_5-3	0610030E20Rik	645	581	632	580	538	421	488	568	550	522	621	613	477
0610030E20Rik_CCDS51808.1_ex2_6:72348591-72348613:+_5-4	0610030E20Rik	407	406	358	408	509	306	382	350	195	178	258	219	187
0610030E20Rik_CCDS51808.1_ex2_6:72348623-72348645:+_5-5	0610030E20Rik	256	274	275	299	297	285	294	207	239	235	241	177	178
0610031J06Rik_CCDS17469.1_ex1_3:88325681-88325703:+_5-1	0610031J06Rik	1455	1000	1134	1138	1142	1033	981	1026	969	919	1319	967	892
0610031J06Rik_CCDS17469.1_ex1_3:88325718-88325740:+_5-2	0610031J06Rik	748	526	624	549	570	490	474	651	634	557	704	574	457
0610031J06Rik_CCDS17469.1_ex2_3:88326126-88326148:+_5-3	0610031J06Rik	295	238	291	244	291	218	208	263	268	204	281	263	244
0610031J06Rik_CCDS17469.1_ex2_3:88326175-88326197:-_5-4	0610031J06Rik	646	582	704	602	468	383	366	722	675	561	718	622	538
0610031J06Rik_CCDS17469.1_ex3_3:88326418-88326440:-_5-5	0610031J06Rik	161	140	143	123	123	89	94	161	130	131	173	113	108
0610037L13Rik_CCDS18442.1_ex0_4:107890108-107890130:-_5-1	0610037L13Rik	312	287	325	270	263	239	207	208	184	204	231	181	176
0610037L13Rik_CCDS18442.1_ex0_4:107890141-107890163:-_5-2	0610037L13Rik	616	469	505	423	417	343	367	516	361	323	501	347	307
0610037L13Rik_CCDS18442.1_ex0_4:107890163-107890185:-_5-3	0610037L13Rik	643	707	810	800	876	669	692	795	663	618	748	612	515
0610037L13Rik_CCDS18442.1_ex0_4:107890181-107890203:+_5-4	0610037L13Rik	397	339	450	412	440	458	445	368	340	326	488	359	298
0610037L13Rik_CCDS18442.1_ex1_4:107891500-107891522:+_5-5	0610037L13Rik	750	715	732	655	616	561	576	774	727	680	867	728	609
0610040J01Rik_CCDS39092.1_ex1_5:63898115-63898137:+_5-1	0610040J01Rik	362	294	393	450	473	370	359	337	303	294	338	390	266
0610040J01Rik_CCDS39092.1_ex1_5:63898264-63898286:-_5-2	0610040J01Rik	428	363	435	503	458	347	323	422	271	265	306	253	226
0610040J01Rik_CCDS39092.1_ex1_5:63898294-63898316:-_5-3	0610040J01Rik	618	533	702	597	619	530	633	674	579	553	769	732	747
0610040J01Rik_CCDS39092.1_ex1_5:63898338-63898360:+_5-4	0610040J01Rik	1	9	1	4	0	0	0	7	10	10	6	0	4
0610040J01Rik_CCDS39092.1_ex1_5:63898540-63898562:+_5-5	0610040J01Rik	226	234	245	261	435	373	480	194	238	268	305	180	182
1100001G20Rik_CCDS36258.1_ex0_11:83747108-83747130:-_2-1	1100001G20Rik	265	183	286	224	241	184	136	229	280	196	224	185	151
1100001G20Rik_CCDS36258.1_ex1_11:83749243-83749265:+_2-2	1100001G20Rik	675	604	817	775	785	693	703	569	714	652	863	838	824
1110001A16Rik_CCDS50183.1_ex0_17:78918451-78918473:+_4-1	1110001A16Rik	500	458	518	373	360	348	353	470	445	479	578	506	531
1110001A16Rik_CCDS50183.1_ex0_17:78918464-78918486:-_4-2	1110001A16Rik	743	719	810	720	818	583	683	523	608	620	765	669	551
1110001A16Rik_CCDS50183.1_ex1_17:78919079-78919101:+_4-3	1110001A16Rik	242	242	283	328	389	438	498	254	359	260	374	239	170
1110001A16Rik_CCDS50183.1_ex2_17:78919753-78919775:-_4-4	1110001A16Rik	57	46	69	42	45	47	39	46	34	35	46	46	38
1110001J03Rik_CCDS20014.1_ex0_6:38534950-38534972:+_5-1	1110001J03Rik	627	554	501	497	582	532	705	520	520	475	601	523	471
1110001J03Rik_CCDS20014.1_ex0_6:38534973-38534995:-_5-2	1110001J03Rik	238	170	181	155	204	92	119	190	144	119	153	112	98
1110001J03Rik_CCDS20014.1_ex0_6:38534994-38535016:+_5-3	1110001J03Rik	396	316	441	368	303	317	305	289	336	292	413	308	316
1110001J03Rik_CCDS20014.1_ex1_6:38539224-38539246:-_5-4	1110001J03Rik	337	294	392	370	399	349	396	359	357	327	436	333	305
1110001J03Rik_CCDS20014.1_ex1_6:38539242-38539264:+_5-5	1110001J03Rik	396	321	316	299	370	299	294	366	396	349	422	339	286
1110004E09Rik_CCDS28321.1_ex3_16:90927437-90927459:+_5-1	1110004E09Rik	868	701	798	727	693	629	728	720	567	483	532	489	361
1110004E09Rik_CCDS28321.1_ex5_16:90931010-90931032:-_5-2	1110004E09Rik	186	121	156	135	119	113	115	115	91	78	94	54	72
1110004E09Rik_CCDS28321.1_ex5_16:90931072-90931094:-_5-3	1110004E09Rik	251	198	191	223	204	175	164	166	208	158	191	167	202
1110004E09Rik_CCDS28321.1_ex6_16:90934576-90934598:-_5-4	1110004E09Rik	812	733	716	618	571	363	308	618	551	447	421	329	287
1110004E09Rik_CCDS28321.1_ex6_16:90934611-90934633:-_5-5	1110004E09Rik	571	469	409	230	194	101	64	373	344	165	139	63	34
1110004F10Rik_CCDS21766.1_ex1_7:116099497-116099519:+_5-1	1110004F10Rik	634	620	788	600	735	594	565	563	471	381	471	411	327
1110004F10Rik_CCDS21766.1_ex2_7:116101983-116102005:+_5-2	1110004F10Rik	449	363	380	312	334	250	308	327	395	374	346	323	179
1110004F10Rik_CCDS21766.1_ex3_7:116103221-116103243:+_5-3	1110004F10Rik	35	48	22	28	37	14	32	37	2	6	2	3	1
1110004F10Rik_CCDS21766.1_ex3_7:116103271-116103293:+_5-4	1110004F10Rik	415	376	420	408	460	321	389	392	376	355	439	430	377
1110004F10Rik_CCDS21766.1_ex4_7:116104206-116104228:+_5-5	1110004F10Rik	56	62	82	83	94	52	60	63	74	77	56	54	49
1110007C09Rik_CCDS49260.1_ex3_13:49205188-49205210:+_5-1	1110007C09Rik	517	443	489	419	587	429	448	436	427	373	512	466	349
1110007C09Rik_CCDS49260.1_ex3_13:49205261-49205283:-_5-2	1110007C09Rik	498	388	461	435	483	365	452	416	409	357	492	424	403
1110007C09Rik_CCDS49260.1_ex3_13:49205279-49205301:+_5-3	1110007C09Rik	741	673	764	730	639	643	567	623	660	527	704	718	750
1110007C09Rik_CCDS49260.1_ex3_13:49205303-49205325:+_5-4	1110007C09Rik	1026	749	806	716	840	623	649	599	624	559	757	606	523
1110007C09Rik_CCDS49260.1_ex3_13:49205328-49205350:+_5-5	1110007C09Rik	442	340	417	368	404	320	317	448	397	361	449	336	272
1110008F13Rik_CCDS16970.1_ex0_2:156863396-156863418:+_5-1	1110008F13Rik	795	761	742	798	931	659	875	661	673	516	661	628	443
1110008F13Rik_CCDS16970.1_ex1_2:156865283-156865305:+_5-2	1110008F13Rik	706	491	569	630	783	537	586	529	511	475	527	437	344
1110008F13Rik_CCDS16970.1_ex1_2:156865320-156865342:+_5-3	1110008F13Rik	578	464	555	586	610	520	533	515	480	373	487	498	378
1110008F13Rik_CCDS16970.1_ex1_2:156865332-156865354:-_5-4	1110008F13Rik	529	454	385	388	442	312	389	404	349	322	423	387	283
1110008F13Rik_CCDS16970.1_ex2_2:156872344-156872366:-_5-5	1110008F13Rik	383	302	407	281	271	214	193	310	360	355	563	523	640
1110008J03Rik_CCDS51635.1_ex0_5:120609886-120609908:-_5-1	1110008J03Rik	901	759	941	861	821	714	639	925	917	787	1116	866	855
1110008J03Rik_CCDS51635.1_ex0_5:120609904-120609926:-_5-2	1110008J03Rik	589	587	645	620	755	576	612	551	636	594	796	695	660
1110008J03Rik_CCDS51635.1_ex0_5:120609924-120609946:+_5-3	1110008J03Rik	583	535	666	540	641	494	461	518	480	371	449	321	260
1110008J03Rik_CCDS51635.1_ex1_5:120611456-120611478:+_5-4	1110008J03Rik	507	545	628	506	513	387	391	400	506	505	576	489	554
1110008J03Rik_CCDS51635.1_ex1_5:120611480-120611502:-_5-5	1110008J03Rik	226	229	292	257	273	174	177	258	209	146	169	186	126
1110008L16Rik_CCDS49068.1_ex0_12:55304014-55304036:-_5-1	1110008L16Rik	826	749	752	684	670	527	658	708	667	707	829	816	807
1110008L16Rik_CCDS49068.1_ex0_12:55304172-55304194:+_5-2	1110008L16Rik	458	455	494	344	306	164	141	449	396	311	269	270	173
1110008L16Rik_CCDS49068.1_ex0_12:55304396-55304418:+_5-3	1110008L16Rik	406	400	449	418	356	309	353	421	406	350	373	326	286
1110008L16Rik_CCDS49068.1_ex0_12:55304532-55304554:+_5-4	1110008L16Rik	392	414	343	389	363	312	246	404	333	259	297	262	159
1110008L16Rik_CCDS49068.1_ex0_12:55304726-55304748:-_5-5	1110008L16Rik	52	47	79	81	114	86	95	51	72	54	52	63	43
1110008P14Rik_CCDS38103.1_ex0_2:32379423-32379445:+_5-1	1110008P14Rik	396	335	401	344	388	366	352	450	312	334	430	316	326
1110008P14Rik_CCDS38103.1_ex0_2:32379462-32379484:+_5-2	1110008P14Rik	513	450	502	472	449	362	426	481	479	347	451	384	301
1110008P14Rik_CCDS38103.1_ex0_2:32379477-32379499:-_5-3	1110008P14Rik	519	481	555	528	555	418	323	446	528	471	523	555	580
1110008P14Rik_CCDS38103.1_ex0_2:32379493-32379515:+_5-4	1110008P14Rik	228	229	220	180	188	133	130	263	171	164	180	211	176
1110008P14Rik_CCDS38103.1_ex0_2:32379515-32379537:+_5-5	1110008P14Rik	364	336	367	295	380	320	397	365	301	333	459	391	312
1110012L19Rik_CCDS30174.1_ex0_X:70388075-70388097:+_5-1	1110012L19Rik	421	437	478	427	529	467	522	348	274	233	265	230	219
1110012L19Rik_CCDS30174.1_ex0_X:70388111-70388133:+_5-2	1110012L19Rik	354	313	406	432	487	353	461	348	332	312	357	270	317
1110012L19Rik_CCDS30174.1_ex0_X:70388133-70388155:+_5-3	1110012L19Rik	260	208	267	249	223	205	227	235	264	237	247	250	213
1110012L19Rik_CCDS30174.1_ex1_X:70388868-70388890:-_5-4	1110012L19Rik	314	292	331	341	369	367	387	288	218	133	205	161	134
1110012L19Rik_CCDS30174.1_ex1_X:70388906-70388928:+_5-5	1110012L19Rik	2	2	0	1	0	0	0	12	12	0	4	5	3
1110017D15Rik_CCDS38717.1_ex2_4:41507557-41507579:-_5-1	1110017D15Rik	535	521	785	693	829	609	735	562	594	545	656	556	483
1110017D15Rik_CCDS38717.1_ex4_4:41511476-41511498:-_5-2	1110017D15Rik	131	85	90	98	57	46	55	135	149	128	193	154	97
1110017D15Rik_CCDS38717.1_ex4_4:41511504-41511526:-_5-3	1110017D15Rik	535	478	634	505	561	402	396	557	494	439	511	510	479
1110017D15Rik_CCDS38717.1_ex4_4:41511537-41511559:-_5-4	1110017D15Rik	812	827	884	875	1091	676	794	859	774	738	912	671	659
1110017D15Rik_CCDS38717.1_ex5_4:41517051-41517073:-_5-5	1110017D15Rik	585	477	468	400	438	375	361	512	565	464	627	634	603
1110032A03Rik_CCDS23173.1_ex1_9:50764246-50764268:-_5-1	1110032A03Rik	191	211	233	180	291	223	311	209	175	153	185	165	106
1110032A03Rik_CCDS23173.1_ex2_9:50764688-50764710:+_5-2	1110032A03Rik	152	202	244	199	225	228	215	180	140	95	114	92	89
1110032A03Rik_CCDS23173.1_ex2_9:50764747-50764769:+_5-3	1110032A03Rik	350	382	520	395	395	289	358	372	325	335	449	476	395
1110032A03Rik_CCDS23173.1_ex2_9:50764764-50764786:-_5-4	1110032A03Rik	377	314	361	300	345	264	309	296	274	209	253	203	150
1110032A03Rik_CCDS23173.1_ex2_9:50764807-50764829:+_5-5	1110032A03Rik	61	52	54	50	29	27	10	49	61	52	76	84	30
1110032F04Rik_CCDS50931.1_ex0_3:68869863-68869885:+_5-1	1110032F04Rik	757	669	766	735	827	595	662	653	579	528	744	681	628
1110032F04Rik_CCDS50931.1_ex0_3:68869912-68869934:+_5-2	1110032F04Rik	506	458	522	429	452	374	508	399	417	448	599	492	388
1110032F04Rik_CCDS50931.1_ex0_3:68870016-68870038:-_5-3	1110032F04Rik	713	538	590	545	524	420	475	583	582	481	513	387	433
1110032F04Rik_CCDS50931.1_ex0_3:68870135-68870157:-_5-4	1110032F04Rik	399	368	484	510	648	587	643	366	355	334	436	433	388
1110032F04Rik_CCDS50931.1_ex0_3:68870173-68870195:+_5-5	1110032F04Rik	496	373	378	435	444	364	466	394	461	371	498	453	418
1110034G24Rik_CCDS50727.1_ex0_2:132692030-132692052:-_5-1	1110034G24Rik	389	409	460	339	490	340	334	366	318	268	353	345	280
1110034G24Rik_CCDS50727.1_ex0_2:132692110-132692132:+_5-2	1110034G24Rik	353	345	399	333	340	266	261	336	403	352	459	339	267
1110034G24Rik_CCDS50727.1_ex1_2:132750266-132750288:+_5-3	1110034G24Rik	356	374	420	456	489	351	417	391	481	390	550	321	389
1110034G24Rik_CCDS50727.1_ex1_2:132750330-132750352:-_5-4	1110034G24Rik	161	145	160	138	207	139	140	169	153	105	73	85	52
1110034G24Rik_CCDS50727.1_ex1_2:132750416-132750438:+_5-5	1110034G24Rik	342	315	374	283	309	247	234	333	335	301	427	325	273
1110037F02Rik_CCDS38693.1_ex1_4:11494814-11494836:+_5-1	1110037F02Rik	420	328	426	376	354	191	234	299	281	192	242	221	160
1110037F02Rik_CCDS38693.1_ex10_4:11521176-11521198:-_5-5	1110037F02Rik	867	871	926	867	856	753	663	924	865	773	1006	604	553
1110037F02Rik_CCDS38693.1_ex7_4:11513146-11513168:-_5-2	1110037F02Rik	501	469	510	424	384	261	314	483	484	409	491	306	401
1110037F02Rik_CCDS38693.1_ex7_4:11514134-11514156:-_5-3	1110037F02Rik	662	478	584	521	508	319	321	457	354	295	341	240	146
1110037F02Rik_CCDS38693.1_ex9_4:11518998-11519020:+_5-4	1110037F02Rik	606	621	684	601	670	529	470	607	580	493	579	479	449
1110051M20Rik_CCDS16431.1_ex5_2:91304748-91304770:-_5-1	1110051M20Rik	333	304	315	338	255	245	246	314	322	267	343	313	253
1110051M20Rik_CCDS16431.1_ex5_2:91304771-91304793:-_5-2	1110051M20Rik	887	796	947	922	1032	743	810	778	825	737	903	743	727
1110051M20Rik_CCDS16431.1_ex6_2:91383745-91383767:+_5-3	1110051M20Rik	439	465	580	475	635	429	525	424	396	409	477	352	364
1110051M20Rik_CCDS16431.1_ex6_2:91383839-91383861:-_5-4	1110051M20Rik	256	246	381	397	427	352	368	246	237	175	210	203	135
1110051M20Rik_CCDS16431.1_ex7_2:91421890-91421912:-_5-5	1110051M20Rik	191	169	174	138	157	125	151	119	153	119	226	285	390
1110057K04Rik_CCDS25798.1_ex0_12:8220700-8220722:-_5-1	1110057K04Rik	282	331	314	233	226	177	142	288	322	278	267	260	184
1110057K04Rik_CCDS25798.1_ex1_12:8227225-8227247:-_5-2	1110057K04Rik	440	450	588	584	615	493	425	347	284	283	261	282	185
1110057K04Rik_CCDS25798.1_ex1_12:8227249-8227271:-_5-3	1110057K04Rik	234	229	305	270	296	253	220	198	247	160	174	180	156
1110057K04Rik_CCDS25798.1_ex1_12:8227284-8227306:-_5-4	1110057K04Rik	254	222	229	235	180	164	151	202	203	138	146	122	99
1110057K04Rik_CCDS25798.1_ex2_12:8238558-8238580:-_5-5	1110057K04Rik	379	356	393	390	407	332	310	319	373	356	486	472	443
1110058L19Rik_CCDS14852.1_ex0_1:23996344-23996366:+_5-1	1110058L19Rik	309	271	353	328	372	242	199	198	227	243	285	193	185
1110058L19Rik_CCDS14852.1_ex1_1:24003144-24003166:+_5-2	1110058L19Rik	821	839	969	955	1147	797	956	706	665	585	748	596	460
1110058L19Rik_CCDS14852.1_ex1_1:24003190-24003212:-_5-3	1110058L19Rik	737	561	776	788	734	569	681	667	599	464	738	549	478
1110058L19Rik_CCDS14852.1_ex1_1:24003212-24003234:+_5-4	1110058L19Rik	262	210	270	216	277	142	221	234	245	202	180	157	142
1110058L19Rik_CCDS14852.1_ex1_1:24003231-24003253:+_5-5	1110058L19Rik	896	849	919	824	744	605	803	878	784	730	885	737	635
1110059E24Rik_CCDS29699.1_ex1_19:21598779-21598801:-_5-1	1110059E24Rik	218	180	269	223	246	167	220	262	237	197	253	184	237
1110059E24Rik_CCDS29699.1_ex1_19:21598840-21598862:-_5-2	1110059E24Rik	12	20	18	17	33	9	24	26	30	17	38	20	15
1110059E24Rik_CCDS29699.1_ex2_19:21619109-21619131:+_5-3	1110059E24Rik	422	490	565	487	450	395	374	463	422	368	544	468	353
1110059E24Rik_CCDS29699.1_ex2_19:21619156-21619178:-_5-4	1110059E24Rik	270	208	286	240	202	169	153	207	243	196	281	214	184
1110059E24Rik_CCDS29699.1_ex2_19:21619190-21619212:-_5-5	1110059E24Rik	42	24	55	42	28	34	30	54	65	38	104	76	54
1110059G10Rik_CCDS23650.1_ex1_9:122948964-122948986:-_5-1	1110059G10Rik	214	241	263	243	279	275	217	197	210	150	230	204	178
1110059G10Rik_CCDS23650.1_ex1_9:122948984-122949006:-_5-2	1110059G10Rik	3	2	0	0	1	0	4	3	8	0	0	0	0
1110059G10Rik_CCDS23650.1_ex1_9:122948997-122949019:-_5-3	1110059G10Rik	284	304	300	335	342	227	199	253	170	174	213	150	114
1110059G10Rik_CCDS23650.1_ex2_9:122950804-122950826:-_5-4	1110059G10Rik	609	602	689	614	651	529	580	573	575	475	622	580	532
1110059G10Rik_CCDS23650.1_ex2_9:122950824-122950846:-_5-5	1110059G10Rik	445	372	463	502	570	556	744	393	393	344	549	539	510
1110059M19Rik_CCDS53063.1_ex1_X:45092030-45092052:-_5-1	1110059M19Rik	195	170	227	223	249	215	226	170	183	141	163	145	171
1110059M19Rik_CCDS53063.1_ex1_X:45092045-45092067:-_5-2	1110059M19Rik	355	237	293	259	359	231	202	254	279	235	289	242	175
1110059M19Rik_CCDS53063.1_ex1_X:45092074-45092096:+_5-3	1110059M19Rik	304	348	366	378	400	301	331	184	235	196	227	272	196
1110059M19Rik_CCDS53063.1_ex1_X:45092146-45092168:+_5-4	1110059M19Rik	237	279	350	296	311	248	218	291	239	212	324	330	273
1110059M19Rik_CCDS53063.1_ex1_X:45092161-45092183:-_5-5	1110059M19Rik	420	431	496	489	546	447	426	381	519	474	521	461	431
1110065P20Rik_CCDS51298.1_ex0_4:124849894-124849916:+_2-1	1110065P20Rik	264	184	231	255	193	134	169	227	186	162	204	152	164
1110065P20Rik_CCDS51298.1_ex0_4:124849910-124849932:-_2-2	1110065P20Rik	156	152	149	109	153	132	117	87	121	96	91	80	58
1190002N15Rik_CCDS40725.1_ex2_9:94537314-94537336:-_5-1	1190002N15Rik	620	601	730	562	712	552	653	583	556	531	551	586	456
1190002N15Rik_CCDS40725.1_ex2_9:94537414-94537436:-_5-2	1190002N15Rik	527	537	574	449	504	397	520	502	519	447	551	531	460
1190002N15Rik_CCDS40725.1_ex2_9:94537542-94537564:+_5-3	1190002N15Rik	695	476	539	540	480	391	448	603	534	458	540	411	361
1190002N15Rik_CCDS40725.1_ex2_9:94537586-94537608:-_5-4	1190002N15Rik	785	464	597	536	481	364	376	563	635	511	755	690	685
1190002N15Rik_CCDS40725.1_ex2_9:94537688-94537710:+_5-5	1190002N15Rik	477	416	485	383	428	297	299	425	442	354	439	393	296
1190003K10Rik_CCDS56887.1_ex0_13:64481829-64481851:-_5-1	1190003K10Rik	264	228	308	210	248	158	207	253	193	188	192	133	99
1190003K10Rik_CCDS56887.1_ex0_13:64481841-64481863:+_5-2	1190003K10Rik	519	424	599	530	590	498	581	534	587	448	535	380	365
1190003K10Rik_CCDS56887.1_ex1_13:64485859-64485881:+_5-3	1190003K10Rik	768	853	912	862	834	608	689	766	758	572	758	536	522
1190003K10Rik_CCDS56887.1_ex1_13:64485875-64485897:-_5-4	1190003K10Rik	391	428	551	594	586	443	554	511	444	416	501	416	404
1190003K10Rik_CCDS56887.1_ex1_13:64485892-64485914:-_5-5	1190003K10Rik	265	231	291	234	333	300	272	175	189	153	186	141	120
1190005I06Rik_CCDS52690.1_ex1_8:120611220-120611242:+_5-1	1190005I06Rik	1228	1086	1319	1255	1190	958	1043	1127	1144	980	1140	1100	860
1190005I06Rik_CCDS52690.1_ex1_8:120611281-120611303:+_5-2	1190005I06Rik	857	781	893	866	777	578	670	727	798	633	1059	750	700
1190005I06Rik_CCDS52690.1_ex1_8:120611293-120611315:-_5-3	1190005I06Rik	303	319	404	310	336	312	335	336	292	300	398	348	318
1190005I06Rik_CCDS52690.1_ex2_8:120628466-120628488:-_5-4	1190005I06Rik	489	384	434	386	416	297	417	447	506	354	485	387	352
1190005I06Rik_CCDS52690.1_ex2_8:120628494-120628516:-_5-5	1190005I06Rik	701	571	717	657	653	503	611	607	610	514	634	537	447
1190007I07Rik_CCDS48653.1_ex0_10:82620171-82620193:+_5-1	1190007I07Rik	535	399	476	416	411	321	314	450	517	367	430	460	373
1190007I07Rik_CCDS48653.1_ex0_10:82620189-82620211:-_5-2	1190007I07Rik	351	436	621	646	693	509	558	418	403	362	432	332	326
1190007I07Rik_CCDS48653.1_ex1_10:82622694-82622716:+_5-3	1190007I07Rik	595	457	578	464	522	440	516	501	358	322	515	542	508
1190007I07Rik_CCDS48653.1_ex1_10:82622707-82622729:-_5-4	1190007I07Rik	567	401	448	343	334	296	298	351	271	187	292	231	216
1190007I07Rik_CCDS48653.1_ex1_10:82622719-82622741:+_5-5	1190007I07Rik	385	281	300	284	236	286	248	281	337	348	553	546	654
1200011I18Rik_CCDS27283.1_ex3_14:76099139-76099161:-_5-1	1200011I18Rik	333	324	421	370	351	362	447	308	326	332	300	326	289
1200011I18Rik_CCDS27283.1_ex4_14:76102507-76102529:+_5-2	1200011I18Rik	172	173	177	142	148	125	123	164	112	93	79	81	75
1200011I18Rik_CCDS27283.1_ex5_14:76106039-76106061:+_5-3	1200011I18Rik	402	438	556	468	385	363	380	451	407	440	637	552	475
1200011I18Rik_CCDS27283.1_ex5_14:76106070-76106092:-_5-4	1200011I18Rik	364	383	427	403	396	328	396	308	334	348	466	396	334
1200011I18Rik_CCDS27283.1_ex6_14:76107423-76107445:+_5-5	1200011I18Rik	442	320	393	338	389	312	293	375	387	308	492	497	586
1200014J11Rik_CCDS24994.1_ex0_11:73048031-73048053:+_5-1	1200014J11Rik	462	371	463	366	354	270	249	382	391	331	363	309	217
1200014J11Rik_CCDS24994.1_ex0_11:73048050-73048072:-_5-2	1200014J11Rik	623	524	448	421	355	284	286	450	433	342	429	328	262
1200014J11Rik_CCDS24994.1_ex1_11:73049903-73049925:+_5-3	1200014J11Rik	468	489	499	417	412	311	240	433	342	240	301	278	222
1200014J11Rik_CCDS24994.1_ex2_11:73053451-73053473:-_5-4	1200014J11Rik	430	466	596	603	701	523	547	331	357	299	290	258	238
1200014J11Rik_CCDS24994.1_ex8_11:73070815-73070837:-_5-5	1200014J11Rik	551	482	584	518	591	413	413	412	482	454	556	496	446
1300002K09Rik_CCDS18141.1_ex3_4:45864887-45864909:+_5-1	1300002K09Rik	275	225	284	290	337	329	473	239	201	208	292	256	207
1300002K09Rik_CCDS18141.1_ex3_4:45864976-45864998:-_5-2	1300002K09Rik	359	263	283	289	239	222	213	285	274	198	241	186	172
1300002K09Rik_CCDS18141.1_ex8_4:45870807-45870829:-_5-3	1300002K09Rik	493	548	579	551	608	470	515	454	507	464	954	1077	1240
1300002K09Rik_CCDS18141.1_ex9_4:45873643-45873665:-_5-4	1300002K09Rik	281	225	274	210	229	150	177	234	233	155	207	123	223
1300002K09Rik_CCDS18141.1_ex9_4:45873726-45873748:-_5-5	1300002K09Rik	767	714	898	882	819	681	732	727	661	689	864	810	699
1300017J02Rik_CCDS23452.1_ex10_9:103272570-103272592:-_5-3	1300017J02Rik	198	195	275	177	199	136	142	184	197	155	146	125	91
1300017J02Rik_CCDS23452.1_ex12_9:103277473-103277495:+_5-4	1300017J02Rik	667	583	737	711	763	605	672	645	702	495	602	564	390
1300017J02Rik_CCDS23452.1_ex15_9:103282496-103282518:+_5-5	1300017J02Rik	673	737	699	761	685	577	621	776	667	643	864	758	674
1300017J02Rik_CCDS23452.1_ex9_9:103269610-103269632:+_5-1	1300017J02Rik	246	263	272	451	405	405	392	204	162	130	147	121	110
1300017J02Rik_CCDS23452.1_ex9_9:103269723-103269745:-_5-2	1300017J02Rik	718	696	904	749	718	587	626	737	711	548	640	570	454
1500009L16Rik_CCDS48656.1_ex2_10:83757442-83757464:+_4-1	1500009L16Rik	0	0	0	0	0	0	0	0	0	0	0	0	0
1500009L16Rik_CCDS48656.1_ex2_10:83757456-83757478:+_4-2	1500009L16Rik	12	7	9	0	7	1	9	16	21	19	28	16	25
1500009L16Rik_CCDS48656.1_ex3_10:83758123-83758145:+_4-3	1500009L16Rik	5	11	14	3	4	0	2	3	1	3	0	2	0
1500009L16Rik_CCDS48656.1_ex3_10:83758135-83758157:+_4-4	1500009L16Rik	218	184	249	263	301	241	338	238	181	157	201	202	159
1500012F01Rik_CCDS38338.1_ex2_2:167065719-167065741:-_2-1	1500012F01Rik	835	796	993	880	897	797	924	862	749	682	858	714	842
1500012F01Rik_CCDS38338.1_ex2_2:167065732-167065754:-_2-2	1500012F01Rik	686	673	789	765	910	726	824	709	656	628	621	574	534
1500015O10Rik_CCDS14925.1_ex2_1:43738562-43738584:-_5-1	1500015O10Rik	479	345	361	305	289	199	180	292	322	279	284	342	306
1500015O10Rik_CCDS14925.1_ex2_1:43738629-43738651:+_5-2	1500015O10Rik	696	584	675	677	693	493	556	634	574	462	712	555	466
1500015O10Rik_CCDS14925.1_ex2_1:43738641-43738663:+_5-3	1500015O10Rik	709	486	684	627	661	493	488	513	589	463	613	443	451
1500015O10Rik_CCDS14925.1_ex2_1:43738654-43738676:-_5-4	1500015O10Rik	1353	1268	1267	1132	1189	1186	1084	1143	1106	959	1226	1120	939
1500015O10Rik_CCDS14925.1_ex2_1:43738681-43738703:+_5-5	1500015O10Rik	378	412	502	396	450	377	445	301	397	361	413	333	314
1600002H07Rik_CCDS28479.1_ex6_17:24219795-24219817:-_5-1	1600002H07Rik	461	497	491	536	469	258	394	485	444	349	352	155	216
1600002H07Rik_CCDS28479.1_ex6_17:24219858-24219880:+_5-2	1600002H07Rik	747	704	749	824	750	595	587	722	669	563	750	704	668
1600002H07Rik_CCDS28479.1_ex6_17:24219898-24219920:+_5-3	1600002H07Rik	835	720	871	780	810	587	591	670	732	588	667	602	560
1600002H07Rik_CCDS28479.1_ex7_17:24220239-24220261:+_5-4	1600002H07Rik	510	453	531	525	576	517	573	500	504	462	550	444	438
1600002H07Rik_CCDS28479.1_ex8_17:24220527-24220549:+_5-5	1600002H07Rik	635	441	571	488	506	330	243	501	484	459	519	401	392
1600002K03Rik_CCDS24012.1_ex0_10:80173051-80173073:+_5-1	1600002K03Rik	167	170	138	138	130	79	77	158	184	165	286	202	193
1600002K03Rik_CCDS24012.1_ex0_10:80173064-80173086:+_5-2	1600002K03Rik	498	500	529	493	609	459	477	531	429	311	510	392	357
1600002K03Rik_CCDS24012.1_ex0_10:80173107-80173129:+_5-3	1600002K03Rik	311	318	322	323	291	261	374	276	258	274	410	318	263
1600002K03Rik_CCDS24012.1_ex0_10:80173145-80173167:+_5-4	1600002K03Rik	473	480	544	472	452	371	380	493	469	376	418	300	217
1600002K03Rik_CCDS24012.1_ex0_10:80173163-80173185:-_5-5	1600002K03Rik	208	136	205	183	251	207	223	171	175	207	244	269	254
1600012H06Rik_CCDS37444.1_ex0_17:14943712-14943734:+_5-1	1600012H06Rik	529	509	655	543	490	354	415	524	468	419	397	414	323
1600012H06Rik_CCDS37444.1_ex0_17:14943759-14943781:+_5-2	1600012H06Rik	382	325	348	322	269	308	246	355	305	332	420	404	347
1600012H06Rik_CCDS37444.1_ex0_17:14943825-14943847:-_5-3	1600012H06Rik	738	564	585	552	487	360	410	464	500	524	649	574	418
1600012H06Rik_CCDS37444.1_ex0_17:14943847-14943869:-_5-4	1600012H06Rik	402	331	401	365	432	364	390	344	338	274	327	292	294
1600012H06Rik_CCDS37444.1_ex0_17:14943924-14943946:-_5-5	1600012H06Rik	547	440	508	487	616	398	428	417	359	301	374	335	302
1600014C23Rik_CCDS57097.1_ex1_17:45733594-45733616:+_5-1	1600014C23Rik	778	736	837	763	711	578	598	692	643	538	722	549	461
1600014C23Rik_CCDS57097.1_ex1_17:45733635-45733657:+_5-2	1600014C23Rik	558	521	602	529	582	376	451	484	560	424	505	479	400
1600014C23Rik_CCDS57097.1_ex1_17:45733649-45733671:+_5-3	1600014C23Rik	572	524	685	653	806	616	698	482	441	449	482	442	434
1600014C23Rik_CCDS57097.1_ex1_17:45733670-45733692:+_5-4	1600014C23Rik	421	438	618	490	470	381	396	343	370	367	468	392	365
1600014C23Rik_CCDS57097.1_ex1_17:45733705-45733727:-_5-5	1600014C23Rik	412	380	411	364	400	390	464	403	389	377	431	333	332
1600014K23Rik_CCDS53125.1_ex0_X:85269719-85269741:-_5-1	1600014K23Rik	361	342	446	402	447	390	423	303	391	325	435	329	278
1600014K23Rik_CCDS53125.1_ex0_X:85269777-85269799:-_5-2	1600014K23Rik	694	727	814	736	787	667	762	644	662	578	808	628	536
1600014K23Rik_CCDS53125.1_ex0_X:85269824-85269846:-_5-3	1600014K23Rik	1290	1127	1293	1182	1288	1003	1017	1142	1225	1009	1407	1205	1102
1600014K23Rik_CCDS53125.1_ex0_X:85269855-85269877:-_5-4	1600014K23Rik	372	340	403	379	454	371	371	325	397	308	389	289	288
1600014K23Rik_CCDS53125.1_ex0_X:85269909-85269931:+_5-5	1600014K23Rik	502	375	443	453	425	375	386	344	461	405	571	582	626
1600015I10Rik_CCDS39484.2_ex0_6:48930189-48930211:-_5-1	1600015I10Rik	499	441	512	416	473	248	321	382	385	318	343	337	320
1600015I10Rik_CCDS39484.2_ex0_6:48930458-48930480:-_5-2	1600015I10Rik	391	483	548	531	577	429	493	482	449	512	702	762	788
1600015I10Rik_CCDS39484.2_ex0_6:48930492-48930514:+_5-3	1600015I10Rik	635	616	778	633	558	410	340	572	608	476	543	455	392
1600015I10Rik_CCDS39484.2_ex0_6:48930550-48930572:+_5-4	1600015I10Rik	467	452	473	405	453	380	468	430	463	409	499	472	412
1600015I10Rik_CCDS39484.2_ex0_6:48931003-48931025:+_5-5	1600015I10Rik	60	50	117	92	94	121	119	71	56	46	52	44	45
1600016N20Rik_CCDS40181.1_ex12_7:141213912-141213934:+_5-4	1600016N20Rik	254	209	201	167	225	151	136	221	190	134	209	127	101
1600016N20Rik_CCDS40181.1_ex12_7:141213934-141213956:+_5-5	1600016N20Rik	510	541	724	748	713	669	750	506	518	443	702	491	439
1600016N20Rik_CCDS40181.1_ex6_7:141211850-141211872:-_5-1	1600016N20Rik	527	618	599	577	662	445	399	479	440	387	465	323	274
1600016N20Rik_CCDS40181.1_ex6_7:141212021-141212043:+_5-2	1600016N20Rik	577	515	554	545	536	484	505	418	358	329	412	322	227
1600016N20Rik_CCDS40181.1_ex7_7:141212401-141212423:+_5-3	1600016N20Rik	81	93	84	119	117	104	112	98	72	98	150	103	166
1600029D21Rik_CCDS40619.1_ex0_9:50494643-50494665:+_5-1	1600029D21Rik	768	717	718	800	934	796	926	685	703	700	802	758	697
1600029D21Rik_CCDS40619.1_ex1_9:50499102-50499124:-_5-2	1600029D21Rik	378	366	384	367	373	335	355	330	283	252	352	295	291
1600029D21Rik_CCDS40619.1_ex1_9:50499129-50499151:+_5-3	1600029D21Rik	340	287	351	251	292	245	280	298	232	258	343	354	293
1600029D21Rik_CCDS40619.1_ex1_9:50499219-50499241:+_5-4	1600029D21Rik	359	324	404	369	341	354	343	399	352	281	373	272	259
1600029D21Rik_CCDS40619.1_ex2_9:50501076-50501098:-_5-5	1600029D21Rik	1082	866	1110	994	1019	830	937	917	930	909	1440	1202	1226
1700001C02Rik_CCDS19158.1_ex1_5:30480394-30480416:-_5-1	1700001C02Rik	511	483	528	554	580	462	523	428	442	431	557	577	623
1700001C02Rik_CCDS19158.1_ex1_5:30480414-30480436:-_5-2	1700001C02Rik	252	203	285	231	221	243	256	215	227	140	185	193	164
1700001C02Rik_CCDS19158.1_ex1_5:30480488-30480510:+_5-3	1700001C02Rik	28	13	22	27	23	8	4	25	38	15	26	6	15
1700001C02Rik_CCDS19158.1_ex1_5:30480552-30480574:+_5-4	1700001C02Rik	190	158	148	152	132	99	122	248	172	154	207	181	189
1700001C02Rik_CCDS19158.1_ex1_5:30480594-30480616:-_5-5	1700001C02Rik	525	506	547	606	604	457	420	443	449	464	613	464	544
1700001C19Rik_CCDS28849.1_ex0_17:47413806-47413828:+_5-1	1700001C19Rik	479	525	616	611	628	530	546	549	527	508	630	594	673
1700001C19Rik_CCDS28849.1_ex1_17:47433338-47433360:+_5-2	1700001C19Rik	348	338	421	392	398	329	374	366	337	311	342	258	211
1700001C19Rik_CCDS28849.1_ex2_17:47436606-47436628:-_5-3	1700001C19Rik	427	302	358	325	315	230	204	414	397	396	434	423	342
1700001C19Rik_CCDS28849.1_ex2_17:47436620-47436642:+_5-4	1700001C19Rik	833	655	768	869	885	686	699	682	653	589	821	646	621
1700001C19Rik_CCDS28849.1_ex2_17:47436654-47436676:+_5-5	1700001C19Rik	954	696	1122	1029	1043	782	954	858	850	839	994	868	797
1700001J03Rik_CCDS51699.1_ex3_5:146184745-146184767:+_5-1	1700001J03Rik	561	578	725	693	733	576	572	546	577	476	590	485	448
1700001J03Rik_CCDS51699.1_ex3_5:146184785-146184807:+_5-2	1700001J03Rik	549	422	443	406	460	376	408	364	316	299	324	269	238
1700001J03Rik_CCDS51699.1_ex3_5:146184834-146184856:+_5-3	1700001J03Rik	316	274	291	231	246	201	230	289	262	242	352	298	209
1700001J03Rik_CCDS51699.1_ex3_5:146184877-146184899:-_5-4	1700001J03Rik	129	150	147	100	122	103	95	80	101	48	80	67	46
1700001J03Rik_CCDS51699.1_ex3_5:146184896-146184918:+_5-5	1700001J03Rik	805	675	860	794	816	669	753	726	705	594	782	665	594
1700001K19Rik_CCDS49175.1_ex1_12:110668680-110668702:-_5-1	1700001K19Rik	116	102	103	83	72	50	66	90	95	101	143	105	81
1700001K19Rik_CCDS49175.1_ex1_12:110668720-110668742:+_5-2	1700001K19Rik	757	655	916	899	1134	1024	1109	701	753	654	841	698	670
1700001K19Rik_CCDS49175.1_ex1_12:110668778-110668800:-_5-3	1700001K19Rik	0	3	3	1	0	0	0	1	3	5	3	0	3
1700001K19Rik_CCDS49175.1_ex1_12:110668844-110668866:+_5-4	1700001K19Rik	638	668	668	736	771	499	596	524	565	507	589	414	343
1700001K19Rik_CCDS49175.1_ex1_12:110668895-110668917:+_5-5	1700001K19Rik	376	336	372	449	429	309	365	284	316	243	323	236	262
1700001L19Rik_CCDS49306.1_ex0_13:68597615-68597637:-_5-1	1700001L19Rik	504	498	645	707	838	572	603	542	436	345	438	370	281
1700001L19Rik_CCDS49306.1_ex0_13:68597660-68597682:+_5-2	1700001L19Rik	469	465	524	548	631	435	500	483	471	508	597	560	447
1700001L19Rik_CCDS49306.1_ex0_13:68597701-68597723:+_5-3	1700001L19Rik	703	707	807	846	957	778	779	690	680	579	681	529	566
1700001L19Rik_CCDS49306.1_ex1_13:68611175-68611197:-_5-4	1700001L19Rik	185	163	201	204	142	138	112	122	121	114	141	95	106
1700001L19Rik_CCDS49306.1_ex1_13:68611253-68611275:-_5-5	1700001L19Rik	376	121	115	291	97	73	23	75	264	111	55	404	82
1700001O22Rik_CCDS15885.1_ex6_2:30801130-30801152:+_5-1	1700001O22Rik	369	391	464	373	439	335	354	438	393	335	416	409	326
1700001O22Rik_CCDS15885.1_ex6_2:30801227-30801249:-_5-2	1700001O22Rik	785	706	667	566	628	499	586	599	638	483	664	732	558
1700001O22Rik_CCDS15885.1_ex6_2:30801312-30801334:+_5-3	1700001O22Rik	854	687	774	590	767	567	641	659	712	603	850	717	670
1700001O22Rik_CCDS15885.1_ex6_2:30801337-30801359:-_5-4	1700001O22Rik	725	601	778	771	888	874	955	580	678	536	767	593	500
1700001O22Rik_CCDS15885.1_ex6_2:30801408-30801430:-_5-5	1700001O22Rik	674	556	663	601	683	629	738	543	567	405	522	478	386
1700001P01Rik_CCDS36297.1_ex2_11:97775652-97775674:+_5-1	1700001P01Rik	210	224	286	298	278	177	206	187	175	182	263	219	188
1700001P01Rik_CCDS36297.1_ex2_11:97775672-97775694:+_5-2	1700001P01Rik	895	722	777	759	1016	783	947	757	729	724	791	653	643
1700001P01Rik_CCDS36297.1_ex2_11:97775690-97775712:+_5-3	1700001P01Rik	500	405	437	471	422	361	449	465	543	449	553	496	471
1700001P01Rik_CCDS36297.1_ex2_11:97775717-97775739:-_5-4	1700001P01Rik	723	568	600	663	629	527	562	559	566	568	720	737	717
1700001P01Rik_CCDS36297.1_ex2_11:97775736-97775758:+_5-5	1700001P01Rik	431	431	520	465	464	334	355	462	413	492	592	481	397
1700003E16Rik_CCDS51818.1_ex1_6:83160981-83161003:+_5-1	1700003E16Rik	853	808	950	872	833	653	749	774	707	607	791	630	580
1700003E16Rik_CCDS51818.1_ex2_6:83161342-83161364:-_5-2	1700003E16Rik	633	658	711	707	655	609	560	640	581	486	521	486	427
1700003E16Rik_CCDS51818.1_ex2_6:83161399-83161421:-_5-3	1700003E16Rik	474	455	672	492	534	513	486	415	424	363	405	342	300
1700003E16Rik_CCDS51818.1_ex3_6:83161770-83161792:+_5-4	1700003E16Rik	650	661	816	661	610	454	432	593	566	496	595	413	387
1700003E16Rik_CCDS51818.1_ex3_6:83161916-83161938:-_5-5	1700003E16Rik	1592	1602	1776	1584	1613	1314	1393	1463	1395	1185	1574	1233	1108
1700003F12Rik_CCDS16933.1_ex0_2:154549033-154549055:+_5-1	1700003F12Rik	373	404	390	350	335	329	251	340	300	301	396	310	253
1700003F12Rik_CCDS16933.1_ex1_2:154549359-154549381:-_5-2	1700003F12Rik	462	388	486	487	459	314	303	324	378	306	352	290	225
1700003F12Rik_CCDS16933.1_ex2_2:154549545-154549567:+_5-3	1700003F12Rik	954	986	1076	1051	1072	806	870	890	838	732	885	815	746
1700003F12Rik_CCDS16933.1_ex2_2:154549603-154549625:-_5-4	1700003F12Rik	292	209	287	226	227	143	161	277	251	228	286	247	129
1700003F12Rik_CCDS16933.1_ex2_2:154549615-154549637:-_5-5	1700003F12Rik	825	712	807	704	740	591	613	804	714	692	879	739	676
1700003M02Rik_CCDS18031.2_ex4_4:34719686-34719708:+_5-1	1700003M02Rik	635	502	560	528	553	522	499	474	452	444	485	439	323
1700003M02Rik_CCDS18031.2_ex4_4:34719757-34719779:+_5-2	1700003M02Rik	527	392	409	448	472	361	427	387	465	476	737	768	726
1700003M02Rik_CCDS18031.2_ex5_4:34721462-34721484:+_5-3	1700003M02Rik	193	170	228	218	177	139	131	188	176	198	324	242	202
1700003M02Rik_CCDS18031.2_ex6_4:34722756-34722778:-_5-4	1700003M02Rik	351	271	318	336	365	302	280	297	276	311	396	349	214
1700003M02Rik_CCDS18031.2_ex7_4:34724814-34724836:-_5-5	1700003M02Rik	122	68	130	75	129	125	142	106	100	90	113	107	52
1700006A11Rik_CCDS51064.1_ex6_3:124414334-124414356:+_5-1	1700006A11Rik	467	330	429	338	385	319	253	417	442	410	573	438	426
1700006A11Rik_CCDS51064.1_ex6_3:124414354-124414376:+_5-2	1700006A11Rik	274	260	240	283	292	214	224	201	248	235	243	296	255
1700006A11Rik_CCDS51064.1_ex8_3:124419290-124419312:-_5-3	1700006A11Rik	235	226	249	226	316	226	319	223	241	189	228	230	199
1700006A11Rik_CCDS51064.1_ex9_3:124419820-124419842:-_5-4	1700006A11Rik	428	393	599	513	585	375	425	419	352	309	376	292	257
1700006A11Rik_CCDS51064.1_ex9_3:124419875-124419897:-_5-5	1700006A11Rik	92	114	102	111	160	176	230	63	87	54	72	79	64
1700006E09Rik_CCDS48938.1_ex0_11:101987216-101987238:+_5-1	1700006E09Rik	16	0	0	0	0	0	0	6	17	10	10	6	8
1700006E09Rik_CCDS48938.1_ex1_11:101987952-101987974:-_5-2	1700006E09Rik	712	559	708	660	689	658	677	517	472	440	524	441	399
1700006E09Rik_CCDS48938.1_ex2_11:101988442-101988464:-_5-3	1700006E09Rik	349	349	401	336	341	289	274	372	353	369	422	381	438
1700006E09Rik_CCDS48938.1_ex2_11:101988528-101988550:-_5-4	1700006E09Rik	497	539	619	545	644	482	572	480	562	468	503	391	369
1700006E09Rik_CCDS48938.1_ex2_11:101988543-101988565:+_5-5	1700006E09Rik	25	32	37	42	46	38	70	9	25	12	10	21	9
1700007B14Rik_CCDS52603.1_ex2_8:75577830-75577852:+_5-1	1700007B14Rik	70	57	51	52	52	62	61	44	41	37	84	40	58
1700007B14Rik_CCDS52603.1_ex2_8:75577890-75577912:-_5-2	1700007B14Rik	331	381	457	438	472	375	313	408	387	361	392	354	306
1700007B14Rik_CCDS52603.1_ex2_8:75577940-75577962:-_5-3	1700007B14Rik	409	327	465	359	397	365	347	288	319	261	362	270	243
1700007B14Rik_CCDS52603.1_ex4_8:75629748-75629770:-_5-4	1700007B14Rik	298	279	274	238	188	145	145	263	250	235	280	274	276
1700007B14Rik_CCDS52603.1_ex5_8:75669432-75669454:-_5-5	1700007B14Rik	365	389	480	381	447	345	299	421	375	372	473	414	324
1700007G11Rik_CCDS19456.1_ex0_5:98329440-98329462:+_5-1	1700007G11Rik	415	309	410	465	452	430	504	277	253	256	283	264	201
1700007G11Rik_CCDS19456.1_ex0_5:98329458-98329480:-_5-2	1700007G11Rik	555	392	509	432	511	379	418	499	509	468	621	634	511
1700007G11Rik_CCDS19456.1_ex1_5:98346253-98346275:+_5-3	1700007G11Rik	397	373	426	419	456	350	347	389	320	283	398	319	269
1700007G11Rik_CCDS19456.1_ex2_5:98498285-98498307:+_5-4	1700007G11Rik	529	381	423	381	333	318	348	514	383	434	483	514	411
1700007G11Rik_CCDS19456.1_ex2_5:98498328-98498350:+_5-5	1700007G11Rik	566	518	544	499	478	394	391	618	602	537	531	571	447
1700007K09Rik_CCDS21912.1_ex0_7:131326265-131326287:+_5-1	1700007K09Rik	865	913	962	873	903	729	656	805	784	669	927	1097	1521
1700007K09Rik_CCDS21912.1_ex0_7:131326311-131326333:-_5-2	1700007K09Rik	497	435	554	458	518	334	390	419	400	394	570	591	483
1700007K09Rik_CCDS21912.1_ex1_7:131327176-131327198:+_5-3	1700007K09Rik	269	176	243	230	205	170	207	291	235	211	291	280	318
1700007K09Rik_CCDS21912.1_ex1_7:131327191-131327213:-_5-4	1700007K09Rik	537	499	471	519	544	472	531	527	524	351	403	379	282
1700007K09Rik_CCDS21912.1_ex1_7:131327208-131327230:-_5-5	1700007K09Rik	63	84	93	55	61	73	43	68	58	57	77	85	78
1700007K13Rik_CCDS15837.1_ex1_2:28465137-28465159:+_5-1	1700007K13Rik	559	488	641	592	674	493	518	494	449	422	575	598	540
1700007K13Rik_CCDS15837.1_ex2_2:28466028-28466050:-_5-2	1700007K13Rik	455	475	435	379	456	441	517	394	319	259	359	283	295
1700007K13Rik_CCDS15837.1_ex2_2:28466051-28466073:-_5-3	1700007K13Rik	499	377	582	534	523	419	500	520	435	366	529	596	553
1700007K13Rik_CCDS15837.1_ex2_2:28466066-28466088:-_5-4	1700007K13Rik	349	324	314	270	293	279	356	298	271	206	310	228	233
1700007K13Rik_CCDS15837.1_ex2_2:28466084-28466106:+_5-5	1700007K13Rik	400	303	381	317	356	264	299	368	342	348	404	409	373
1700008A04Rik_CCDS48767.1_ex0_11:32820638-32820660:-_5-1	1700008A04Rik	281	195	244	247	259	168	177	206	301	305	497	548	433
1700008A04Rik_CCDS48767.1_ex1_11:32821870-32821892:+_5-2	1700008A04Rik	431	420	466	505	492	502	486	393	316	335	433	466	384
1700008A04Rik_CCDS48767.1_ex1_11:32821887-32821909:-_5-3	1700008A04Rik	390	438	537	495	550	413	377	384	406	333	445	327	283
1700008A04Rik_CCDS48767.1_ex2_11:32822095-32822117:+_5-4	1700008A04Rik	468	416	480	350	420	299	283	435	424	316	385	410	344
1700008A04Rik_CCDS48767.1_ex3_11:32824431-32824453:-_5-5	1700008A04Rik	210	208	216	238	237	260	344	184	222	213	205	163	122
1700008F21Rik_CCDS52713.1_ex0_8:129072559-129072581:-_7-1	1700008F21Rik	667	732	823	752	751	762	787	664	621	484	683	553	535
1700008F21Rik_CCDS52713.1_ex0_8:129072645-129072667:-_7-2	1700008F21Rik	194	202	266	266	264	275	318	194	208	157	142	135	87
1700008F21Rik_CCDS52713.1_ex11_8:129178236-129178258:-_7-7	1700008F21Rik	621	544	680	621	551	525	476	662	672	636	888	822	756
1700008F21Rik_CCDS52713.1_ex8_8:129145558-129145580:+_7-3	1700008F21Rik	114	86	107	82	59	49	65	122	85	88	83	91	64
1700008F21Rik_CCDS52713.1_ex8_8:129145571-129145593:+_7-4	1700008F21Rik	39	19	47	13	21	13	26	30	56	49	88	82	88
1700008F21Rik_CCDS52713.1_ex8_8:129145591-129145613:+_7-5	1700008F21Rik	554	516	613	639	768	631	853	400	473	436	483	491	482
1700008F21Rik_CCDS52713.1_ex9_8:129163852-129163874:+_7-6	1700008F21Rik	96	87	69	93	180	116	151	65	46	34	37	34	41
1700008I05Rik_CCDS41129.1_ex3_X:135659193-135659215:-_5-1	1700008I05Rik	142	96	161	122	145	180	162	142	128	103	163	105	120
1700008I05Rik_CCDS41129.1_ex4_X:135660549-135660571:+_5-2	1700008I05Rik	53	67	66	64	70	65	75	78	53	49	76	71	70
1700008I05Rik_CCDS41129.1_ex5_X:135664435-135664457:+_5-3	1700008I05Rik	666	648	682	694	754	525	558	556	564	443	631	623	564
1700008I05Rik_CCDS41129.1_ex5_X:135664560-135664582:+_5-4	1700008I05Rik	136	151	125	123	151	109	100	150	166	126	189	163	120
1700008I05Rik_CCDS41129.1_ex6_X:135665495-135665517:+_5-5	1700008I05Rik	315	313	360	367	517	372	492	335	280	239	367	271	243
1700008O03Rik_CCDS52230.1_ex1_7:44361062-44361084:-_5-1	1700008O03Rik	818	808	976	815	956	785	832	895	809	756	873	669	655
1700008O03Rik_CCDS52230.1_ex1_7:44361078-44361100:+_5-2	1700008O03Rik	152	156	137	180	141	107	146	104	125	127	112	104	108
1700008O03Rik_CCDS52230.1_ex2_7:44362648-44362670:+_5-3	1700008O03Rik	428	406	461	392	404	313	334	419	434	465	693	617	516
1700008O03Rik_CCDS52230.1_ex2_7:44362741-44362763:+_5-4	1700008O03Rik	1093	1101	1232	1421	1358	1207	1134	946	1103	993	1259	985	940
1700008O03Rik_CCDS52230.1_ex3_7:44362930-44362952:+_5-5	1700008O03Rik	464	407	466	501	541	428	459	406	363	329	476	340	289
1700008P02Rik_CCDS50858.1_ex2_3:6620020-6620042:+_5-1	1700008P02Rik	414	478	554	544	597	457	495	495	515	454	566	523	540
1700008P02Rik_CCDS50858.1_ex2_3:6620049-6620071:+_5-2	1700008P02Rik	505	468	681	554	600	464	456	424	416	379	507	359	286
1700008P02Rik_CCDS50858.1_ex2_3:6620109-6620131:+_5-3	1700008P02Rik	356	357	311	350	282	232	143	333	336	277	438	471	425
1700008P02Rik_CCDS50858.1_ex2_3:6620144-6620166:+_5-4	1700008P02Rik	111	90	83	83	109	44	64	112	69	73	105	75	52
1700008P02Rik_CCDS50858.1_ex2_3:6620261-6620283:+_5-5	1700008P02Rik	508	483	543	416	537	392	389	506	561	485	563	558	439
1700009N14Rik_CCDS38709.1_ex0_4:39450882-39450904:-_5-1	1700009N14Rik	344	278	390	389	429	367	396	292	204	184	258	221	200
1700009N14Rik_CCDS38709.1_ex0_4:39450965-39450987:+_5-2	1700009N14Rik	390	416	423	553	882	758	1047	322	299	297	345	334	384
1700009N14Rik_CCDS38709.1_ex0_4:39451027-39451049:+_5-3	1700009N14Rik	516	425	535	470	420	365	295	606	516	453	676	488	496
1700009N14Rik_CCDS38709.1_ex0_4:39451100-39451122:-_5-4	1700009N14Rik	921	785	821	803	765	623	641	729	777	675	897	804	736
1700009N14Rik_CCDS38709.1_ex0_4:39451224-39451246:-_5-5	1700009N14Rik	102	69	94	48	55	43	42	119	83	63	141	89	85
1700009P17Rik_CCDS35771.1_ex2_1:171125298-171125320:+_5-1	1700009P17Rik	594	626	739	761	733	630	698	644	696	644	843	899	841
1700009P17Rik_CCDS35771.1_ex2_1:171125330-171125352:-_5-2	1700009P17Rik	582	556	733	585	639	465	485	574	514	467	561	514	383
1700009P17Rik_CCDS35771.1_ex3_1:171126040-171126062:-_5-3	1700009P17Rik	407	311	420	406	329	242	214	319	275	249	273	231	181
1700009P17Rik_CCDS35771.1_ex3_1:171126101-171126123:-_5-4	1700009P17Rik	675	708	766	659	773	551	609	692	649	507	649	522	576
1700009P17Rik_CCDS35771.1_ex3_1:171126125-171126147:+_5-5	1700009P17Rik	333	305	396	438	509	407	409	327	316	288	436	285	269
1700010B08Rik_CCDS50816.1_ex2_2:173721776-173721798:+_5-1	1700010B08Rik	324	262	254	272	343	221	263	202	256	200	210	209	143
1700010B08Rik_CCDS50816.1_ex2_2:173721794-173721816:+_5-2	1700010B08Rik	123	125	157	175	143	97	115	166	167	179	232	233	239
1700010B08Rik_CCDS50816.1_ex2_2:173721811-173721833:-_5-3	1700010B08Rik	637	593	659	580	684	539	585	632	617	553	826	824	915
1700010B08Rik_CCDS50816.1_ex2_2:173721836-173721858:-_5-4	1700010B08Rik	340	254	386	403	451	309	394	288	315	221	355	245	203
1700010B08Rik_CCDS50816.1_ex2_2:173721863-173721885:+_5-5	1700010B08Rik	559	442	547	500	488	441	436	450	478	383	491	399	372
1700010D01Rik_CCDS53138.1_ex1_X:95732996-95733018:+_5-1	1700010D01Rik	1352	1187	1504	1271	1460	1372	1372	1253	1146	1049	1380	1011	1021
1700010D01Rik_CCDS53138.1_ex1_X:95733049-95733071:+_5-2	1700010D01Rik	1324	1109	1570	1431	1505	1311	1357	1141	1157	937	1196	951	835
1700010D01Rik_CCDS53138.1_ex1_X:95733068-95733090:+_5-3	1700010D01Rik	1730	1654	1967	1781	1921	1723	2001	1591	1727	1556	1988	1667	1381
1700010D01Rik_CCDS53138.1_ex1_X:95733102-95733124:+_5-4	1700010D01Rik	432	464	561	471	561	411	486	424	443	375	464	411	406
1700010D01Rik_CCDS53138.1_ex1_X:95733121-95733143:+_5-5	1700010D01Rik	888	906	1093	978	947	835	905	906	883	788	948	789	775
1700010I14Rik_CCDS28385.2_ex1_17:8992211-8992233:+_5-1	1700010I14Rik	364	380	464	383	516	380	480	366	478	335	576	466	369
1700010I14Rik_CCDS28385.2_ex1_17:8992390-8992412:-_5-2	1700010I14Rik	952	743	907	912	906	709	804	742	732	684	796	617	656
1700010I14Rik_CCDS28385.2_ex1_17:8992577-8992599:-_5-3	1700010I14Rik	1193	1048	1032	847	935	743	828	1082	1060	910	1166	1056	907
1700010I14Rik_CCDS28385.2_ex1_17:8992608-8992630:-_5-4	1700010I14Rik	657	551	635	710	767	673	818	669	606	623	846	761	783
1700010I14Rik_CCDS28385.2_ex1_17:8992698-8992720:+_5-5	1700010I14Rik	517	622	628	525	699	589	674	662	646	518	680	563	549
1700011A15Rik_CCDS37217.1_ex2_15:101452379-101452401:-_5-1	1700011A15Rik	307	317	356	326	331	349	300	265	240	173	287	227	191
1700011A15Rik_CCDS37217.1_ex2_15:101452412-101452434:+_5-2	1700011A15Rik	831	822	886	836	884	708	947	801	751	660	770	703	596
1700011A15Rik_CCDS37217.1_ex2_15:101452424-101452446:+_5-3	1700011A15Rik	278	244	292	272	391	291	293	164	143	139	158	147	107
1700011A15Rik_CCDS37217.1_ex2_15:101452498-101452520:+_5-4	1700011A15Rik	634	660	913	832	908	723	770	735	644	594	832	700	743
1700011A15Rik_CCDS37217.1_ex2_15:101452520-101452542:+_5-5	1700011A15Rik	257	280	400	314	401	340	343	214	205	175	178	187	162
1700011E24Rik_CCDS50206.1_ex3_17:87411547-87411569:-_5-1	1700011E24Rik	507	343	349	361	404	257	246	392	350	287	332	241	222
1700011E24Rik_CCDS50206.1_ex3_17:87411562-87411584:-_5-2	1700011E24Rik	613	571	695	673	821	806	1094	595	629	570	733	504	437
1700011E24Rik_CCDS50206.1_ex4_17:87422590-87422612:+_5-3	1700011E24Rik	480	534	718	621	685	573	654	525	429	443	444	452	307
1700011E24Rik_CCDS50206.1_ex4_17:87422639-87422661:-_5-4	1700011E24Rik	286	281	295	274	227	192	192	261	232	168	202	191	138
1700011E24Rik_CCDS50206.1_ex4_17:87422755-87422777:-_5-5	1700011E24Rik	407	309	342	285	297	214	196	369	304	231	261	273	232
1700011H14Rik_CCDS26996.1_ex3_14:49235927-49235949:+_5-1	1700011H14Rik	563	412	527	457	516	378	374	479	526	461	542	450	435
1700011H14Rik_CCDS26996.1_ex4_14:49243803-49243825:-_5-2	1700011H14Rik	275	305	285	287	270	221	211	289	269	257	382	347	375
1700011H14Rik_CCDS26996.1_ex5_14:49245025-49245047:+_5-3	1700011H14Rik	545	548	589	446	566	470	509	524	465	389	545	428	406
1700011H14Rik_CCDS26996.1_ex5_14:49245088-49245110:-_5-4	1700011H14Rik	325	217	298	264	237	196	156	248	263	280	329	342	388
1700011H14Rik_CCDS26996.1_ex5_14:49245110-49245132:-_5-5	1700011H14Rik	384	353	419	384	429	365	394	355	305	269	363	314	228
1700011I03Rik_CCDS50295.1_ex1_18:57538029-57538051:-_5-1	1700011I03Rik	311	335	374	390	419	477	365	269	303	264	331	233	237
1700011I03Rik_CCDS50295.1_ex2_18:57563985-57564007:+_5-2	1700011I03Rik	583	631	784	849	946	717	896	680	715	761	876	874	845
1700011I03Rik_CCDS50295.1_ex3_18:57592037-57592059:+_5-3	1700011I03Rik	218	172	242	217	263	166	218	148	155	157	226	146	134
1700011I03Rik_CCDS50295.1_ex4_18:57594075-57594097:-_5-4	1700011I03Rik	495	479	524	526	577	478	460	463	461	462	497	454	391
1700011I03Rik_CCDS50295.1_ex4_18:57594110-57594132:-_5-5	1700011I03Rik	347	322	294	367	418	350	336	285	314	217	321	307	275
1700011L22Rik_CCDS52605.1_ex2_8:79214884-79214906:+_5-1	1700011L22Rik	217	214	210	216	155	121	137	194	216	164	206	149	143
1700011L22Rik_CCDS52605.1_ex3_8:79220273-79220295:-_5-2	1700011L22Rik	387	376	427	432	473	393	436	333	379	334	485	491	551
1700011L22Rik_CCDS52605.1_ex4_8:79229343-79229365:-_5-3	1700011L22Rik	917	912	1011	925	989	747	883	873	982	775	965	762	677
1700011L22Rik_CCDS52605.1_ex5_8:79248351-79248373:-_5-4	1700011L22Rik	384	417	386	382	364	225	291	357	263	238	321	217	204
1700011L22Rik_CCDS52605.1_ex5_8:79248365-79248387:-_5-5	1700011L22Rik	352	312	375	370	379	302	369	354	334	291	371	301	247
1700012A03Rik_CCDS19984.1_ex0_6:32051723-32051745:-_5-1	1700012A03Rik	165	144	161	140	100	48	59	117	155	124	151	165	103
1700012A03Rik_CCDS19984.1_ex1_6:32058472-32058494:+_5-2	1700012A03Rik	215	197	273	265	247	220	161	205	183	165	194	212	121
1700012A03Rik_CCDS19984.1_ex1_6:32058491-32058513:+_5-3	1700012A03Rik	502	406	549	493	569	394	388	552	410	367	387	415	405
1700012A03Rik_CCDS19984.1_ex1_6:32058549-32058571:-_5-4	1700012A03Rik	697	665	901	874	910	758	789	648	666	562	672	599	501
1700012A03Rik_CCDS19984.1_ex1_6:32058578-32058600:-_5-5	1700012A03Rik	257	249	285	299	218	290	288	228	309	278	383	311	317
1700012B07Rik_CCDS48972.1_ex1_11:109794227-109794249:+_5-1	1700012B07Rik	556	469	527	525	530	500	483	492	439	409	473	469	428
1700012B07Rik_CCDS48972.1_ex1_11:109794270-109794292:-_5-2	1700012B07Rik	645	661	830	770	801	660	655	729	750	761	1083	919	736
1700012B07Rik_CCDS48972.1_ex2_11:109797277-109797299:-_5-3	1700012B07Rik	128	164	170	140	139	122	133	118	151	90	92	67	41
1700012B07Rik_CCDS48972.1_ex2_11:109797381-109797403:-_5-4	1700012B07Rik	390	409	462	479	572	458	562	368	285	260	274	272	207
1700012B07Rik_CCDS48972.1_ex3_11:109813670-109813692:-_5-5	1700012B07Rik	834	708	775	807	724	715	681	718	595	558	643	620	482
1700012B09Rik_CCDS40536.1_ex1_9:14761704-14761726:+_5-1	1700012B09Rik	432	431	541	481	445	309	310	452	493	496	544	500	496
1700012B09Rik_CCDS40536.1_ex2_9:14766856-14766878:-_5-2	1700012B09Rik	274	309	337	315	293	257	242	261	275	187	251	207	119
1700012B09Rik_CCDS40536.1_ex2_9:14766920-14766942:-_5-3	1700012B09Rik	98	92	83	125	203	232	303	141	138	131	136	120	93
1700012B09Rik_CCDS40536.1_ex3_9:14770839-14770861:+_5-4	1700012B09Rik	633	623	603	625	618	502	437	556	555	518	631	503	488
1700012B09Rik_CCDS40536.1_ex3_9:14770862-14770884:-_5-5	1700012B09Rik	1070	814	882	753	800	553	621	884	943	761	874	828	550
1700012L04Rik_CCDS40856.1_ex0_X:9284061-9284083:-_1-1	1700012L04Rik	609	593	750	663	745	592	675	589	495	386	533	482	353
1700012P22Rik_CCDS51365.1_ex1_4:144419764-144419786:-_5-1	1700012P22Rik	313	287	301	356	285	271	302	263	276	222	248	186	129
1700012P22Rik_CCDS51365.1_ex1_4:144419789-144419811:+_5-2	1700012P22Rik	586	505	581	390	419	279	272	538	540	469	599	550	426
1700012P22Rik_CCDS51365.1_ex1_4:144419832-144419854:+_5-3	1700012P22Rik	509	450	596	508	475	440	476	428	376	370	479	388	411
1700012P22Rik_CCDS51365.1_ex2_4:144423778-144423800:-_5-4	1700012P22Rik	83	57	104	67	47	27	69	92	78	72	59	37	44
1700012P22Rik_CCDS51365.1_ex2_4:144423845-144423867:+_5-5	1700012P22Rik	169	130	179	208	187	138	177	185	181	184	208	192	178
1700013D24Rik_CCDS51906.1_ex1_6:124356409-124356431:-_5-1	1700013D24Rik	530	477	655	623	720	616	722	580	471	419	590	447	464
1700013D24Rik_CCDS51906.1_ex1_6:124356458-124356480:+_5-2	1700013D24Rik	241	172	235	179	273	205	272	167	205	161	189	184	113
1700013D24Rik_CCDS51906.1_ex2_6:124356872-124356894:-_5-3	1700013D24Rik	180	165	135	124	119	121	98	116	138	124	155	134	100
1700013D24Rik_CCDS51906.1_ex2_6:124356892-124356914:+_5-4	1700013D24Rik	115	131	182	167	152	90	113	164	165	134	138	123	95
1700013D24Rik_CCDS51906.1_ex2_6:124356911-124356933:+_5-5	1700013D24Rik	134	111	147	147	144	142	116	157	98	95	88	64	40
1700013F07Rik_CCDS51046.1_ex1_3:108542506-108542528:-_5-1	1700013F07Rik	607	579	633	583	564	514	509	641	614	530	630	574	548
1700013F07Rik_CCDS51046.1_ex2_3:108543426-108543448:+_5-2	1700013F07Rik	116	160	133	167	190	138	141	135	162	121	197	123	134
1700013F07Rik_CCDS51046.1_ex2_3:108543462-108543484:-_5-3	1700013F07Rik	159	117	116	96	139	133	113	119	76	104	123	83	77
1700013F07Rik_CCDS51046.1_ex2_3:108543510-108543532:+_5-4	1700013F07Rik	190	171	184	144	196	166	192	106	116	139	219	183	123
1700013F07Rik_CCDS51046.1_ex2_3:108543536-108543558:-_5-5	1700013F07Rik	428	281	339	386	477	321	335	327	353	285	392	309	285
1700013G24Rik_CCDS18818.1_ex0_4:137454635-137454657:+_5-1	1700013G24Rik	302	329	354	420	420	322	399	385	291	293	433	416	371
1700013G24Rik_CCDS18818.1_ex0_4:137454659-137454681:+_5-2	1700013G24Rik	483	405	470	451	497	456	495	378	353	277	374	289	205
1700013G24Rik_CCDS18818.1_ex0_4:137454699-137454721:-_5-3	1700013G24Rik	532	472	542	589	424	507	485	476	437	311	434	332	179
1700013G24Rik_CCDS18818.1_ex0_4:137454795-137454817:-_5-4	1700013G24Rik	328	388	419	439	378	322	366	288	246	220	322	238	214
1700013G24Rik_CCDS18818.1_ex0_4:137455057-137455079:-_5-5	1700013G24Rik	762	567	595	623	630	443	528	548	531	461	602	554	517
1700013H16Rik_CCDS53071.1_ex6_X:53751023-53751045:-_5-1	1700013H16Rik	116	54	70	88	72	49	52	98	83	107	96	78	73
1700013H16Rik_CCDS53071.1_ex6_X:53751057-53751079:-_5-2	1700013H16Rik	193	168	244	182	236	154	171	196	145	116	112	107	136
1700013H16Rik_CCDS53071.1_ex7_X:53751517-53751539:-_5-3	1700013H16Rik	450	457	619	496	593	422	398	448	485	382	485	466	426
1700013H16Rik_CCDS53071.1_ex7_X:53751579-53751601:-_5-4	1700013H16Rik	215	211	193	201	199	203	238	162	211	132	192	149	142
1700013H16Rik_CCDS53071.1_ex7_X:53751752-53751774:-_5-5	1700013H16Rik	506	500	522	488	623	519	687	498	476	492	536	463	488
1700015E13Rik_CCDS15471.1_ex0_1:170308973-170308995:-_5-1	1700015E13Rik	632	426	490	504	477	317	338	448	418	386	410	292	247
1700015E13Rik_CCDS15471.1_ex1_1:170311538-170311560:+_5-2	1700015E13Rik	450	360	437	341	328	295	295	360	317	215	353	324	275
1700015E13Rik_CCDS15471.1_ex1_1:170311603-170311625:-_5-3	1700015E13Rik	12	97	107	74	95	69	78	108	115	122	119	158	94
1700015E13Rik_CCDS15471.1_ex1_1:170311700-170311722:-_5-4	1700015E13Rik	417	420	529	454	402	431	514	429	438	314	330	389	293
1700015E13Rik_CCDS15471.1_ex1_1:170311841-170311863:-_5-5	1700015E13Rik	768	711	700	618	606	467	476	641	641	627	990	955	1125
1700015F17Rik_CCDS51410.1_ex3_5:5457354-5457376:-_5-1	1700015F17Rik	80	94	110	119	109	120	113	99	101	106	208	179	212
1700015F17Rik_CCDS51410.1_ex4_5:5466626-5466648:+_5-2	1700015F17Rik	223	185	247	222	218	206	200	260	239	245	372	301	254
1700015F17Rik_CCDS51410.1_ex4_5:5466657-5466679:-_5-3	1700015F17Rik	198	237	267	211	296	174	240	225	203	180	175	126	108
1700015F17Rik_CCDS51410.1_ex5_5:5478866-5478888:-_5-4	1700015F17Rik	29	22	33	30	69	24	34	27	20	40	41	38	16
1700015F17Rik_CCDS51410.1_ex5_5:5478887-5478909:+_5-5	1700015F17Rik	470	512	726	668	666	526	591	598	567	509	700	515	445
1700015G11Rik_CCDS57552.1_ex1_7:52013536-52013558:-_4-1	1700015G11Rik	19	10	24	43	82	54	86	21	17	17	11	8	16
1700015G11Rik_CCDS57552.1_ex1_7:52013580-52013602:-_4-2	1700015G11Rik	427	426	490	555	513	363	463	490	388	331	375	388	323
1700015G11Rik_CCDS57552.1_ex2_7:52014841-52014863:+_4-3	1700015G11Rik	129	89	107	71	120	97	76	83	115	80	116	104	66
1700015G11Rik_CCDS57552.1_ex2_7:52014855-52014877:-_4-4	1700015G11Rik	486	410	432	429	430	340	384	426	479	435	582	470	388
1700016C15Rik_CCDS48462.1_ex1_1:177741020-177741042:+_5-1	1700016C15Rik	161	174	187	190	230	250	316	143	101	88	104	104	102
1700016C15Rik_CCDS48462.1_ex1_1:177741058-177741080:-_5-2	1700016C15Rik	184	209	273	246	222	169	166	182	172	136	135	114	106
1700016C15Rik_CCDS48462.1_ex2_1:177743256-177743278:-_5-3	1700016C15Rik	81	63	50	61	37	28	41	67	102	71	88	97	79
1700016C15Rik_CCDS48462.1_ex2_1:177743276-177743298:-_5-4	1700016C15Rik	465	381	399	353	366	318	276	418	367	291	401	380	234
1700016C15Rik_CCDS48462.1_ex2_1:177743294-177743316:-_5-5	1700016C15Rik	350	340	444	357	361	315	348	338	320	336	468	315	321
1700016D06Rik_CCDS40221.1_ex2_8:11661658-11661680:+_5-1	1700016D06Rik	230	186	193	167	213	137	160	179	179	159	185	200	132
1700016D06Rik_CCDS40221.1_ex3_8:11662656-11662678:+_5-2	1700016D06Rik	419	399	524	395	432	313	368	374	409	319	380	306	196
1700016D06Rik_CCDS40221.1_ex3_8:11662675-11662697:-_5-3	1700016D06Rik	278	308	338	319	292	241	181	202	229	147	209	179	187
1700016D06Rik_CCDS40221.1_ex4_8:11665030-11665052:-_5-4	1700016D06Rik	290	302	316	277	291	151	151	259	281	214	246	195	150
1700016D06Rik_CCDS40221.1_ex4_8:11665060-11665082:-_5-5	1700016D06Rik	197	182	230	253	302	283	206	143	254	191	242	219	204
1700016H13Rik_CCDS51575.1_ex0_5:103648932-103648954:+_5-1	1700016H13Rik	232	219	320	223	340	297	297	266	226	224	220	226	188
1700016H13Rik_CCDS51575.1_ex1_5:103649412-103649434:+_5-2	1700016H13Rik	168	165	177	170	196	202	287	123	176	202	235	268	259
1700016H13Rik_CCDS51575.1_ex1_5:103649487-103649509:+_5-3	1700016H13Rik	103	101	149	143	143	128	131	84	89	68	101	107	114
1700016H13Rik_CCDS51575.1_ex1_5:103649519-103649541:+_5-4	1700016H13Rik	307	329	365	326	328	214	245	253	258	160	306	225	209
1700016H13Rik_CCDS51575.1_ex1_5:103649537-103649559:-_5-5	1700016H13Rik	248	149	273	179	248	207	198	185	233	203	255	209	172
1700016K19Rik_CCDS25059.1_ex0_11:76000173-76000195:-_5-1	1700016K19Rik	821	575	681	595	712	448	544	698	462	470	622	623	598
1700016K19Rik_CCDS25059.1_ex0_11:76000245-76000267:+_5-2	1700016K19Rik	436	415	430	357	445	342	420	377	301	309	511	463	496
1700016K19Rik_CCDS25059.1_ex1_11:76003003-76003025:+_5-3	1700016K19Rik	268	252	238	247	275	217	217	265	270	221	308	247	208
1700016K19Rik_CCDS25059.1_ex1_11:76003135-76003157:-_5-4	1700016K19Rik	149	102	131	111	99	87	142	132	110	123	176	164	154
1700016K19Rik_CCDS25059.1_ex1_11:76003190-76003212:-_5-5	1700016K19Rik	800	814	805	794	834	625	689	695	697	731	864	809	760
1700017B05Rik_CCDS23219.1_ex1_9:57257582-57257604:+_5-1	1700017B05Rik	586	573	616	561	566	427	383	474	562	440	504	485	445
1700017B05Rik_CCDS23219.1_ex1_9:57257719-57257741:+_5-2	1700017B05Rik	1206	1047	1455	1502	1725	1498	1639	994	1065	1068	1311	1059	854
1700017B05Rik_CCDS23219.1_ex1_9:57258506-57258528:-_5-3	1700017B05Rik	345	397	441	426	523	380	379	406	384	304	410	298	275
1700017B05Rik_CCDS23219.1_ex1_9:57258680-57258702:+_5-4	1700017B05Rik	411	355	472	490	461	410	483	395	340	291	415	352	232
1700017B05Rik_CCDS23219.1_ex1_9:57258916-57258938:+_5-5	1700017B05Rik	334	364	412	381	418	313	293	287	379	268	430	331	307
1700017D01Rik_CCDS50393.1_ex2_19:11105696-11105718:+_5-1	1700017D01Rik	36	51	60	53	41	42	26	64	55	40	61	39	35
1700017D01Rik_CCDS50393.1_ex2_19:11105754-11105776:-_5-2	1700017D01Rik	72	66	51	96	71	61	47	47	100	98	203	303	405
1700017D01Rik_CCDS50393.1_ex3_19:11110328-11110350:-_5-3	1700017D01Rik	308	331	338	308	337	206	298	234	271	245	327	326	243
1700017D01Rik_CCDS50393.1_ex3_19:11110345-11110367:+_5-4	1700017D01Rik	375	352	363	347	372	299	315	329	363	262	390	308	306
1700017D01Rik_CCDS50393.1_ex4_19:11112420-11112442:-_5-5	1700017D01Rik	422	377	414	355	385	377	374	378	331	293	413	297	319
1700017N19Rik_CCDS36047.1_ex2_10:100601933-100601955:-_5-1	1700017N19Rik	306	278	328	290	384	314	374	320	270	175	228	249	179
1700017N19Rik_CCDS36047.1_ex2_10:100601954-100601976:-_5-2	1700017N19Rik	61	40	65	65	59	32	41	61	92	78	95	96	92
1700017N19Rik_CCDS36047.1_ex4_10:100603544-100603566:+_5-3	1700017N19Rik	328	282	345	271	249	250	208	253	231	236	295	258	218
1700017N19Rik_CCDS36047.1_ex5_10:100605641-100605663:+_5-4	1700017N19Rik	294	238	340	343	311	217	259	278	323	337	495	482	480
1700017N19Rik_CCDS36047.1_ex6_10:100609233-100609255:+_5-5	1700017N19Rik	199	175	253	254	288	204	265	241	280	260	275	244	208
1700018B08Rik_CCDS52692.1_ex3_8:121535453-121535475:-_5-1	1700018B08Rik	447	389	402	359	474	406	451	322	320	258	364	298	253
1700018B08Rik_CCDS52692.1_ex3_8:121535471-121535493:-_5-2	1700018B08Rik	900	902	1209	1049	1128	969	1023	948	881	797	804	547	440
1700018B08Rik_CCDS52692.1_ex3_8:121535519-121535541:+_5-3	1700018B08Rik	578	478	767	632	813	689	635	477	452	399	480	394	394
1700018B08Rik_CCDS52692.1_ex4_8:121539883-121539905:+_5-4	1700018B08Rik	293	289	309	272	340	299	372	282	264	233	336	243	274
1700018B08Rik_CCDS52692.1_ex4_8:121539910-121539932:+_5-5	1700018B08Rik	814	717	845	748	683	499	661	638	541	473	638	598	460
1700018C11Rik_CCDS18262.1_ex1_4:63608456-63608478:-_5-1	1700018C11Rik	1124	1036	1023	799	867	490	420	964	793	568	584	395	376
1700018C11Rik_CCDS18262.1_ex1_4:63608482-63608504:+_5-2	1700018C11Rik	729	566	763	636	614	475	502	701	683	557	782	619	562
1700018C11Rik_CCDS18262.1_ex1_4:63608495-63608517:-_5-3	1700018C11Rik	705	586	578	504	540	395	473	555	483	497	498	458	375
1700018C11Rik_CCDS18262.1_ex2_4:63611857-63611879:+_5-4	1700018C11Rik	742	548	558	567	583	497	567	669	624	529	672	605	465
1700018C11Rik_CCDS18262.1_ex2_4:63611879-63611901:+_5-5	1700018C11Rik	621	584	671	656	731	560	498	652	593	484	583	432	396
1700018F24Rik_CCDS51696.1_ex1_5:145043378-145043400:-_5-1	1700018F24Rik	396	307	345	331	385	259	275	260	288	216	260	157	202
1700018F24Rik_CCDS51696.1_ex1_5:145043453-145043475:-_5-2	1700018F24Rik	1115	931	1038	880	1034	661	746	906	839	784	951	797	715
1700018F24Rik_CCDS51696.1_ex1_5:145043470-145043492:-_5-3	1700018F24Rik	1435	1223	1411	1397	1423	1141	1171	1356	1332	1177	1503	1224	979
1700018F24Rik_CCDS51696.1_ex1_5:145043497-145043519:-_5-4	1700018F24Rik	901	981	1052	988	1099	973	1075	809	832	778	828	792	731
1700018F24Rik_CCDS51696.1_ex3_5:145044798-145044820:+_5-5	1700018F24Rik	1805	1781	2204	2234	2397	1980	2082	1835	1618	1373	1991	1506	1297
1700019A02Rik_CCDS48258.1_ex4_1:53177769-53177791:-_5-1	1700019A02Rik	172	147	168	131	93	93	116	128	153	116	82	122	132
1700019A02Rik_CCDS48258.1_ex4_1:53177782-53177804:+_5-2	1700019A02Rik	199	192	209	173	206	179	185	180	155	108	152	104	115
1700019A02Rik_CCDS48258.1_ex4_1:53177797-53177819:-_5-3	1700019A02Rik	134	92	104	111	117	87	107	59	98	106	176	151	100
1700019A02Rik_CCDS48258.1_ex5_1:53181864-53181886:-_5-4	1700019A02Rik	175	154	200	164	155	77	86	158	161	164	204	135	125
1700019A02Rik_CCDS48258.1_ex6_1:53182518-53182540:-_5-5	1700019A02Rik	111	98	113	102	117	110	74	59	54	33	64	22	20
1700019B03Rik_CCDS52467.1_ex0_8:3476092-3476114:-_5-1	1700019B03Rik	463	381	448	477	486	405	479	417	358	344	369	346	212
1700019B03Rik_CCDS52467.1_ex0_8:3476170-3476192:+_5-2	1700019B03Rik	779	611	737	718	698	610	659	609	613	577	695	659	669
1700019B03Rik_CCDS52467.1_ex0_8:3476203-3476225:+_5-3	1700019B03Rik	496	418	399	410	440	301	287	438	398	379	506	441	409
1700019B03Rik_CCDS52467.1_ex0_8:3476285-3476307:+_5-4	1700019B03Rik	625	492	561	522	569	452	434	518	385	335	435	319	368
1700019B03Rik_CCDS52467.1_ex0_8:3476336-3476358:-_5-5	1700019B03Rik	632	528	707	581	596	510	599	590	623	565	690	616	611
1700019D03Rik_CCDS14949.1_ex0_1:52925331-52925353:+_5-1	1700019D03Rik	250	236	236	251	235	222	206	256	211	227	258	221	207
1700019D03Rik_CCDS14949.1_ex0_1:52925361-52925383:+_5-2	1700019D03Rik	267	265	316	344	268	251	211	321	277	225	347	240	271
1700019D03Rik_CCDS14949.1_ex0_1:52925386-52925408:+_5-3	1700019D03Rik	1027	995	1191	1063	1106	991	1141	875	886	826	1090	950	771
1700019D03Rik_CCDS14949.1_ex0_1:52925405-52925427:+_5-4	1700019D03Rik	179	136	136	119	145	88	126	104	109	114	147	113	105
1700019D03Rik_CCDS14949.1_ex0_1:52925443-52925465:-_5-5	1700019D03Rik	145	113	117	131	154	110	95	97	121	113	127	99	64
1700019G17Rik_CCDS39540.1_ex0_6:85901281-85901303:-_5-1	1700019G17Rik	146	148	166	153	145	81	94	142	114	141	109	103	105
1700019G17Rik_CCDS39540.1_ex0_6:85901299-85901321:+_5-2	1700019G17Rik	757	730	901	972	979	702	852	676	694	655	786	732	667
1700019G17Rik_CCDS39540.1_ex0_6:85901335-85901357:+_5-3	1700019G17Rik	749	616	733	643	651	453	538	574	662	561	685	605	553
1700019G17Rik_CCDS39540.1_ex0_6:85901370-85901392:+_5-4	1700019G17Rik	508	436	551	551	679	508	586	440	497	327	495	408	383
1700019G17Rik_CCDS39540.1_ex0_6:85901389-85901411:+_5-5	1700019G17Rik	0	0	0	0	0	0	0	0	0	0	0	0	0
1700019L03Rik_CCDS15932.1_ex5_2:32779871-32779893:+_5-1	1700019L03Rik	829	838	993	902	883	783	803	853	809	667	923	704	648
1700019L03Rik_CCDS15932.1_ex7_2:32781348-32781370:-_5-2	1700019L03Rik	553	593	659	680	741	667	740	517	537	469	524	494	395
1700019L03Rik_CCDS15932.1_ex7_2:32781394-32781416:+_5-3	1700019L03Rik	761	819	973	893	889	798	806	820	840	624	876	572	607
1700019L03Rik_CCDS15932.1_ex7_2:32781417-32781439:-_5-4	1700019L03Rik	594	510	614	542	643	502	564	527	497	462	549	480	456
1700019L03Rik_CCDS15932.1_ex7_2:32781607-32781629:+_5-5	1700019L03Rik	585	511	492	542	502	456	543	419	433	339	512	487	429
1700019N19Rik_CCDS38031.1_ex2_19:58787608-58787630:-_5-1	1700019N19Rik	354	321	422	339	366	287	360	330	262	285	303	269	288
1700019N19Rik_CCDS38031.1_ex3_19:58789068-58789090:+_5-2	1700019N19Rik	442	479	468	503	478	380	372	488	417	301	464	406	320
1700019N19Rik_CCDS38031.1_ex3_19:58789175-58789197:+_5-3	1700019N19Rik	406	339	337	399	361	261	267	386	397	386	491	387	377
1700019N19Rik_CCDS38031.1_ex3_19:58789199-58789221:-_5-4	1700019N19Rik	212	208	168	180	151	113	132	201	173	115	170	134	166
1700019N19Rik_CCDS38031.1_ex3_19:58789221-58789243:+_5-5	1700019N19Rik	419	312	438	401	424	347	333	288	308	273	340	254	196
1700019O17Rik_CCDS56635.1_ex0_1:86426470-86426492:+_5-1	1700019O17Rik	500	415	458	465	380	315	349	482	495	458	574	515	480
1700019O17Rik_CCDS56635.1_ex0_1:86426502-86426524:-_5-2	1700019O17Rik	746	696	784	738	809	638	691	656	679	675	858	777	714
1700019O17Rik_CCDS56635.1_ex0_1:86426567-86426589:-_5-3	1700019O17Rik	507	431	535	375	344	299	260	513	476	369	434	441	297
1700019O17Rik_CCDS56635.1_ex0_1:86427140-86427162:+_5-4	1700019O17Rik	665	472	543	546	566	365	433	477	454	366	551	509	528
1700019O17Rik_CCDS56635.1_ex0_1:86427159-86427181:-_5-5	1700019O17Rik	407	308	377	303	379	302	235	302	319	315	385	325	293
1700020A23Rik_CCDS50710.1_ex0_2:130405620-130405642:+_5-1	1700020A23Rik	124	102	141	150	152	164	158	107	126	159	130	162	119
1700020A23Rik_CCDS50710.1_ex0_2:130405692-130405714:-_5-2	1700020A23Rik	577	508	627	667	643	503	483	471	534	465	600	547	524
1700020A23Rik_CCDS50710.1_ex1_2:130405802-130405824:+_5-3	1700020A23Rik	285	267	385	376	480	429	458	321	413	318	491	348	317
1700020A23Rik_CCDS50710.1_ex1_2:130405814-130405836:+_5-4	1700020A23Rik	691	739	788	960	1110	887	1086	688	692	543	687	598	607
1700020A23Rik_CCDS50710.1_ex1_2:130405871-130405893:-_5-5	1700020A23Rik	602	553	812	752	880	606	737	594	619	595	740	638	664
1700020L24Rik_CCDS25165.1_ex1_11:83440374-83440396:+_5-1	1700020L24Rik	505	398	464	463	413	352	409	441	455	312	464	460	409
1700020L24Rik_CCDS25165.1_ex1_11:83440434-83440456:-_5-2	1700020L24Rik	951	569	651	569	462	367	357	635	590	505	528	477	505
1700020L24Rik_CCDS25165.1_ex1_11:83440478-83440500:-_5-3	1700020L24Rik	2022	1982	2386	2211	2508	2026	2253	2009	1700	1537	2105	1811	1673
1700020L24Rik_CCDS25165.1_ex1_11:83440553-83440575:+_5-4	1700020L24Rik	1228	1113	1160	1223	1222	1006	1069	864	742	725	871	686	535
1700020L24Rik_CCDS25165.1_ex2_11:83440687-83440709:-_5-5	1700020L24Rik	599	487	561	510	505	387	415	480	437	363	479	355	306
1700020N15Rik_CCDS57758.1_ex0_X:69945429-69945451:+_5-1	1700020N15Rik	6	8	5	0	0	2	1	10	13	8	17	11	0
1700020N15Rik_CCDS57758.1_ex1_X:69945617-69945639:-_5-2	1700020N15Rik	229	221	237	313	321	281	378	158	207	121	186	151	92
1700020N15Rik_CCDS57758.1_ex1_X:69945664-69945686:-_5-3	1700020N15Rik	574	587	615	436	513	378	412	468	433	310	407	332	245
1700020N15Rik_CCDS57758.1_ex1_X:69945683-69945705:-_5-4	1700020N15Rik	561	649	803	705	891	746	784	663	737	663	877	846	862
1700020N15Rik_CCDS57758.1_ex1_X:69945727-69945749:-_5-5	1700020N15Rik	990	1193	1359	1394	1476	1298	1334	1128	1100	893	1065	857	678
1700021F05Rik_CCDS23820.1_ex1_10:43530644-43530666:-_5-1	1700021F05Rik	42	42	41	46	41	30	17	42	26	31	24	34	15
1700021F05Rik_CCDS23820.1_ex2_10:43532682-43532704:-_5-2	1700021F05Rik	0	0	0	0	0	0	0	0	0	0	0	0	0
1700021F05Rik_CCDS23820.1_ex2_10:43532755-43532777:-_5-3	1700021F05Rik	938	992	918	934	971	684	788	937	950	820	1152	1048	918
1700021F05Rik_CCDS23820.1_ex2_10:43532795-43532817:+_5-4	1700021F05Rik	558	503	579	579	735	567	643	528	511	539	693	657	540
1700021F05Rik_CCDS23820.1_ex2_10:43532892-43532914:+_5-5	1700021F05Rik	41	30	42	33	21	30	21	53	28	33	32	33	24
1700021F07Rik_CCDS50814.1_ex1_2:173526015-173526037:+_5-1	1700021F07Rik	389	380	367	428	365	311	339	364	307	284	304	290	260
1700021F07Rik_CCDS50814.1_ex1_2:173526036-173526058:+_5-2	1700021F07Rik	1045	887	1010	1024	986	856	857	879	970	893	1123	970	979
1700021F07Rik_CCDS50814.1_ex1_2:173526064-173526086:+_5-3	1700021F07Rik	89	99	142	153	145	97	88	80	89	79	64	49	37
1700021F07Rik_CCDS50814.1_ex2_2:173527841-173527863:+_5-4	1700021F07Rik	610	557	640	628	671	530	582	636	559	532	558	488	486
1700021F07Rik_CCDS50814.1_ex2_2:173527896-173527918:-_5-5	1700021F07Rik	594	529	532	413	448	385	439	540	488	499	628	518	492
1700021K19Rik_CCDS28124.1_ex12_16:32843025-32843047:+_5-1	1700021K19Rik	471	408	417	385	472	342	337	381	409	380	453	455	427
1700021K19Rik_CCDS28124.1_ex12_16:32843051-32843073:+_5-2	1700021K19Rik	651	630	600	674	650	640	694	572	499	390	485	363	284
1700021K19Rik_CCDS28124.1_ex12_16:32843276-32843298:-_5-3	1700021K19Rik	948	981	975	939	1078	1007	1094	882	885	744	965	800	669
1700021K19Rik_CCDS28124.1_ex12_16:32843346-32843368:-_5-4	1700021K19Rik	410	422	489	449	558	411	432	391	441	407	472	472	340
1700021K19Rik_CCDS28124.1_ex17_16:32857002-32857024:-_5-5	1700021K19Rik	58	44	51	43	55	13	27	55	53	61	78	51	49
1700022I11Rik_CCDS51160.1_ex0_4:42970121-42970143:+_5-1	1700022I11Rik	205	196	237	189	206	162	169	222	218	202	241	227	189
1700022I11Rik_CCDS51160.1_ex1_4:42971318-42971340:-_5-2	1700022I11Rik	806	808	985	921	1039	1021	1287	784	765	722	898	802	630
1700022I11Rik_CCDS51160.1_ex1_4:42971420-42971442:-_5-3	1700022I11Rik	206	197	190	207	189	121	142	181	169	130	189	152	120
1700022I11Rik_CCDS51160.1_ex1_4:42971452-42971474:-_5-4	1700022I11Rik	384	262	365	298	344	280	288	376	342	247	360	238	206
1700022I11Rik_CCDS51160.1_ex1_4:42971965-42971987:+_5-5	1700022I11Rik	1310	1214	1518	1632	1770	1345	1415	1175	1162	1086	1370	1150	1137
1700022P22Rik_CCDS48483.1_ex0_1:191039663-191039685:+_5-1	1700022P22Rik	935	868	1064	811	825	678	612	830	934	798	1006	1054	969
1700022P22Rik_CCDS48483.1_ex0_1:191039678-191039700:-_5-2	1700022P22Rik	342	233	300	246	249	134	167	318	356	348	356	287	277
1700022P22Rik_CCDS48483.1_ex0_1:191039704-191039726:+_5-3	1700022P22Rik	373	331	424	451	458	424	465	309	291	211	258	209	189
1700022P22Rik_CCDS48483.1_ex0_1:191039717-191039739:+_5-4	1700022P22Rik	528	654	645	675	704	544	756	523	542	514	667	707	598
1700022P22Rik_CCDS48483.1_ex0_1:191039744-191039766:-_5-5	1700022P22Rik	432	309	399	307	352	241	306	409	363	275	376	343	238
1700023E05Rik_CCDS19369.1_ex0_5:77016430-77016452:+_5-1	1700023E05Rik	635	649	729	683	605	575	482	698	662	719	792	772	724
1700023E05Rik_CCDS19369.1_ex0_5:77016515-77016537:-_5-2	1700023E05Rik	512	435	474	499	667	583	659	405	379	347	452	263	319
1700023E05Rik_CCDS19369.1_ex0_5:77016582-77016604:-_5-3	1700023E05Rik	702	680	700	737	675	569	587	692	708	675	866	748	787
1700023E05Rik_CCDS19369.1_ex0_5:77016604-77016626:+_5-4	1700023E05Rik	737	786	847	791	871	674	664	836	751	653	1080	905	937
1700023E05Rik_CCDS19369.1_ex2_5:77044060-77044082:+_5-5	1700023E05Rik	555	516	613	572	549	462	463	457	513	371	479	348	352
1700023F06Rik_CCDS56813.1_ex3_11:103200147-103200169:-_5-1	1700023F06Rik	662	521	634	576	551	461	483	586	568	451	589	515	444
1700023F06Rik_CCDS56813.1_ex3_11:103200172-103200194:-_5-2	1700023F06Rik	359	339	463	482	441	452	417	405	447	309	355	280	213
1700023F06Rik_CCDS56813.1_ex4_11:103200280-103200302:+_5-3	1700023F06Rik	444	344	394	369	320	255	328	403	300	293	321	279	237
1700023F06Rik_CCDS56813.1_ex5_11:103200803-103200825:-_5-4	1700023F06Rik	716	699	737	723	744	553	681	734	673	575	741	754	630
1700023F06Rik_CCDS56813.1_ex5_11:103200840-103200862:+_5-5	1700023F06Rik	689	574	728	703	711	629	607	575	566	500	697	584	577
1700024G13Rik_CCDS36867.1_ex1_14:32377919-32377941:-_5-1	1700024G13Rik	56	31	43	33	39	32	29	40	36	31	28	35	45
1700024G13Rik_CCDS36867.1_ex1_14:32377936-32377958:-_5-2	1700024G13Rik	742	663	788	744	718	608	773	817	741	720	903	662	697
1700024G13Rik_CCDS36867.1_ex1_14:32377953-32377975:-_5-3	1700024G13Rik	413	458	521	476	534	390	488	424	318	398	502	379	326
1700024G13Rik_CCDS36867.1_ex2_14:32388251-32388273:-_5-4	1700024G13Rik	491	416	508	464	515	337	384	431	424	330	460	361	318
1700024G13Rik_CCDS36867.1_ex2_14:32388264-32388286:-_5-5	1700024G13Rik	853	871	1015	1054	1115	769	705	899	932	918	1191	979	993
1700024P04Rik_CCDS49342.1_ex0_13:98984294-98984316:-_5-1	1700024P04Rik	347	332	322	357	299	266	238	390	346	302	306	248	211
1700024P04Rik_CCDS49342.1_ex0_13:98984331-98984353:+_5-2	1700024P04Rik	188	200	268	250	239	192	217	182	182	90	181	137	87
1700024P04Rik_CCDS49342.1_ex0_13:98984363-98984385:-_5-3	1700024P04Rik	48	40	53	41	65	24	46	52	47	56	77	72	49
1700024P04Rik_CCDS49342.1_ex0_13:98984399-98984421:+_5-4	1700024P04Rik	63	58	68	75	81	39	53	63	41	13	26	16	14
1700024P04Rik_CCDS49342.1_ex0_13:98984416-98984438:-_5-5	1700024P04Rik	723	757	904	830	854	693	676	695	688	620	800	778	591
1700024P16Rik_CCDS51250.1_ex0_4:104913656-104913678:-_5-1	1700024P16Rik	702	667	749	662	677	518	585	651	638	630	842	652	598
1700024P16Rik_CCDS51250.1_ex1_4:104945185-104945207:-_5-2	1700024P16Rik	394	394	489	429	440	313	387	356	326	309	365	307	277
1700024P16Rik_CCDS51250.1_ex1_4:104945573-104945595:-_5-3	1700024P16Rik	489	437	466	409	363	317	251	465	389	396	542	454	374
1700024P16Rik_CCDS51250.1_ex2_4:104948721-104948743:-_5-4	1700024P16Rik	457	414	402	402	421	338	335	417	432	378	582	454	434
1700024P16Rik_CCDS51250.1_ex2_4:104948766-104948788:-_5-5	1700024P16Rik	421	379	397	387	384	339	370	396	345	370	433	360	312
1700025F22Rik_CCDS50394.1_ex1_19:11142327-11142349:+_5-1	1700025F22Rik	212	162	179	173	150	148	104	206	174	230	230	234	218
1700025F22Rik_CCDS50394.1_ex1_19:11142343-11142365:-_5-2	1700025F22Rik	240	188	270	249	238	163	131	188	212	184	146	175	137
1700025F22Rik_CCDS50394.1_ex1_19:11142401-11142423:-_5-3	1700025F22Rik	416	344	401	309	346	243	276	362	297	305	411	269	240
1700025F22Rik_CCDS50394.1_ex1_19:11142445-11142467:-_5-4	1700025F22Rik	279	261	260	251	212	194	215	337	268	311	290	267	216
1700025F22Rik_CCDS50394.1_ex2_19:11146728-11146750:-_5-5	1700025F22Rik	105	122	158	145	181	154	180	97	103	124	142	129	121
1700025G04Rik_CCDS35737.1_ex2_1:151921054-151921076:+_5-1	1700025G04Rik	130	152	151	189	156	149	203	96	167	114	154	174	166
1700025G04Rik_CCDS35737.1_ex2_1:151921071-151921093:-_5-2	1700025G04Rik	26	15	48	57	68	19	31	26	16	6	20	4	11
1700025G04Rik_CCDS35737.1_ex2_1:151921091-151921113:+_5-3	1700025G04Rik	635	553	645	657	672	524	582	549	451	453	519	406	317
1700025G04Rik_CCDS35737.1_ex3_1:151980471-151980493:-_5-4	1700025G04Rik	28	38	37	21	14	24	21	20	22	27	20	4	8
1700025G04Rik_CCDS35737.1_ex3_1:151980497-151980519:-_5-5	1700025G04Rik	316	292	336	330	318	252	206	300	232	220	288	216	189
1700026D08Rik_CCDS21413.1_ex3_7:83791697-83791719:-_5-1	1700026D08Rik	379	398	518	524	645	587	727	367	348	295	368	330	246
1700026D08Rik_CCDS21413.1_ex4_7:83793196-83793218:+_5-2	1700026D08Rik	147	122	181	187	137	129	124	171	223	168	173	138	149
1700026D08Rik_CCDS21413.1_ex4_7:83793229-83793251:-_5-3	1700026D08Rik	495	384	471	372	484	366	382	425	391	320	472	403	388
1700026D08Rik_CCDS21413.1_ex4_7:83793390-83793412:+_5-4	1700026D08Rik	242	249	363	260	281	266	215	244	268	262	319	224	167
1700026D08Rik_CCDS21413.1_ex4_7:83793419-83793441:-_5-5	1700026D08Rik	326	237	281	236	298	214	258	200	248	195	259	212	168
1700026L06Rik_CCDS15845.1_ex2_2:28693644-28693666:+_5-1	1700026L06Rik	608	642	634	541	609	462	502	574	609	425	569	532	532
1700026L06Rik_CCDS15845.1_ex2_2:28693767-28693789:+_5-2	1700026L06Rik	664	520	840	595	649	517	517	608	609	545	712	459	379
1700026L06Rik_CCDS15845.1_ex2_2:28693779-28693801:-_5-3	1700026L06Rik	646	597	630	571	479	459	437	536	612	533	606	583	469
1700026L06Rik_CCDS15845.1_ex3_2:28695898-28695920:+_5-4	1700026L06Rik	419	481	451	460	474	396	468	339	387	348	418	358	360
1700026L06Rik_CCDS15845.1_ex3_2:28695928-28695950:-_5-5	1700026L06Rik	97	82	115	94	100	54	57	91	58	45	34	31	35
1700028K03Rik_CCDS19504.1_ex1_5:107543968-107543990:+_5-1	1700028K03Rik	114	100	127	84	122	77	99	134	85	98	133	74	54
1700028K03Rik_CCDS19504.1_ex1_5:107543992-107544014:+_5-2	1700028K03Rik	365	273	230	279	320	291	250	215	240	173	270	160	110
1700028K03Rik_CCDS19504.1_ex2_5:107545710-107545732:+_5-3	1700028K03Rik	233	199	252	206	188	143	161	259	213	173	212	238	223
1700028K03Rik_CCDS19504.1_ex2_5:107545795-107545817:+_5-4	1700028K03Rik	368	374	527	452	455	392	400	423	361	286	365	365	355
1700028K03Rik_CCDS19504.1_ex2_5:107545807-107545829:-_5-5	1700028K03Rik	502	460	530	456	432	422	473	525	548	420	579	529	426
1700028P14Rik_CCDS29708.1_ex2_19:23592154-23592176:-_5-1	1700028P14Rik	631	624	788	564	590	468	537	604	582	469	662	619	592
1700028P14Rik_CCDS29708.1_ex3_19:23593026-23593048:-_5-2	1700028P14Rik	517	472	548	527	573	408	445	528	565	424	546	489	460
1700028P14Rik_CCDS29708.1_ex3_19:23593038-23593060:-_5-3	1700028P14Rik	376	353	447	428	470	343	370	288	338	263	378	354	376
1700028P14Rik_CCDS29708.1_ex3_19:23593115-23593137:-_5-4	1700028P14Rik	277	221	234	229	253	172	163	254	153	172	229	201	111
1700028P14Rik_CCDS29708.1_ex4_19:23616575-23616597:-_5-5	1700028P14Rik	136	82	85	48	84	53	86	78	100	42	67	44	54
1700029F12Rik_CCDS36755.1_ex1_13:97030213-97030235:+_5-1	1700029F12Rik	501	413	556	515	520	429	489	390	440	311	420	304	256
1700029F12Rik_CCDS36755.1_ex1_13:97030256-97030278:+_5-2	1700029F12Rik	643	675	799	811	814	606	676	562	530	480	584	469	448
1700029F12Rik_CCDS36755.1_ex1_13:97030305-97030327:+_5-3	1700029F12Rik	436	423	437	388	360	281	317	478	403	408	427	345	342
1700029F12Rik_CCDS36755.1_ex1_13:97030355-97030377:+_5-4	1700029F12Rik	957	753	946	737	821	535	577	747	725	603	804	868	733
1700029F12Rik_CCDS36755.1_ex1_13:97030401-97030423:-_5-5	1700029F12Rik	375	343	446	372	486	399	485	300	329	409	439	462	499
1700029H14Rik_CCDS40233.1_ex5_8:13558781-13558803:-_5-1	1700029H14Rik	260	230	271	225	220	242	193	245	204	161	145	119	112
1700029H14Rik_CCDS40233.1_ex5_8:13558842-13558864:-_5-2	1700029H14Rik	156	116	157	153	158	127	130	218	172	165	222	177	101
1700029H14Rik_CCDS40233.1_ex7_8:13562153-13562175:-_5-3	1700029H14Rik	313	293	386	375	376	306	342	286	317	285	382	342	447
1700029H14Rik_CCDS40233.1_ex7_8:13562202-13562224:-_5-4	1700029H14Rik	540	486	533	512	467	360	357	469	463	377	497	427	307
1700029H14Rik_CCDS40233.1_ex7_8:13562238-13562260:+_5-5	1700029H14Rik	889	710	816	748	872	654	682	745	676	552	696	488	482
1700029I15Rik_CCDS16445.1_ex1_2:92383208-92383230:+_5-1	1700029I15Rik	751	712	874	699	885	756	801	741	657	661	825	809	691
1700029I15Rik_CCDS16445.1_ex1_2:92383226-92383248:+_5-2	1700029I15Rik	668	652	699	785	801	751	811	557	615	543	673	496	509
1700029I15Rik_CCDS16445.1_ex1_2:92383256-92383278:+_5-3	1700029I15Rik	1183	1093	1125	1058	1291	887	948	1041	1026	800	1156	904	839
1700029I15Rik_CCDS16445.1_ex1_2:92383271-92383293:-_5-4	1700029I15Rik	399	362	470	395	417	309	340	366	361	257	308	244	197
1700029I15Rik_CCDS16445.1_ex2_2:92383432-92383454:+_5-5	1700029I15Rik	249	248	256	316	337	200	196	256	210	181	242	147	184
1700029J07Rik_CCDS22283.1_ex4_8:45968071-45968093:-_5-1	1700029J07Rik	288	260	271	226	231	222	244	252	215	218	266	179	147
1700029J07Rik_CCDS22283.1_ex5_8:45970366-45970388:-_5-2	1700029J07Rik	164	147	172	197	184	138	135	131	104	92	89	33	49
1700029J07Rik_CCDS22283.1_ex5_8:45970428-45970450:-_5-3	1700029J07Rik	220	247	279	234	189	148	197	172	196	127	141	80	77
1700029J07Rik_CCDS22283.1_ex5_8:45970481-45970503:+_5-4	1700029J07Rik	324	294	322	402	436	363	383	333	350	249	290	238	243
1700029J07Rik_CCDS22283.1_ex5_8:45970526-45970548:-_5-5	1700029J07Rik	336	239	315	238	257	203	249	255	278	173	182	155	110
1700029P11Rik_CCDS37152.1_ex0_15:81980648-81980670:+_5-1	1700029P11Rik	762	616	796	761	842	709	734	786	743	626	905	742	638
1700029P11Rik_CCDS37152.1_ex0_15:81980667-81980689:+_5-2	1700029P11Rik	858	710	855	859	889	739	831	684	813	638	841	640	608
1700029P11Rik_CCDS37152.1_ex0_15:81980761-81980783:-_5-3	1700029P11Rik	348	313	486	600	708	719	1010	284	256	238	246	235	181
1700029P11Rik_CCDS37152.1_ex0_15:81980775-81980797:+_5-4	1700029P11Rik	5	1	3	0	0	0	0	0	3	0	7	0	0
1700029P11Rik_CCDS37152.1_ex0_15:81980801-81980823:-_5-5	1700029P11Rik	82	50	49	53	32	24	22	65	90	70	70	72	61
1700030F18Rik_CCDS37207.1_ex1_15:99927792-99927814:-_5-1	1700030F18Rik	696	611	662	659	642	468	461	582	567	469	667	510	498
1700030F18Rik_CCDS37207.1_ex1_15:99927824-99927846:+_5-2	1700030F18Rik	401	263	361	322	353	297	339	302	243	195	242	296	186
1700030F18Rik_CCDS37207.1_ex1_15:99927840-99927862:+_5-3	1700030F18Rik	580	489	695	573	689	492	523	470	545	469	641	556	504
1700030F18Rik_CCDS37207.1_ex1_15:99927863-99927885:-_5-4	1700030F18Rik	377	416	443	406	376	302	285	416	381	301	318	313	234
1700030F18Rik_CCDS37207.1_ex2_15:99929825-99929847:+_5-5	1700030F18Rik	194	176	208	197	241	194	264	210	215	266	379	298	291
1700030J22Rik_CCDS22695.1_ex0_8:116971777-116971799:+_5-1	1700030J22Rik	822	732	889	873	870	744	689	676	786	610	693	533	496
1700030J22Rik_CCDS22695.1_ex0_8:116971800-116971822:-_5-2	1700030J22Rik	736	646	772	746	769	581	656	632	711	544	609	450	353
1700030J22Rik_CCDS22695.1_ex0_8:116971845-116971867:+_5-3	1700030J22Rik	871	736	1010	760	810	853	867	772	852	890	1112	1005	852
1700030J22Rik_CCDS22695.1_ex0_8:116971996-116972018:+_5-4	1700030J22Rik	427	342	479	422	383	298	259	425	303	344	390	327	320
1700030J22Rik_CCDS22695.1_ex1_8:116973548-116973570:-_5-5	1700030J22Rik	157	123	175	141	96	114	100	153	160	146	255	346	306
1700030K09Rik_CCDS22414.1_ex0_8:72445103-72445125:-_5-1	1700030K09Rik	686	650	683	605	618	532	514	645	549	518	707	735	850
1700030K09Rik_CCDS22414.1_ex0_8:72445220-72445242:+_5-2	1700030K09Rik	412	466	579	550	488	458	422	424	384	403	504	418	344
1700030K09Rik_CCDS22414.1_ex1_8:72449502-72449524:-_5-3	1700030K09Rik	190	161	257	167	199	143	107	173	160	161	147	132	128
1700030K09Rik_CCDS22414.1_ex1_8:72449522-72449544:+_5-4	1700030K09Rik	804	702	697	679	627	547	690	568	552	429	531	481	455
1700030K09Rik_CCDS22414.1_ex1_8:72449558-72449580:+_5-5	1700030K09Rik	591	634	603	500	520	382	402	583	570	416	555	429	388
1700031F05Rik_CCDS53160.1_ex1_X:102860896-102860918:-_5-1	1700031F05Rik	199	157	184	219	193	143	138	182	166	148	184	174	103
1700031F05Rik_CCDS53160.1_ex2_X:102861157-102861179:+_5-2	1700031F05Rik	816	810	873	903	883	777	1001	709	710	585	784	790	639
1700031F05Rik_CCDS53160.1_ex3_X:102864146-102864168:+_5-3	1700031F05Rik	750	684	871	675	693	480	516	647	641	662	874	732	711
1700031F05Rik_CCDS53160.1_ex3_X:102864169-102864191:+_5-4	1700031F05Rik	137	144	138	110	194	135	131	157	108	135	103	97	77
1700031F05Rik_CCDS53160.1_ex3_X:102864204-102864226:+_5-5	1700031F05Rik	361	370	398	411	359	344	396	257	269	254	323	257	184
1700034E13Rik_CCDS29249.1_ex0_18:52660473-52660495:+_5-1	1700034E13Rik	207	141	182	199	148	134	80	137	147	123	270	200	219
1700034E13Rik_CCDS29249.1_ex0_18:52660509-52660531:+_5-2	1700034E13Rik	128	122	158	88	122	106	98	134	164	146	128	125	77
1700034E13Rik_CCDS29249.1_ex0_18:52660550-52660572:+_5-3	1700034E13Rik	105	71	104	111	78	74	83	63	39	61	74	82	94
1700034E13Rik_CCDS29249.1_ex0_18:52660563-52660585:-_5-4	1700034E13Rik	80	60	46	73	57	48	81	75	52	74	122	58	83
1700034E13Rik_CCDS29249.1_ex1_18:52663588-52663610:+_5-5	1700034E13Rik	348	383	441	403	490	244	327	374	410	351	462	414	428
1700034F02Rik_CCDS48763.1_ex0_11:29553718-29553740:-_5-1	1700034F02Rik	288	229	236	275	361	262	337	208	204	209	313	261	234
1700034F02Rik_CCDS48763.1_ex0_11:29553741-29553763:+_5-2	1700034F02Rik	307	251	303	320	280	240	223	193	147	140	166	111	106
1700034F02Rik_CCDS48763.1_ex2_11:29557777-29557799:-_5-3	1700034F02Rik	674	698	772	556	627	484	594	586	576	487	624	557	488
1700034F02Rik_CCDS48763.1_ex3_11:29560460-29560482:-_5-4	1700034F02Rik	362	328	358	353	389	327	405	311	254	245	271	220	173
1700034F02Rik_CCDS48763.1_ex3_11:29560640-29560662:-_5-5	1700034F02Rik	469	394	435	408	460	349	288	418	372	287	360	359	299
1700034J05Rik_CCDS51956.1_ex1_6:146953017-146953039:+_5-1	1700034J05Rik	648	712	769	770	800	622	687	614	586	507	625	573	396
1700034J05Rik_CCDS51956.1_ex1_6:146953176-146953198:+_5-2	1700034J05Rik	472	457	586	647	584	382	489	521	506	497	674	659	625
1700034J05Rik_CCDS51956.1_ex1_6:146953212-146953234:+_5-3	1700034J05Rik	229	225	264	226	284	164	193	182	158	172	128	112	89
1700034J05Rik_CCDS51956.1_ex1_6:146953237-146953259:+_5-4	1700034J05Rik	471	429	525	487	518	398	416	372	397	334	400	323	247
1700034J05Rik_CCDS51956.1_ex1_6:146953260-146953282:-_5-5	1700034J05Rik	353	282	294	351	331	316	363	295	269	257	331	394	326
1700034O15Rik_CCDS20054.1_ex0_6:41684611-41684633:+_5-1	1700034O15Rik	330	319	382	276	324	292	320	283	276	228	259	207	207
1700034O15Rik_CCDS20054.1_ex0_6:41684647-41684669:+_5-2	1700034O15Rik	25	23	26	22	37	23	24	12	15	9	13	8	6
1700034O15Rik_CCDS20054.1_ex0_6:41684660-41684682:-_5-3	1700034O15Rik	747	745	858	806	693	634	502	804	853	736	929	908	796
1700034O15Rik_CCDS20054.1_ex1_6:41685199-41685221:+_5-4	1700034O15Rik	151	151	275	224	163	158	168	132	161	95	164	122	115
1700034O15Rik_CCDS20054.1_ex1_6:41685240-41685262:+_5-5	1700034O15Rik	542	629	652	562	622	500	478	588	557	533	650	583	488
1700037C18Rik_CCDS49746.1_ex1_16:3906840-3906862:-_5-1	1700037C18Rik	286	202	195	163	153	100	137	209	189	166	177	160	156
1700037C18Rik_CCDS49746.1_ex1_16:3906948-3906970:-_5-2	1700037C18Rik	458	412	460	496	533	325	454	461	391	379	390	463	338
1700037C18Rik_CCDS49746.1_ex1_16:3906972-3906994:-_5-3	1700037C18Rik	888	763	780	724	685	508	492	655	684	576	875	786	723
1700037C18Rik_CCDS49746.1_ex1_16:3907006-3907028:+_5-4	1700037C18Rik	585	587	729	664	656	600	646	621	545	517	597	370	380
1700037C18Rik_CCDS49746.1_ex1_16:3907052-3907074:-_5-5	1700037C18Rik	1007	927	1079	1025	1029	808	857	927	781	720	784	692	676
1700037H04Rik_CCDS16756.1_ex1_2:131147244-131147266:-_5-1	1700037H04Rik	324	338	432	375	348	282	291	282	257	197	264	239	208
1700037H04Rik_CCDS16756.1_ex2_2:131148255-131148277:+_5-2	1700037H04Rik	615	522	633	717	631	613	723	535	540	536	653	447	432
1700037H04Rik_CCDS16756.1_ex3_2:131151644-131151666:-_5-3	1700037H04Rik	404	381	303	270	297	240	246	426	381	324	492	394	367
1700037H04Rik_CCDS16756.1_ex3_2:131151668-131151690:+_5-4	1700037H04Rik	116	104	123	110	100	72	70	137	162	154	273	259	257
1700037H04Rik_CCDS16756.1_ex3_2:131151680-131151702:+_5-5	1700037H04Rik	647	652	651	565	591	456	496	639	602	631	818	688	592
1700039E15Rik_CCDS21238.1_ex1_7:45286456-45286478:+_5-1	1700039E15Rik	214	199	217	235	211	159	178	265	226	202	249	155	111
1700039E15Rik_CCDS21238.1_ex1_7:45286527-45286549:-_5-2	1700039E15Rik	506	502	662	528	537	443	391	432	391	396	369	327	336
1700039E15Rik_CCDS21238.1_ex2_7:45286870-45286892:+_5-3	1700039E15Rik	410	409	469	420	520	346	357	307	338	270	317	193	178
1700039E15Rik_CCDS21238.1_ex2_7:45286894-45286916:-_5-4	1700039E15Rik	522	546	623	648	687	515	596	543	547	554	583	610	547
1700039E15Rik_CCDS21238.1_ex2_7:45287062-45287084:+_5-5	1700039E15Rik	598	598	607	559	684	551	581	499	608	541	613	427	528
1700040L02Rik_CCDS23905.1_ex3_10:68509741-68509763:+_5-1	1700040L02Rik	663	520	634	709	701	548	628	551	620	527	776	655	567
1700040L02Rik_CCDS23905.1_ex4_10:68516369-68516391:-_5-2	1700040L02Rik	619	727	732	742	682	610	664	577	570	520	683	532	473
1700040L02Rik_CCDS23905.1_ex5_10:68525608-68525630:+_5-3	1700040L02Rik	461	413	520	469	506	460	358	440	395	356	397	315	335
1700040L02Rik_CCDS23905.1_ex5_10:68525688-68525710:+_5-4	1700040L02Rik	0	0	0	0	0	0	0	0	0	0	0	0	0
1700040L02Rik_CCDS23905.1_ex6_10:68533844-68533866:+_5-5	1700040L02Rik	473	512	562	586	758	652	628	401	412	398	496	447	341
1700042B14Rik_CCDS53232.1_ex0_X:155125577-155125599:-_2-1	1700042B14Rik	245	251	302	295	333	272	362	216	238	235	295	303	338
1700042B14Rik_CCDS53232.1_ex0_X:155125689-155125711:-_2-2	1700042B14Rik	407	425	522	542	444	346	409	396	472	366	441	388	352
1700042G07Rik_CCDS51276.1_ex0_4:116173480-116173502:-_5-1	1700042G07Rik	773	620	779	697	600	484	504	603	598	487	652	572	512
1700042G07Rik_CCDS51276.1_ex0_4:116173498-116173520:+_5-2	1700042G07Rik	703	732	776	745	890	718	717	688	540	609	739	521	553
1700042G07Rik_CCDS51276.1_ex0_4:116173521-116173543:+_5-3	1700042G07Rik	438	414	531	439	536	457	469	358	412	365	421	398	340
1700042G07Rik_CCDS51276.1_ex0_4:116173536-116173558:-_5-4	1700042G07Rik	939	830	1023	837	873	693	800	909	911	809	922	923	872
1700042G07Rik_CCDS51276.1_ex0_4:116173571-116173593:+_5-5	1700042G07Rik	312	282	408	267	231	243	221	259	337	245	287	266	277
1700049G17Rik_CCDS21032.1_ex0_7:27912087-27912109:-_4-1	1700049G17Rik	147	113	149	139	110	112	130	165	140	123	164	148	71
1700049G17Rik_CCDS21032.1_ex0_7:27912108-27912130:-_4-2	1700049G17Rik	53	67	84	57	33	55	39	44	59	31	63	50	47
1700049G17Rik_CCDS21032.1_ex0_7:27912150-27912172:-_4-3	1700049G17Rik	430	436	511	447	526	425	476	418	433	346	442	301	244
1700049G17Rik_CCDS21032.1_ex0_7:27912204-27912226:-_4-4	1700049G17Rik	20	10	6	4	0	2	0	31	18	29	14	18	31
1700052N19Rik_CCDS56676.1_ex2_10:4439599-4439621:+_5-1	1700052N19Rik	96	92	75	99	114	130	120	83	75	76	85	74	66
1700052N19Rik_CCDS56676.1_ex2_10:4439634-4439656:+_5-2	1700052N19Rik	67	74	81	85	120	74	105	61	77	87	90	60	59
1700052N19Rik_CCDS56676.1_ex2_10:4439715-4439737:+_5-3	1700052N19Rik	326	336	353	363	427	325	350	299	289	254	254	289	253
1700052N19Rik_CCDS56676.1_ex3_10:4450656-4450678:-_5-4	1700052N19Rik	318	286	270	231	297	266	176	269	250	254	354	294	229
1700052N19Rik_CCDS56676.1_ex3_10:4450689-4450711:+_5-5	1700052N19Rik	609	526	670	624	735	613	818	515	495	413	507	497	347
1700054O13Rik_CCDS30012.1_ex0_X:9847126-9847148:+_5-1	1700054O13Rik	458	385	474	453	458	457	586	396	335	341	394	345	341
1700054O13Rik_CCDS30012.1_ex0_X:9847149-9847171:+_5-2	1700054O13Rik	700	610	746	694	650	519	560	700	679	526	827	633	577
1700054O13Rik_CCDS30012.1_ex0_X:9847161-9847183:-_5-3	1700054O13Rik	310	334	281	315	330	185	243	272	230	226	299	204	178
1700054O13Rik_CCDS30012.1_ex0_X:9847189-9847211:-_5-4	1700054O13Rik	318	359	377	378	438	351	300	317	276	381	517	482	421
1700054O13Rik_CCDS30012.1_ex0_X:9847210-9847232:-_5-5	1700054O13Rik	654	609	689	702	706	497	602	601	697	548	684	656	495
1700055N04Rik_CCDS57128.1_ex1_19:3963871-3963893:+_5-1	1700055N04Rik	226	231	198	137	208	134	130	216	240	185	316	259	208
1700055N04Rik_CCDS57128.1_ex1_19:3963896-3963918:+_5-2	1700055N04Rik	226	233	272	282	342	349	352	201	233	166	225	157	189
1700055N04Rik_CCDS57128.1_ex1_19:3963962-3963984:+_5-3	1700055N04Rik	590	541	606	563	686	465	622	503	543	448	664	710	597
1700055N04Rik_CCDS57128.1_ex3_19:3964902-3964924:+_5-4	1700055N04Rik	202	124	185	110	219	143	175	192	165	117	194	167	114
1700055N04Rik_CCDS57128.1_ex6_19:3965638-3965660:-_5-5	1700055N04Rik	631	577	739	690	698	575	587	799	733	606	765	646	569
1700056E22Rik_CCDS56665.1_ex0_1:184033425-184033447:+_5-1	1700056E22Rik	711	762	794	737	701	574	610	729	606	487	696	533	493
1700056E22Rik_CCDS56665.1_ex0_1:184033501-184033523:+_5-2	1700056E22Rik	586	498	631	609	667	539	458	536	470	439	555	364	311
1700056E22Rik_CCDS56665.1_ex0_1:184033548-184033570:+_5-3	1700056E22Rik	581	549	536	549	530	433	442	466	495	399	511	424	329
1700056E22Rik_CCDS56665.1_ex0_1:184033695-184033717:-_5-4	1700056E22Rik	509	401	408	403	370	290	255	380	434	363	462	440	367
1700056E22Rik_CCDS56665.1_ex0_1:184033718-184033740:+_5-5	1700056E22Rik	514	430	463	422	389	312	317	450	470	433	591	493	527
1700057G04Rik_CCDS23406.1_ex2_9:92351037-92351059:+_5-1	1700057G04Rik	328	393	394	356	401	344	324	448	436	442	461	501	434
1700057G04Rik_CCDS23406.1_ex2_9:92351102-92351124:-_5-2	1700057G04Rik	185	184	143	211	217	174	299	126	256	256	371	271	298
1700057G04Rik_CCDS23406.1_ex3_9:92352562-92352584:-_5-3	1700057G04Rik	121	120	114	150	146	154	167	76	109	68	87	58	55
1700057G04Rik_CCDS23406.1_ex3_9:92352592-92352614:-_5-4	1700057G04Rik	598	645	696	583	553	443	483	526	589	506	618	491	516
1700057G04Rik_CCDS23406.1_ex3_9:92352655-92352677:+_5-5	1700057G04Rik	0	0	0	0	0	0	0	0	0	0	0	0	0
1700061G19Rik_CCDS37666.1_ex1_17:56877366-56877388:-_5-1	1700061G19Rik	532	454	507	569	569	501	507	405	390	311	386	384	307
1700061G19Rik_CCDS37666.1_ex1_17:56877453-56877475:-_5-2	1700061G19Rik	728	605	697	663	624	470	600	497	613	455	596	427	357
1700061G19Rik_CCDS37666.1_ex1_17:56877493-56877515:-_5-3	1700061G19Rik	635	610	683	551	609	494	422	555	643	547	687	553	539
1700061G19Rik_CCDS37666.1_ex1_17:56877535-56877557:+_5-4	1700061G19Rik	368	370	427	428	503	390	401	417	368	273	366	258	224
1700061G19Rik_CCDS37666.1_ex5_17:56882634-56882656:+_5-5	1700061G19Rik	410	344	434	375	399	257	318	351	396	300	528	529	512
1700065I17Rik_CCDS29260.1_ex1_18:56592379-56592401:+_5-1	1700065I17Rik	492	420	493	460	403	365	337	483	452	420	525	506	373
1700065I17Rik_CCDS29260.1_ex1_18:56592396-56592418:+_5-2	1700065I17Rik	471	467	510	469	507	333	356	413	496	443	579	472	429
1700065I17Rik_CCDS29260.1_ex1_18:56592425-56592447:-_5-3	1700065I17Rik	512	371	445	444	424	401	323	445	380	280	395	330	299
1700065I17Rik_CCDS29260.1_ex2_18:56594458-56594480:-_5-4	1700065I17Rik	546	424	438	461	524	387	401	443	359	390	390	403	362
1700065I17Rik_CCDS29260.1_ex2_18:56594507-56594529:+_5-5	1700065I17Rik	672	632	796	762	908	865	940	572	650	548	600	559	520
1700066B19Rik_CCDS50252.1_ex1_18:35728550-35728572:+_5-1	1700066B19Rik	505	445	549	559	685	560	558	425	408	450	606	539	489
1700066B19Rik_CCDS50252.1_ex1_18:35728589-35728611:-_5-2	1700066B19Rik	345	265	347	256	253	183	147	288	338	307	406	421	410
1700066B19Rik_CCDS50252.1_ex1_18:35728614-35728636:+_5-3	1700066B19Rik	1236	1117	1386	1303	1395	1105	1047	1017	971	728	880	772	729
1700066B19Rik_CCDS50252.1_ex1_18:35728642-35728664:+_5-4	1700066B19Rik	580	501	604	521	574	499	583	513	615	551	660	569	554
1700066B19Rik_CCDS50252.1_ex1_18:35728709-35728731:+_5-5	1700066B19Rik	411	359	330	299	381	294	285	357	289	337	482	412	413
1700066M21Rik_CCDS48264.1_ex0_1:57377851-57377873:-_5-1	1700066M21Rik	1070	1031	1123	1101	1092	947	1053	920	859	812	1132	1260	1576
1700066M21Rik_CCDS48264.1_ex0_1:57377931-57377953:-_5-2	1700066M21Rik	992	773	921	775	902	666	839	743	726	613	825	720	643
1700066M21Rik_CCDS48264.1_ex1_1:57382825-57382847:-_5-3	1700066M21Rik	229	198	212	228	209	152	181	183	210	145	215	120	132
1700066M21Rik_CCDS48264.1_ex1_1:57382944-57382966:-_5-4	1700066M21Rik	181	192	180	162	162	119	127	179	135	134	178	89	88
1700066M21Rik_CCDS48264.1_ex1_1:57382989-57383011:+_5-5	1700066M21Rik	213	277	269	240	252	187	217	277	231	205	287	181	218
1700067K01Rik_CCDS22464.2_ex2_8:84003130-84003152:-_5-1	1700067K01Rik	320	244	355	305	340	243	268	240	221	242	288	246	273
1700067K01Rik_CCDS22464.2_ex2_8:84003178-84003200:+_5-2	1700067K01Rik	449	418	631	469	462	357	390	477	502	409	643	523	514
1700067K01Rik_CCDS22464.2_ex3_8:84003301-84003323:-_5-3	1700067K01Rik	286	284	260	222	221	175	142	238	213	156	165	120	92
1700067K01Rik_CCDS22464.2_ex3_8:84003338-84003360:-_5-4	1700067K01Rik	434	360	344	417	424	319	271	382	312	354	326	323	252
1700067K01Rik_CCDS22464.2_ex3_8:84003369-84003391:-_5-5	1700067K01Rik	515	381	532	420	560	342	408	421	382	366	470	477	454
1700067P10Rik_CCDS28857.1_ex1_17:48090324-48090346:-_5-1	1700067P10Rik	591	590	707	695	731	618	689	520	643	598	808	672	714
1700067P10Rik_CCDS28857.1_ex1_17:48090405-48090427:+_5-2	1700067P10Rik	1131	1060	1220	1135	1049	747	846	1036	971	849	984	862	704
1700067P10Rik_CCDS28857.1_ex1_17:48090429-48090451:+_5-3	1700067P10Rik	515	429	608	501	484	423	476	547	527	463	682	520	580
1700067P10Rik_CCDS28857.1_ex1_17:48090502-48090524:+_5-4	1700067P10Rik	90	102	123	63	81	52	55	79	99	78	79	79	54
1700067P10Rik_CCDS28857.1_ex1_17:48090568-48090590:-_5-5	1700067P10Rik	631	476	564	543	582	422	419	432	457	430	459	502	479
1700074P13Rik_CCDS20041.1_ex2_6:40926015-40926037:+_5-1	1700074P13Rik	162	169	256	186	227	162	167	145	137	125	140	96	77
1700074P13Rik_CCDS20041.1_ex2_6:40926040-40926062:-_5-2	1700074P13Rik	245	233	239	212	317	178	219	170	161	153	166	112	103
1700074P13Rik_CCDS20041.1_ex2_6:40926063-40926085:+_5-3	1700074P13Rik	221	168	257	247	270	268	319	168	190	139	180	158	178
1700074P13Rik_CCDS20041.1_ex2_6:40926210-40926232:-_5-4	1700074P13Rik	106	123	149	142	141	137	158	88	86	57	55	41	49
1700074P13Rik_CCDS20041.1_ex3_6:40928562-40928584:+_5-5	1700074P13Rik	797	740	856	964	1147	920	939	606	723	569	620	482	514
1700080E11Rik_CCDS23463.1_ex1_9:105144479-105144501:-_5-1	1700080E11Rik	397	386	518	408	506	393	414	300	359	263	296	281	251
1700080E11Rik_CCDS23463.1_ex1_9:105144498-105144520:+_5-2	1700080E11Rik	92	75	90	67	65	68	52	63	68	65	58	45	37
1700080E11Rik_CCDS23463.1_ex1_9:105144528-105144550:+_5-3	1700080E11Rik	508	517	641	550	624	549	611	560	562	465	578	466	351
1700080E11Rik_CCDS23463.1_ex1_9:105144546-105144568:+_5-4	1700080E11Rik	707	698	749	783	907	762	825	637	677	624	677	588	476
1700080E11Rik_CCDS23463.1_ex1_9:105144649-105144671:+_5-5	1700080E11Rik	256	295	373	331	349	324	279	238	297	250	306	230	203
1700080O16Rik_CCDS53068.1_ex0_X:51969305-51969327:-_5-1	1700080O16Rik	263	253	276	190	203	101	143	264	231	202	340	190	182
1700080O16Rik_CCDS53068.1_ex0_X:51969355-51969377:-_5-2	1700080O16Rik	777	827	896	851	845	788	876	753	838	677	948	884	652
1700080O16Rik_CCDS53068.1_ex0_X:51969436-51969458:+_5-3	1700080O16Rik	121	117	118	143	181	123	156	123	129	139	216	131	160
1700080O16Rik_CCDS53068.1_ex0_X:51969573-51969595:+_5-4	1700080O16Rik	513	410	450	481	526	369	441	569	562	470	706	605	432
1700080O16Rik_CCDS53068.1_ex0_X:51969680-51969702:-_5-5	1700080O16Rik	300	296	308	316	255	192	276	323	314	224	289	239	215
1700084C01Rik_CCDS15466.1_ex0_1:169930090-169930112:-_5-1	1700084C01Rik	329	168	219	237	243	189	180	135	173	118	95	116	101
1700084C01Rik_CCDS15466.1_ex1_1:169933098-169933120:-_5-2	1700084C01Rik	269	196	167	295	247	206	224	245	189	164	214	184	134
1700084C01Rik_CCDS15466.1_ex2_1:169933685-169933707:-_5-3	1700084C01Rik	350	366	335	362	275	224	238	295	299	306	395	382	323
1700084C01Rik_CCDS15466.1_ex2_1:169933706-169933728:-_5-4	1700084C01Rik	561	417	602	504	565	366	445	398	405	346	443	383	387
1700084C01Rik_CCDS15466.1_ex2_1:169933810-169933832:+_5-5	1700084C01Rik	598	547	598	620	682	487	533	490	569	500	646	658	585
1700088E04Rik_CCDS27633.1_ex2_15:79135716-79135738:-_5-1	1700088E04Rik	457	487	578	464	567	372	362	462	476	492	594	566	529
1700088E04Rik_CCDS27633.1_ex3_15:79136329-79136351:+_5-2	1700088E04Rik	969	752	856	699	789	581	550	700	673	555	604	551	448
1700088E04Rik_CCDS27633.1_ex3_15:79136344-79136366:-_5-3	1700088E04Rik	271	272	304	271	260	279	255	279	301	231	323	266	239
1700088E04Rik_CCDS27633.1_ex4_15:79139250-79139272:-_5-4	1700088E04Rik	476	461	595	599	612	521	506	497	545	454	585	459	511
1700088E04Rik_CCDS27633.1_ex4_15:79139289-79139311:-_5-5	1700088E04Rik	206	206	196	203	194	155	234	202	229	167	208	196	143
1700092M07Rik_CCDS50382.1_ex1_19:8740974-8740996:+_5-1	1700092M07Rik	278	258	336	364	367	319	382	158	195	154	187	162	110
1700092M07Rik_CCDS50382.1_ex1_19:8740997-8741019:-_5-2	1700092M07Rik	203	219	274	235	305	252	310	191	133	104	165	147	136
1700092M07Rik_CCDS50382.1_ex1_19:8741035-8741057:-_5-3	1700092M07Rik	832	766	985	1000	1095	1062	1182	750	789	778	962	620	601
1700092M07Rik_CCDS50382.1_ex1_19:8741051-8741073:+_5-4	1700092M07Rik	2043	1930	2247	2176	2282	2013	2218	1827	1955	1684	2194	1844	1658
1700092M07Rik_CCDS50382.1_ex1_19:8741066-8741088:-_5-5	1700092M07Rik	530	495	499	418	485	350	290	490	512	427	506	448	312
1700093K21Rik_CCDS24477.1_ex1_11:23517278-23517300:+_5-1	1700093K21Rik	192	206	255	208	211	164	230	169	190	176	222	131	138
1700093K21Rik_CCDS24477.1_ex1_11:23517318-23517340:+_5-2	1700093K21Rik	299	324	327	303	341	268	288	323	307	286	314	315	238
1700093K21Rik_CCDS24477.1_ex2_11:23518089-23518111:-_5-3	1700093K21Rik	800	846	1040	779	800	645	653	713	734	578	797	615	513
1700093K21Rik_CCDS24477.1_ex3_11:23518788-23518810:+_5-4	1700093K21Rik	163	151	194	173	224	210	217	173	190	150	199	229	219
1700093K21Rik_CCDS24477.1_ex3_11:23518800-23518822:-_5-5	1700093K21Rik	156	144	177	147	190	164	167	154	129	145	167	127	156
1700094D03Rik_CCDS50968.1_ex1_3:90063228-90063250:+_5-1	1700094D03Rik	0	0	0	0	0	0	0	0	0	0	0	0	0
1700094D03Rik_CCDS50968.1_ex2_3:90064433-90064455:+_5-2	1700094D03Rik	105	102	144	100	172	123	156	98	99	89	91	81	69
1700094D03Rik_CCDS50968.1_ex2_3:90064454-90064476:+_5-3	1700094D03Rik	386	398	405	475	467	372	342	421	432	442	533	503	546
1700094D03Rik_CCDS50968.1_ex2_3:90064478-90064500:+_5-4	1700094D03Rik	519	567	678	618	708	632	613	543	599	519	595	572	602
1700094D03Rik_CCDS50968.1_ex3_3:90065506-90065528:-_5-5	1700094D03Rik	389	278	343	283	312	261	204	365	405	338	549	476	546
1700101E01Rik_CCDS50551.1_ex5_2:29054806-29054828:+_5-1	1700101E01Rik	664	530	680	655	631	597	654	507	558	431	580	467	363
1700101E01Rik_CCDS50551.1_ex5_2:29054820-29054842:+_5-2	1700101E01Rik	372	311	370	307	385	299	278	295	285	254	306	312	402
1700101E01Rik_CCDS50551.1_ex5_2:29054862-29054884:-_5-3	1700101E01Rik	221	193	129	101	159	77	104	173	254	235	289	253	215
1700101E01Rik_CCDS50551.1_ex5_2:29054878-29054900:-_5-4	1700101E01Rik	593	367	489	427	328	379	379	405	381	419	471	523	577
1700101E01Rik_CCDS50551.1_ex5_2:29054891-29054913:+_5-5	1700101E01Rik	949	912	1001	898	886	646	707	916	842	750	1026	945	874
1700102P08Rik_CCDS23524.1_ex0_9:108393357-108393379:+_5-1	1700102P08Rik	761	829	905	850	995	761	678	806	723	621	917	785	652
1700102P08Rik_CCDS23524.1_ex0_9:108393460-108393482:-_5-2	1700102P08Rik	606	568	666	490	686	531	547	579	547	402	508	419	348
1700102P08Rik_CCDS23524.1_ex0_9:108393504-108393526:+_5-3	1700102P08Rik	308	210	346	276	263	237	179	295	294	221	363	240	176
1700102P08Rik_CCDS23524.1_ex1_9:108395282-108395304:+_5-4	1700102P08Rik	333	335	411	363	394	271	309	403	285	256	312	276	201
1700102P08Rik_CCDS23524.1_ex2_9:108397203-108397225:+_5-5	1700102P08Rik	88	78	52	101	145	86	84	77	62	55	62	20	30
1700106J16Rik_CCDS48881.1_ex0_11:88294194-88294216:-_5-1	1700106J16Rik	478	406	483	448	541	427	386	454	420	326	405	337	284
1700106J16Rik_CCDS48881.1_ex0_11:88294222-88294244:-_5-2	1700106J16Rik	718	674	739	755	804	794	846	659	636	637	926	800	739
1700106J16Rik_CCDS48881.1_ex0_11:88294253-88294275:+_5-3	1700106J16Rik	443	418	430	444	477	298	362	440	364	292	426	353	309
1700106J16Rik_CCDS48881.1_ex0_11:88294314-88294336:-_5-4	1700106J16Rik	254	235	315	228	238	216	154	230	162	176	196	124	143
1700106J16Rik_CCDS48881.1_ex0_11:88294327-88294349:+_5-5	1700106J16Rik	575	625	651	605	606	494	563	639	560	563	698	542	449
1700109H08Rik_CCDS39001.1_ex1_5:3575651-3575673:+_5-1	1700109H08Rik	545	342	471	372	473	442	656	460	429	403	483	467	404
1700109H08Rik_CCDS39001.1_ex1_5:3575687-3575709:+_5-2	1700109H08Rik	310	261	273	290	245	152	196	205	269	249	320	259	203
1700109H08Rik_CCDS39001.1_ex1_5:3575732-3575754:-_5-3	1700109H08Rik	600	442	507	482	528	421	485	374	417	421	537	471	511
1700109H08Rik_CCDS39001.1_ex2_5:3577283-3577305:+_5-4	1700109H08Rik	127	148	199	132	113	78	78	133	141	94	116	52	74
1700109H08Rik_CCDS39001.1_ex2_5:3577316-3577338:-_5-5	1700109H08Rik	516	521	595	729	654	479	419	484	553	459	746	790	547
1700110M21Rik_CCDS36999.1_ex0_14:101198420-101198442:-_5-1	1700110M21Rik	1117	1151	1387	1255	1333	1011	1005	1076	1018	872	1040	786	734
1700110M21Rik_CCDS36999.1_ex0_14:101198533-101198555:-_5-2	1700110M21Rik	901	890	1025	995	1087	812	935	833	865	788	1109	935	944
1700110M21Rik_CCDS36999.1_ex0_14:101198667-101198689:+_5-3	1700110M21Rik	455	399	457	431	483	389	360	402	390	315	381	291	262
1700110M21Rik_CCDS36999.1_ex0_14:101198768-101198790:+_5-4	1700110M21Rik	124	96	94	102	126	48	69	117	134	99	141	95	74
1700110M21Rik_CCDS36999.1_ex0_14:101198940-101198962:+_5-5	1700110M21Rik	136	89	113	147	109	139	144	80	71	60	56	56	40
1700112E06Rik_CCDS49415.1_ex2_14:22577920-22577942:-_5-1	1700112E06Rik	348	394	420	421	400	277	273	365	363	362	582	520	432
1700112E06Rik_CCDS49415.1_ex3_14:22584435-22584457:-_5-2	1700112E06Rik	1793	1803	1940	1870	1713	1370	1472	1730	1571	1367	1842	1472	1454
1700112E06Rik_CCDS49415.1_ex3_14:22584471-22584493:-_5-3	1700112E06Rik	626	646	732	826	927	719	787	637	545	488	576	554	520
1700112E06Rik_CCDS49415.1_ex3_14:22584483-22584505:+_5-4	1700112E06Rik	495	462	566	441	508	400	465	502	550	421	536	442	526
1700112E06Rik_CCDS49415.1_ex4_14:22596421-22596443:-_5-5	1700112E06Rik	219	215	257	261	274	262	289	200	229	147	259	199	201
1700113H08Rik_CCDS48660.1_ex2_10:87165067-87165089:-_5-1	1700113H08Rik	244	219	284	285	302	212	282	243	287	275	337	293	289
1700113H08Rik_CCDS48660.1_ex3_10:87225885-87225907:+_5-2	1700113H08Rik	159	143	171	136	152	141	97	130	125	65	100	74	45
1700113H08Rik_CCDS48660.1_ex3_10:87225951-87225973:-_5-3	1700113H08Rik	635	554	598	573	674	538	510	605	626	505	576	641	530
1700113H08Rik_CCDS48660.1_ex3_10:87226003-87226025:-_5-4	1700113H08Rik	240	308	374	365	377	336	403	219	293	234	363	357	285
1700113H08Rik_CCDS48660.1_ex3_10:87226068-87226090:-_5-5	1700113H08Rik	558	658	685	716	669	702	648	500	568	425	560	476	500
1700122O11Rik_CCDS57099.1_ex0_17:48037006-48037028:+_5-1	1700122O11Rik	0	0	0	0	0	0	0	0	0	0	0	0	0
1700122O11Rik_CCDS57099.1_ex0_17:48037056-48037078:+_5-2	1700122O11Rik	426	530	660	584	625	478	549	354	451	352	427	369	313
1700122O11Rik_CCDS57099.1_ex0_17:48037158-48037180:+_5-3	1700122O11Rik	560	686	788	731	741	594	571	634	545	520	829	608	551
1700122O11Rik_CCDS57099.1_ex0_17:48037178-48037200:+_5-4	1700122O11Rik	331	377	400	336	324	304	323	332	289	249	300	212	204
1700122O11Rik_CCDS57099.1_ex0_17:48037250-48037272:+_5-5	1700122O11Rik	390	339	319	323	346	237	212	367	308	262	398	296	309
1700123I01Rik_CCDS50364.1_ex0_19:6195746-6195768:+_5-1	1700123I01Rik	6	6	4	3	17	9	46	7	4	3	3	1	1
1700123I01Rik_CCDS50364.1_ex3_19:6212151-6212173:+_5-2	1700123I01Rik	205	189	208	249	246	142	151	258	210	176	231	167	221
1700123I01Rik_CCDS50364.1_ex3_19:6212183-6212205:-_5-3	1700123I01Rik	550	486	579	563	584	506	636	476	398	442	484	373	297
1700123I01Rik_CCDS50364.1_ex5_19:6213337-6213359:+_5-4	1700123I01Rik	62	95	84	90	103	81	74	54	55	27	40	14	13
1700123I01Rik_CCDS50364.1_ex5_19:6213372-6213394:-_5-5	1700123I01Rik	769	773	746	754	705	504	485	604	701	624	834	776	625
1700123K08Rik_CCDS51680.1_ex1_5:138562533-138562555:+_5-1	1700123K08Rik	179	246	255	322	383	403	508	223	217	158	191	167	181
1700123K08Rik_CCDS51680.1_ex2_5:138562846-138562868:-_5-2	1700123K08Rik	680	523	606	494	577	359	391	557	710	637	765	828	765
1700123K08Rik_CCDS51680.1_ex2_5:138562881-138562903:+_5-3	1700123K08Rik	646	670	750	722	618	436	486	684	700	547	720	568	472
1700123K08Rik_CCDS51680.1_ex2_5:138562924-138562946:-_5-4	1700123K08Rik	388	427	415	421	443	347	361	386	391	342	393	310	280
1700123K08Rik_CCDS51680.1_ex4_5:138564279-138564301:+_5-5	1700123K08Rik	297	252	383	336	282	260	275	290	247	242	314	214	224
1700123O20Rik_CCDS27099.1_ex0_14:54689898-54689920:-_5-1	1700123O20Rik	117	88	122	126	87	71	64	109	99	123	172	145	100
1700123O20Rik_CCDS27099.1_ex0_14:54689950-54689972:-_5-2	1700123O20Rik	636	579	646	721	804	567	604	582	694	571	613	537	548
1700123O20Rik_CCDS27099.1_ex0_14:54689965-54689987:-_5-3	1700123O20Rik	4	6	7	0	1	4	0	5	0	0	0	0	0
1700123O20Rik_CCDS27099.1_ex0_14:54689990-54690012:-_5-4	1700123O20Rik	896	724	795	827	883	677	736	580	721	672	730	667	562
1700123O20Rik_CCDS27099.1_ex0_14:54690075-54690097:-_5-5	1700123O20Rik	74	92	116	86	127	98	76	65	54	53	78	39	35
1700125H20Rik_CCDS48872.1_ex1_11:85172887-85172909:+_5-1	1700125H20Rik	985	1025	1287	1207	1311	1085	1188	997	1048	971	1298	963	876
1700125H20Rik_CCDS48872.1_ex2_11:85173183-85173205:+_5-2	1700125H20Rik	73	59	60	70	63	52	49	94	69	90	67	53	50
1700125H20Rik_CCDS48872.1_ex2_11:85173294-85173316:-_5-3	1700125H20Rik	377	332	478	407	410	435	421	361	407	305	407	373	367
1700125H20Rik_CCDS48872.1_ex2_11:85173315-85173337:-_5-4	1700125H20Rik	364	301	441	343	389	336	367	373	315	265	330	256	254
1700125H20Rik_CCDS48872.1_ex2_11:85173334-85173356:-_5-5	1700125H20Rik	672	645	720	574	549	364	333	619	564	512	675	558	535
1700129C05Rik_CCDS27166.1_ex3_14:59142141-59142163:-_5-1	1700129C05Rik	140	124	154	186	117	156	138	158	158	133	184	124	126
1700129C05Rik_CCDS27166.1_ex4_14:59142470-59142492:+_5-2	1700129C05Rik	285	249	250	194	185	130	172	222	219	174	215	210	122
1700129C05Rik_CCDS27166.1_ex4_14:59142590-59142612:+_5-3	1700129C05Rik	90	78	108	92	116	55	34	74	75	97	122	114	138
1700129C05Rik_CCDS27166.1_ex4_14:59142620-59142642:+_5-4	1700129C05Rik	236	190	227	214	265	216	259	188	148	102	143	129	77
1700129C05Rik_CCDS27166.1_ex4_14:59142692-59142714:+_5-5	1700129C05Rik	183	178	211	216	233	191	239	141	138	109	149	112	64
1810009A15Rik_CCDS29555.1_ex1_19:8889158-8889180:+_5-1	1810009A15Rik	412	337	391	393	321	252	205	344	351	254	362	302	262
1810009A15Rik_CCDS29555.1_ex1_19:8889176-8889198:+_5-2	1810009A15Rik	1077	1009	1111	1097	1194	886	1016	827	894	700	952	733	749
1810009A15Rik_CCDS29555.1_ex1_19:8889193-8889215:+_5-3	1810009A15Rik	495	391	487	405	508	382	381	390	412	378	477	413	420
1810009A15Rik_CCDS29555.1_ex1_19:8889231-8889253:-_5-4	1810009A15Rik	920	838	954	830	1152	981	1045	850	809	722	840	792	646
1810009A15Rik_CCDS29555.1_ex2_19:8890005-8890027:-_5-5	1810009A15Rik	621	514	622	433	538	489	450	564	483	454	512	483	333
1810009J06Rik_CCDS20042.1_ex1_6:40966215-40966237:+_5-1	1810009J06Rik	666	575	644	610	650	476	462	598	457	425	508	378	332
1810009J06Rik_CCDS20042.1_ex1_6:40966252-40966274:+_5-2	1810009J06Rik	1817	1664	1937	1736	1741	1574	1818	1718	1792	1522	1992	1878	1584
1810009J06Rik_CCDS20042.1_ex2_6:40966613-40966635:-_5-3	1810009J06Rik	640	590	657	542	680	529	588	508	563	517	635	545	513
1810009J06Rik_CCDS20042.1_ex2_6:40966646-40966668:-_5-4	1810009J06Rik	474	497	552	474	416	367	402	405	409	343	345	301	251
1810009J06Rik_CCDS20042.1_ex2_6:40966688-40966710:+_5-5	1810009J06Rik	480	434	589	541	554	401	482	498	444	423	573	492	381
1810011H11Rik_CCDS49438.1_ex1_14:32805159-32805181:-_5-1	1810011H11Rik	579	446	463	423	465	376	409	442	461	441	603	528	507
1810011H11Rik_CCDS49438.1_ex2_14:32806779-32806801:+_5-2	1810011H11Rik	194	159	218	199	186	192	167	253	211	163	241	187	172
1810011H11Rik_CCDS49438.1_ex2_14:32806791-32806813:+_5-3	1810011H11Rik	490	420	476	467	601	498	489	328	363	296	424	389	363
1810011H11Rik_CCDS49438.1_ex2_14:32806809-32806831:+_5-4	1810011H11Rik	688	580	724	683	808	718	1020	589	665	513	607	475	435
1810011H11Rik_CCDS49438.1_ex2_14:32806840-32806862:-_5-5	1810011H11Rik	307	331	435	369	412	385	427	303	315	229	297	340	323
1810011O10Rik_CCDS22194.1_ex0_8:24438669-24438691:+_5-1	1810011O10Rik	577	513	576	611	577	428	470	521	544	493	731	712	624
1810011O10Rik_CCDS22194.1_ex0_8:24438734-24438756:+_5-2	1810011O10Rik	453	485	592	560	592	490	575	461	480	412	493	356	315
1810011O10Rik_CCDS22194.1_ex0_8:24438761-24438783:-_5-3	1810011O10Rik	184	166	218	174	163	147	142	171	200	254	254	246	188
1810011O10Rik_CCDS22194.1_ex0_8:24438788-24438810:-_5-4	1810011O10Rik	519	416	436	413	419	316	329	492	401	320	387	317	269
1810011O10Rik_CCDS22194.1_ex0_8:24438800-24438822:+_5-5	1810011O10Rik	513	456	559	578	564	447	522	469	480	377	544	401	321
1810013L24Rik_CCDS49756.1_ex0_16:8830602-8830624:-_5-1	1810013L24Rik	1034	830	855	770	681	475	512	889	770	524	574	462	316
1810013L24Rik_CCDS49756.1_ex0_16:8830664-8830686:+_5-2	1810013L24Rik	596	427	335	165	103	38	27	383	231	155	160	68	51
1810013L24Rik_CCDS49756.1_ex1_16:8831378-8831400:-_5-3	1810013L24Rik	405	306	359	256	228	91	146	377	196	191	166	71	61
1810013L24Rik_CCDS49756.1_ex2_16:8842994-8843016:+_5-4	1810013L24Rik	110	122	105	126	131	101	95	76	66	45	71	64	37
1810013L24Rik_CCDS49756.1_ex2_16:8843014-8843036:+_5-5	1810013L24Rik	480	372	456	432	408	287	305	448	392	365	415	316	299
1810019J16Rik_CCDS38905.1_ex0_4:133528083-133528105:+_5-1	1810019J16Rik	1118	922	1180	1116	1150	813	879	1024	1125	934	1291	1147	1076
1810019J16Rik_CCDS38905.1_ex0_4:133528332-133528354:+_5-2	1810019J16Rik	778	845	1085	1001	980	973	860	815	791	694	975	819	857
1810019J16Rik_CCDS38905.1_ex0_4:133528390-133528412:+_5-3	1810019J16Rik	815	810	710	752	846	703	784	650	681	612	760	708	616
1810019J16Rik_CCDS38905.1_ex0_4:133528481-133528503:-_5-4	1810019J16Rik	357	402	429	407	415	329	316	333	323	338	390	420	312
1810019J16Rik_CCDS38905.1_ex0_4:133528562-133528584:-_5-5	1810019J16Rik	610	501	565	608	643	617	694	502	457	538	632	565	501
1810024B03Rik_CCDS50702.1_ex0_2:127186986-127187008:-_5-1	1810024B03Rik	75	61	86	86	62	59	78	67	77	82	99	69	60
1810024B03Rik_CCDS50702.1_ex0_2:127187022-127187044:+_5-2	1810024B03Rik	188	174	224	223	236	266	248	226	267	210	248	260	253
1810024B03Rik_CCDS50702.1_ex0_2:127187104-127187126:+_5-3	1810024B03Rik	32	34	54	38	47	38	74	22	13	30	36	7	10
1810024B03Rik_CCDS50702.1_ex0_2:127187139-127187161:-_5-4	1810024B03Rik	496	454	511	528	523	383	398	457	394	371	636	484	547
1810024B03Rik_CCDS50702.1_ex0_2:127187183-127187205:-_5-5	1810024B03Rik	463	431	491	493	485	326	377	447	443	460	622	550	526
1810026J23Rik_CCDS22908.1_ex1_9:21593228-21593250:+_5-1	1810026J23Rik	1359	1132	1354	1176	1238	1010	1018	1059	1158	892	1050	1052	941
1810026J23Rik_CCDS22908.1_ex1_9:21593277-21593299:+_5-2	1810026J23Rik	504	427	462	331	373	233	183	491	396	289	257	187	117
1810026J23Rik_CCDS22908.1_ex1_9:21593312-21593334:-_5-3	1810026J23Rik	807	776	720	705	525	350	248	735	573	441	423	220	132
1810026J23Rik_CCDS22908.1_ex1_9:21593355-21593377:+_5-4	1810026J23Rik	997	922	985	753	615	369	306	919	754	568	457	318	300
1810026J23Rik_CCDS22908.1_ex1_9:21593415-21593437:+_5-5	1810026J23Rik	531	467	604	503	607	447	465	407	503	364	405	376	337
1810030O07Rik_CCDS30024.1_ex2_X:12664572-12664594:+_5-1	1810030O07Rik	373	343	349	343	324	268	315	444	382	343	427	364	293
1810030O07Rik_CCDS30024.1_ex2_X:12664590-12664612:-_5-2	1810030O07Rik	69	44	63	64	116	63	77	93	64	66	76	71	90
1810030O07Rik_CCDS30024.1_ex3_X:12669535-12669557:-_5-3	1810030O07Rik	217	271	329	235	301	228	245	216	237	249	338	226	296
1810030O07Rik_CCDS30024.1_ex4_X:12673090-12673112:-_5-4	1810030O07Rik	116	62	94	103	124	141	115	77	108	81	63	68	46
1810030O07Rik_CCDS30024.1_ex5_X:12673353-12673375:+_5-5	1810030O07Rik	638	572	614	598	704	514	542	535	486	613	664	596	592
1810033B17Rik_CCDS22069.1_ex1_8:3666065-3666087:+_5-1	1810033B17Rik	57	63	63	25	34	18	17	66	54	44	61	56	40
1810033B17Rik_CCDS22069.1_ex2_8:3667039-3667061:-_5-2	1810033B17Rik	336	340	451	406	364	316	271	331	417	345	334	335	273
1810033B17Rik_CCDS22069.1_ex2_8:3667060-3667082:-_5-3	1810033B17Rik	39	42	30	45	27	22	23	39	55	35	37	53	41
1810033B17Rik_CCDS22069.1_ex3_8:3667289-3667311:+_5-4	1810033B17Rik	162	103	158	124	133	82	107	154	142	170	218	161	160
1810033B17Rik_CCDS22069.1_ex4_8:3667393-3667415:-_5-5	1810033B17Rik	330	324	365	366	435	303	325	287	287	266	281	223	197
1810037I17Rik_CCDS38619.1_ex0_3:122924525-122924547:+_4-1	1810037I17Rik	274	213	210	212	274	201	167	264	228	205	241	206	226
1810037I17Rik_CCDS38619.1_ex0_3:122924538-122924560:+_4-2	1810037I17Rik	355	369	456	385	365	351	424	381	347	181	274	242	181
1810037I17Rik_CCDS38619.1_ex0_3:122924557-122924579:-_4-3	1810037I17Rik	526	407	430	412	322	277	331	461	440	403	647	508	481
1810037I17Rik_CCDS38619.1_ex0_3:122924573-122924595:+_4-4	1810037I17Rik	773	637	774	717	773	530	568	482	517	465	580	494	435
1810041L15Rik_CCDS49687.1_ex1_15:84406630-84406652:+_5-1	1810041L15Rik	814	868	1042	970	1059	890	884	804	781	647	723	628	567
1810041L15Rik_CCDS49687.1_ex1_15:84406661-84406683:+_5-2	1810041L15Rik	490	359	446	433	487	528	546	399	447	391	497	407	378
1810041L15Rik_CCDS49687.1_ex2_15:84417149-84417171:-_5-3	1810041L15Rik	330	274	285	270	320	306	258	275	205	242	293	272	238
1810041L15Rik_CCDS49687.1_ex2_15:84417217-84417239:+_5-4	1810041L15Rik	461	439	504	495	498	455	518	443	378	383	524	382	293
1810041L15Rik_CCDS49687.1_ex2_15:84417265-84417287:-_5-5	1810041L15Rik	440	509	667	592	729	552	584	449	369	341	406	350	288
1810043G02Rik_CCDS35954.1_ex2_10:77980526-77980548:+_5-1	1810043G02Rik	327	326	334	331	328	351	370	279	300	283	351	321	326
1810043G02Rik_CCDS35954.1_ex3_10:77981598-77981620:-_5-2	1810043G02Rik	734	619	779	697	702	572	518	724	827	737	897	764	751
1810043G02Rik_CCDS35954.1_ex3_10:77981663-77981685:-_5-3	1810043G02Rik	247	221	266	286	263	162	267	231	225	192	226	189	173
1810043G02Rik_CCDS35954.1_ex3_10:77981755-77981777:-_5-4	1810043G02Rik	691	651	714	633	583	497	567	628	637	524	616	607	500
1810043G02Rik_CCDS35954.1_ex4_10:77982886-77982908:+_5-5	1810043G02Rik	1316	1163	1286	1166	1447	1054	1254	1133	1167	1095	1314	1060	948
1810043H04Rik_CCDS36388.1_ex1_11:120099153-120099175:+_5-1	1810043H04Rik	663	455	584	509	463	443	416	475	471	392	493	418	318
1810043H04Rik_CCDS36388.1_ex1_11:120099169-120099191:+_5-2	1810043H04Rik	837	685	814	651	619	361	377	699	530	374	383	329	206
1810043H04Rik_CCDS36388.1_ex1_11:120099186-120099208:+_5-3	1810043H04Rik	620	576	725	755	689	448	429	557	484	326	453	298	209
1810043H04Rik_CCDS36388.1_ex1_11:120099198-120099220:-_5-4	1810043H04Rik	231	162	146	128	156	101	92	202	171	134	160	135	96
1810043H04Rik_CCDS36388.1_ex1_11:120099210-120099232:-_5-5	1810043H04Rik	637	517	455	467	545	485	394	518	539	536	542	564	404
1810046K07Rik_CCDS52792.1_ex1_9:51291552-51291574:+_5-1	1810046K07Rik	418	405	492	566	618	609	613	390	390	385	383	379	325
1810046K07Rik_CCDS52792.1_ex1_9:51291669-51291691:+_5-2	1810046K07Rik	671	622	649	649	632	482	511	610	579	516	645	573	623
1810046K07Rik_CCDS52792.1_ex1_9:51291703-51291725:+_5-3	1810046K07Rik	944	893	1020	984	1073	718	835	912	794	810	883	937	700
1810046K07Rik_CCDS52792.1_ex1_9:51291724-51291746:+_5-4	1810046K07Rik	564	427	551	539	572	430	394	452	448	435	499	397	391
1810046K07Rik_CCDS52792.1_ex1_9:51291743-51291765:-_5-5	1810046K07Rik	608	542	667	610	671	561	551	475	441	306	371	346	261
1810055G02Rik_CCDS50342.1_ex1_19:3716522-3716544:+_5-1	1810055G02Rik	272	240	259	228	279	172	196	279	270	254	284	233	234
1810055G02Rik_CCDS50342.1_ex1_19:3716898-3716920:+_5-2	1810055G02Rik	1977	1638	1965	1865	2073	1738	1664	1723	1805	1509	1920	1755	1603
1810055G02Rik_CCDS50342.1_ex1_19:3717009-3717031:+_5-3	1810055G02Rik	264	221	282	260	248	187	209	246	207	220	248	214	162
1810055G02Rik_CCDS50342.1_ex1_19:3717165-3717187:-_5-4	1810055G02Rik	920	767	921	782	941	666	684	710	631	595	626	534	413
1810055G02Rik_CCDS50342.1_ex1_19:3717224-3717246:+_5-5	1810055G02Rik	399	423	508	558	574	452	472	416	413	411	474	464	396
1810062G17Rik_CCDS57208.1_ex0_3:36476229-36476251:-_5-1	1810062G17Rik	1501	1494	1786	1769	1840	1692	1896	1541	1518	1486	1827	1635	1798
1810062G17Rik_CCDS57208.1_ex1_3:36479487-36479509:+_5-2	1810062G17Rik	739	630	683	579	697	637	765	669	758	485	631	487	435
1810062G17Rik_CCDS57208.1_ex1_3:36479522-36479544:-_5-3	1810062G17Rik	314	310	348	392	365	334	330	244	301	251	268	259	218
1810062G17Rik_CCDS57208.1_ex1_3:36479538-36479560:-_5-4	1810062G17Rik	150	123	133	105	83	63	44	127	113	80	111	104	74
1810062G17Rik_CCDS57208.1_ex2_3:36481809-36481831:-_5-5	1810062G17Rik	520	504	601	461	394	271	336	538	451	499	602	541	566
1810065E05Rik_CCDS24730.1_ex1_11:58422244-58422266:-_5-1	1810065E05Rik	577	669	841	684	852	637	638	520	466	512	642	488	512
1810065E05Rik_CCDS24730.1_ex2_11:58422772-58422794:+_5-2	1810065E05Rik	293	254	343	273	282	197	194	222	208	171	281	226	151
1810065E05Rik_CCDS24730.1_ex2_11:58422791-58422813:+_5-3	1810065E05Rik	794	666	916	942	1020	825	861	792	713	701	811	746	659
1810065E05Rik_CCDS24730.1_ex2_11:58422853-58422875:+_5-4	1810065E05Rik	183	189	293	259	280	222	248	154	181	127	115	144	118
1810065E05Rik_CCDS24730.1_ex3_11:58423853-58423875:+_5-5	1810065E05Rik	521	519	476	431	426	388	399	417	528	390	529	464	327
2010001E11Rik_CCDS48539.1_ex0_10:39921990-39922012:-_4-2	2010001E11Rik	486	577	589	620	603	435	418	489	423	478	679	578	509
2010001E11Rik_CCDS48539.1_ex0_10:39922027-39922049:+_4-3	2010001E11Rik	544	428	596	490	647	471	728	389	360	376	474	457	489
2010001E11Rik_CCDS48539.1_ex0_10:39922163-39922185:-_4-4	2010001E11Rik	547	595	613	622	618	532	649	628	606	575	658	545	531
2010002M12Rik_CCDS29765.1_ex0_19:34619296-34619318:-_5-1	2010002M12Rik	163	136	178	177	165	98	95	181	176	165	215	174	159
2010002M12Rik_CCDS29765.1_ex0_19:34619386-34619408:-_5-2	2010002M12Rik	197	231	240	218	240	179	240	181	168	123	134	128	86
2010002M12Rik_CCDS29765.1_ex0_19:34619596-34619618:-_5-3	2010002M12Rik	45	32	23	16	24	4	4	58	55	77	94	68	84
2010002M12Rik_CCDS29765.1_ex0_19:34619617-34619639:+_5-4	2010002M12Rik	11	8	1	6	9	1	7	13	14	12	20	13	20
2010002M12Rik_CCDS29765.1_ex0_19:34619735-34619757:+_5-5	2010002M12Rik	844	893	948	919	1005	707	903	632	667	482	644	559	564
2010003K11Rik_CCDS29429.1_ex1_19:4498249-4498271:+_5-1	2010003K11Rik	838	717	695	580	711	559	623	725	575	561	646	635	480
2010003K11Rik_CCDS29429.1_ex1_19:4498278-4498300:-_5-2	2010003K11Rik	443	373	394	344	406	278	335	433	381	318	385	323	227
2010003K11Rik_CCDS29429.1_ex1_19:4498360-4498382:-_5-3	2010003K11Rik	914	848	884	832	868	698	787	751	760	579	784	711	638
2010003K11Rik_CCDS29429.1_ex1_19:4498375-4498397:-_5-4	2010003K11Rik	983	738	968	984	877	698	818	779	747	636	850	724	608
2010003K11Rik_CCDS29429.1_ex1_19:4498387-4498409:+_5-5	2010003K11Rik	752	662	907	880	851	635	776	748	704	582	771	611	568
2010005H15Rik_CCDS37330.1_ex2_16:36257270-36257292:-_1-1	2010005H15Rik	6	0	1	0	0	0	0	0	0	3	3	0	0
2010012O05Rik_CCDS38011.1_ex0_19:46690037-46690059:+_5-1	2010012O05Rik	669	665	739	706	743	594	590	484	501	334	434	379	354
2010012O05Rik_CCDS38011.1_ex0_19:46690064-46690086:+_5-2	2010012O05Rik	354	297	358	265	225	207	201	325	380	340	444	297	242
2010012O05Rik_CCDS38011.1_ex1_19:46699542-46699564:+_5-3	2010012O05Rik	578	709	690	657	805	625	757	746	675	610	781	700	611
2010012O05Rik_CCDS38011.1_ex1_19:46699561-46699583:+_5-4	2010012O05Rik	539	511	523	348	313	113	107	438	464	279	260	102	67
2010012O05Rik_CCDS38011.1_ex1_19:46699599-46699621:-_5-5	2010012O05Rik	250	197	200	149	117	87	69	205	183	145	155	110	81
2010015L04Rik_CCDS51402.1_ex1_4:155418621-155418643:+_5-1	2010015L04Rik	428	407	508	490	481	454	480	378	414	315	439	311	231
2010015L04Rik_CCDS51402.1_ex1_4:155418661-155418683:-_5-2	2010015L04Rik	569	543	569	582	663	451	553	493	532	397	601	466	372
2010015L04Rik_CCDS51402.1_ex2_4:155418864-155418886:+_5-3	2010015L04Rik	158	112	122	133	119	96	111	138	127	155	189	171	197
2010015L04Rik_CCDS51402.1_ex2_4:155418910-155418932:-_5-4	2010015L04Rik	217	238	300	325	285	292	427	238	252	260	319	273	204
2010015L04Rik_CCDS51402.1_ex2_4:155418940-155418962:-_5-5	2010015L04Rik	369	328	445	428	450	332	367	300	276	229	380	301	280
2010106E10Rik_CCDS30360.1_ex1_X:112497932-112497954:-_5-1	2010106E10Rik	126	120	156	213	218	184	164	67	77	69	81	37	36
2010106E10Rik_CCDS30360.1_ex2_X:112512394-112512416:+_5-2	2010106E10Rik	277	330	383	377	346	344	360	230	219	173	283	215	146
2010106E10Rik_CCDS30360.1_ex2_X:112512410-112512432:-_5-3	2010106E10Rik	501	503	591	664	722	621	757	424	439	464	562	524	490
2010106E10Rik_CCDS30360.1_ex2_X:112512436-112512458:+_5-4	2010106E10Rik	198	175	227	282	348	328	444	221	174	176	235	244	242
2010106E10Rik_CCDS30360.1_ex2_X:112512539-112512561:-_5-5	2010106E10Rik	63	60	59	57	73	61	92	54	61	75	98	105	79
2010107E04Rik_CCDS36566.1_ex2_12:111963225-111963247:-_3-1	2010107E04Rik	384	345	412	372	403	385	409	396	381	296	379	321	249
2010107E04Rik_CCDS36566.1_ex2_12:111963237-111963259:-_3-2	2010107E04Rik	80	44	60	37	44	21	22	71	29	39	57	17	32
2010107E04Rik_CCDS36566.1_ex2_12:111963267-111963289:-_3-3	2010107E04Rik	391	375	308	266	253	179	233	374	368	315	357	319	286
2010107G12Rik_CCDS19998.1_ex2_6:34955041-34955063:+_5-1	2010107G12Rik	749	658	706	816	726	657	556	623	629	499	653	534	490
2010107G12Rik_CCDS19998.1_ex4_6:34956914-34956936:+_5-2	2010107G12Rik	319	252	354	242	269	193	208	206	239	236	226	184	143
2010107G12Rik_CCDS19998.1_ex4_6:34956949-34956971:+_5-3	2010107G12Rik	875	744	1000	895	1134	992	1213	819	840	742	912	786	703
2010107G12Rik_CCDS19998.1_ex4_6:34957011-34957033:+_5-4	2010107G12Rik	520	477	653	641	643	554	611	514	428	429	524	512	362
2010107G12Rik_CCDS19998.1_ex4_6:34957040-34957062:+_5-5	2010107G12Rik	592	507	578	548	572	491	463	533	471	381	535	346	291
2010107G23Rik_CCDS23886.1_ex0_10:62108949-62108971:+_5-1	2010107G23Rik	651	596	725	690	703	614	779	651	541	457	525	547	524
2010107G23Rik_CCDS23886.1_ex0_10:62108964-62108986:-_5-2	2010107G23Rik	328	240	388	324	415	298	313	251	308	280	399	349	328
2010107G23Rik_CCDS23886.1_ex0_10:62109013-62109035:-_5-3	2010107G23Rik	232	157	159	196	226	154	189	155	206	172	182	111	93
2010107G23Rik_CCDS23886.1_ex0_10:62109034-62109056:+_5-4	2010107G23Rik	560	502	599	555	590	484	560	501	540	424	543	490	438
2010107G23Rik_CCDS23886.1_ex0_10:62109087-62109109:-_5-5	2010107G23Rik	719	806	926	905	1013	725	836	673	687	628	783	749	846
2010109A12Rik_CCDS57357.1_ex1_5:93208135-93208157:+_5-1	2010109A12Rik	539	380	498	490	461	382	468	402	389	326	369	328	309
2010109A12Rik_CCDS57357.1_ex1_5:93208152-93208174:-_5-2	2010109A12Rik	185	132	147	105	108	60	52	163	183	116	168	117	98
2010109A12Rik_CCDS57357.1_ex1_5:93208173-93208195:+_5-3	2010109A12Rik	56	75	92	74	62	62	32	74	28	29	81	52	32
2010109A12Rik_CCDS57357.1_ex2_5:93213249-93213271:-_5-4	2010109A12Rik	46	52	65	107	74	101	86	45	25	25	21	22	22
2010109A12Rik_CCDS57357.1_ex2_5:93213281-93213303:+_5-5	2010109A12Rik	71	56	51	66	65	51	91	58	75	143	277	378	494
2010109I03Rik_CCDS27537.1_ex0_15:74879965-74879987:+_5-1	2010109I03Rik	403	362	464	490	549	411	508	345	365	291	424	283	312
2010109I03Rik_CCDS27537.1_ex0_15:74880008-74880030:+_5-2	2010109I03Rik	1017	929	958	893	1042	939	1052	911	831	779	902	787	735
2010109I03Rik_CCDS27537.1_ex1_15:74880664-74880686:+_5-3	2010109I03Rik	150	154	141	129	144	89	83	109	162	136	194	174	153
2010109I03Rik_CCDS27537.1_ex1_15:74880684-74880706:+_5-4	2010109I03Rik	479	512	549	528	629	613	742	508	416	341	458	338	302
2010109I03Rik_CCDS27537.1_ex1_15:74880735-74880757:-_5-5	2010109I03Rik	270	208	200	188	135	157	114	220	223	166	214	188	139
2010111I01Rik_CCDS36699.1_ex0_13:63015328-63015350:+_5-1	2010111I01Rik	621	525	579	530	558	397	407	478	449	307	396	339	270
2010111I01Rik_CCDS36699.1_ex0_13:63015778-63015800:+_5-2	2010111I01Rik	680	645	710	607	591	463	464	606	492	503	598	440	449
2010111I01Rik_CCDS36699.1_ex0_13:63015834-63015856:+_5-3	2010111I01Rik	619	532	644	615	648	602	610	479	477	453	500	393	266
2010111I01Rik_CCDS36699.1_ex1_13:63033040-63033062:+_5-4	2010111I01Rik	337	378	457	362	385	279	306	343	340	278	295	274	276
2010111I01Rik_CCDS36699.1_ex2_13:63061167-63061189:-_5-5	2010111I01Rik	535	365	323	233	211	136	116	351	328	264	352	223	255
2010300C02Rik_CCDS48242.1_ex3_1:37625952-37625974:+_5-1	2010300C02Rik	837	843	894	851	949	722	785	724	675	558	631	522	496
2010300C02Rik_CCDS48242.1_ex3_1:37626020-37626042:+_5-2	2010300C02Rik	542	554	668	596	641	530	644	408	465	413	530	478	511
2010300C02Rik_CCDS48242.1_ex5_1:37631335-37631357:+_5-3	2010300C02Rik	657	648	779	749	836	776	804	633	691	622	789	709	581
2010300C02Rik_CCDS48242.1_ex6_1:37631857-37631879:+_5-4	2010300C02Rik	1170	1314	1424	1383	1688	1293	1441	1327	1219	1246	1699	1528	1474
2010300C02Rik_CCDS48242.1_ex7_1:37637890-37637912:-_5-5	2010300C02Rik	730	635	798	743	766	550	618	681	642	621	868	709	623
2200002D01Rik_CCDS52172.1_ex0_7:29247716-29247738:+_5-1	2200002D01Rik	453	399	341	319	421	276	253	363	345	265	304	337	197
2200002D01Rik_CCDS52172.1_ex1_7:29247927-29247949:+_5-2	2200002D01Rik	1125	944	1118	938	1158	831	808	885	816	676	842	672	544
2200002D01Rik_CCDS52172.1_ex1_7:29247955-29247977:-_5-3	2200002D01Rik	638	666	723	725	793	639	627	561	575	562	635	565	589
2200002D01Rik_CCDS52172.1_ex2_7:29248128-29248150:-_5-4	2200002D01Rik	593	629	622	524	472	362	391	539	545	470	632	730	595
2200002D01Rik_CCDS52172.1_ex2_7:29248158-29248180:-_5-5	2200002D01Rik	617	422	531	455	538	382	473	396	396	356	437	402	362
2200002J24Rik_CCDS21107.1_ex0_7:30699892-30699914:-_5-1	2200002J24Rik	529	527	527	452	511	378	353	528	450	371	582	547	487
2200002J24Rik_CCDS21107.1_ex0_7:30699944-30699966:-_5-2	2200002J24Rik	597	532	663	572	623	434	482	548	503	370	501	378	341
2200002J24Rik_CCDS21107.1_ex0_7:30699962-30699984:+_5-3	2200002J24Rik	519	473	642	723	873	870	1156	491	448	419	478	358	289
2200002J24Rik_CCDS21107.1_ex1_7:30700240-30700262:-_5-4	2200002J24Rik	834	983	1008	916	1003	762	858	822	787	687	940	810	901
2200002J24Rik_CCDS21107.1_ex1_7:30700256-30700278:-_5-5	2200002J24Rik	342	280	372	313	372	293	290	273	283	210	315	229	210
2210010C04Rik_CCDS20043.1_ex2_6:41032977-41032999:+_5-1	2210010C04Rik	552	510	454	391	482	278	286	551	502	406	410	436	298
2210010C04Rik_CCDS20043.1_ex2_6:41033024-41033046:+_5-2	2210010C04Rik	438	392	456	407	425	402	412	451	425	342	465	380	370
2210010C04Rik_CCDS20043.1_ex2_6:41033089-41033111:+_5-3	2210010C04Rik	444	473	509	464	420	371	490	431	479	427	614	549	498
2210010C04Rik_CCDS20043.1_ex2_6:41033177-41033199:+_5-4	2210010C04Rik	911	765	1020	880	892	615	589	896	913	669	899	843	699
2210010C04Rik_CCDS20043.1_ex3_6:41034240-41034262:+_5-5	2210010C04Rik	438	399	558	534	596	525	587	395	459	347	563	439	388
2210016F16Rik_CCDS49282.1_ex2_13:58384347-58384369:+_5-1	2210016F16Rik	908	851	1063	935	1049	851	822	819	913	764	925	730	566
2210016F16Rik_CCDS49282.1_ex2_13:58384369-58384391:+_5-2	2210016F16Rik	648	578	662	557	542	476	449	538	548	418	555	434	329
2210016F16Rik_CCDS49282.1_ex3_13:58384828-58384850:+_5-3	2210016F16Rik	776	629	558	625	713	538	589	560	504	478	641	515	470
2210016F16Rik_CCDS49282.1_ex3_13:58384868-58384890:-_5-4	2210016F16Rik	191	163	221	225	215	191	202	157	181	140	194	158	140
2210016F16Rik_CCDS49282.1_ex3_13:58384983-58385005:-_5-5	2210016F16Rik	583	494	603	504	413	382	432	448	444	418	619	561	591
2210016L21Rik_CCDS19576.1_ex0_5:114942273-114942295:+_5-1	2210016L21Rik	690	652	678	722	637	607	685	697	712	572	655	598	525
2210016L21Rik_CCDS19576.1_ex0_5:114942292-114942314:+_5-2	2210016L21Rik	99	91	117	100	89	79	73	142	133	128	184	189	101
2210016L21Rik_CCDS19576.1_ex0_5:114942339-114942361:+_5-3	2210016L21Rik	374	347	357	391	356	234	232	384	404	399	485	348	370
2210016L21Rik_CCDS19576.1_ex1_5:114945807-114945829:+_5-4	2210016L21Rik	544	408	532	452	527	358	334	450	520	459	705	545	524
2210016L21Rik_CCDS19576.1_ex4_5:114947189-114947211:-_5-5	2210016L21Rik	571	587	586	560	603	463	467	527	480	464	552	544	485
2210018M11Rik_CCDS40028.1_ex10_7:98621375-98621397:+_5-2	2210018M11Rik	324	297	283	265	327	208	239	285	236	212	265	194	165
2210018M11Rik_CCDS40028.1_ex12_7:98630144-98630166:+_5-3	2210018M11Rik	445	366	500	514	520	476	438	448	393	285	325	279	287
2210018M11Rik_CCDS40028.1_ex12_7:98630257-98630279:-_5-4	2210018M11Rik	501	393	434	395	370	312	310	443	372	299	368	288	257
2210018M11Rik_CCDS40028.1_ex14_7:98641627-98641649:-_5-5	2210018M11Rik	1193	1234	1365	1312	1462	1028	1029	1162	996	878	1245	1017	800
2210018M11Rik_CCDS40028.1_ex9_7:98619413-98619435:+_5-1	2210018M11Rik	504	443	394	413	349	350	359	415	351	309	371	306	320
2210404J11Rik_CCDS28410.1_ex1_17:15059423-15059445:+_6-2	2210404J11Rik	372	370	497	371	359	267	260	296	352	298	429	359	318
2210404J11Rik_CCDS28410.1_ex2_17:15059836-15059858:+_6-3	2210404J11Rik	710	662	668	643	555	509	604	715	658	649	731	531	526
2210404J11Rik_CCDS28410.1_ex2_17:15059871-15059893:+_6-4	2210404J11Rik	751	556	590	587	562	413	464	590	547	460	576	429	322
2210404J11Rik_CCDS28410.1_ex2_17:15059889-15059911:-_6-5	2210404J11Rik	367	307	339	262	281	252	214	276	268	318	296	163	172
2210404J11Rik_CCDS28410.1_ex2_17:15059910-15059932:+_6-6	2210404J11Rik	690	717	869	899	922	728	813	704	637	644	977	1053	1060
2210404J11Rik_CCDS37451.1_ex12_17:15056776-15056798:+_6-1	2210404J11Rik	194	182	179	239	225	192	253	167	112	144	152	137	144
2210404O07Rik_CCDS35998.1_ex1_10:81393800-81393822:+_5-1	2210404O07Rik	290	327	404	365	427	325	354	323	258	189	277	207	146
2210404O07Rik_CCDS35998.1_ex1_10:81393818-81393840:-_5-2	2210404O07Rik	650	559	766	576	654	473	509	526	556	445	513	467	343
2210404O07Rik_CCDS35998.1_ex1_10:81393839-81393861:-_5-3	2210404O07Rik	3	2	0	0	4	0	0	6	0	3	0	4	3
2210404O07Rik_CCDS35998.1_ex1_10:81393868-81393890:-_5-4	2210404O07Rik	442	401	483	366	477	383	442	333	289	261	348	230	224
2210404O07Rik_CCDS35998.1_ex2_10:81394097-81394119:+_5-5	2210404O07Rik	204	180	158	198	208	132	170	189	234	264	329	359	376
2210404O09Rik_CCDS57051.1_ex0_17:21880762-21880784:-_4-2	2210404O09Rik	88	47	74	67	79	43	60	90	83	86	89	54	52
2210404O09Rik_CCDS57051.1_ex0_17:21880931-21880953:-_4-3	2210404O09Rik	112	96	108	137	152	95	109	96	74	53	97	66	66
2210404O09Rik_CCDS57051.1_ex0_17:21881011-21881033:+_4-4	2210404O09Rik	487	416	547	499	451	406	534	480	472	393	549	377	389
2210407C18Rik_CCDS24736.1_ex2_11:58612001-58612023:+_5-1	2210407C18Rik	627	593	648	669	703	479	543	524	545	384	493	498	381
2210407C18Rik_CCDS24736.1_ex2_11:58612069-58612091:-_5-2	2210407C18Rik	413	263	368	431	452	375	421	314	320	325	412	269	270
2210407C18Rik_CCDS24736.1_ex2_11:58612101-58612123:-_5-3	2210407C18Rik	186	160	224	189	193	154	139	210	157	190	254	239	212
2210407C18Rik_CCDS24736.1_ex3_11:58612545-58612567:+_5-4	2210407C18Rik	185	118	243	192	186	165	187	151	158	191	176	191	133
2210407C18Rik_CCDS24736.1_ex3_11:58612591-58612613:-_5-5	2210407C18Rik	162	113	172	115	123	128	121	132	130	93	91	106	71
2210408I21Rik_CCDS49316.1_ex2_13:77192678-77192700:-_5-1	2210408I21Rik	187	166	217	214	245	150	255	145	90	86	127	101	116
2210408I21Rik_CCDS49316.1_ex2_13:77192756-77192778:+_5-2	2210408I21Rik	192	83	69	55	59	44	23	138	127	120	151	106	110
2210408I21Rik_CCDS49316.1_ex6_13:77261935-77261957:-_5-3	2210408I21Rik	634	643	744	711	667	553	621	726	637	606	646	666	476
2210408I21Rik_CCDS49316.1_ex6_13:77262091-77262113:+_5-4	2210408I21Rik	343	252	329	360	331	250	314	291	320	266	414	363	458
2210408I21Rik_CCDS49316.1_ex8_13:77267685-77267707:-_5-5	2210408I21Rik	257	213	250	257	281	242	229	208	182	167	174	152	126
2300002M23Rik_CCDS50092.1_ex1_17:35567938-35567960:-_5-1	2300002M23Rik	265	132	172	205	158	119	128	211	186	143	177	207	162
2300002M23Rik_CCDS50092.1_ex1_17:35567980-35568002:+_5-2	2300002M23Rik	318	270	316	348	349	244	288	303	277	226	307	242	262
2300002M23Rik_CCDS50092.1_ex1_17:35568147-35568169:-_5-3	2300002M23Rik	495	528	572	575	607	485	588	500	555	422	497	418	302
2300002M23Rik_CCDS50092.1_ex1_17:35568182-35568204:+_5-4	2300002M23Rik	1159	959	1140	964	1002	826	874	1125	947	839	980	933	790
2300002M23Rik_CCDS50092.1_ex1_17:35568198-35568220:+_5-5	2300002M23Rik	508	425	477	489	564	392	471	452	520	517	651	514	418
2300005B03Rik_CCDS37103.1_ex0_15:74743079-74743101:-_5-1	2300005B03Rik	360	337	406	332	349	294	205	287	236	251	309	268	264
2300005B03Rik_CCDS37103.1_ex0_15:74743116-74743138:+_5-2	2300005B03Rik	384	339	267	277	292	211	209	315	287	273	361	361	322
2300005B03Rik_CCDS37103.1_ex1_15:74743389-74743411:+_5-3	2300005B03Rik	565	458	492	467	444	309	312	464	480	396	538	443	325
2300005B03Rik_CCDS37103.1_ex1_15:74743412-74743434:+_5-4	2300005B03Rik	656	585	750	639	574	516	511	589	603	512	715	661	598
2300005B03Rik_CCDS37103.1_ex1_15:74743442-74743464:+_5-5	2300005B03Rik	372	281	315	281	314	254	281	294	284	278	303	208	201
2300009A05Rik_CCDS52830.1_ex1_9:63398888-63398910:-_5-1	2300009A05Rik	731	724	760	652	647	586	622	756	691	614	752	613	501
2300009A05Rik_CCDS52830.1_ex1_9:63398974-63398996:-_5-2	2300009A05Rik	926	752	729	688	643	469	453	689	670	540	621	487	480
2300009A05Rik_CCDS52830.1_ex1_9:63398989-63399011:+_5-3	2300009A05Rik	690	489	610	502	636	575	498	575	558	482	530	612	501
2300009A05Rik_CCDS52830.1_ex1_9:63399008-63399030:+_5-4	2300009A05Rik	364	248	308	310	390	286	342	277	219	172	240	214	136
2300009A05Rik_CCDS52830.1_ex1_9:63399040-63399062:+_5-5	2300009A05Rik	575	484	642	586	479	418	368	436	524	402	660	461	417
2310002J15Rik_CCDS50526.1_ex0_2:25239188-25239210:+_5-1	2310002J15Rik	600	603	716	654	714	489	539	625	627	549	663	610	503
2310002J15Rik_CCDS50526.1_ex0_2:25239217-25239239:-_5-2	2310002J15Rik	450	379	450	441	399	333	456	377	367	309	425	341	313
2310002J15Rik_CCDS50526.1_ex0_2:25239288-25239310:+_5-3	2310002J15Rik	717	690	896	723	694	585	618	652	690	671	844	741	716
2310002J15Rik_CCDS50526.1_ex0_2:25239305-25239327:-_5-4	2310002J15Rik	244	171	239	212	188	207	237	169	273	233	289	451	507
2310002J15Rik_CCDS50526.1_ex0_2:25239341-25239363:+_5-5	2310002J15Rik	606	580	687	708	784	593	657	540	480	465	499	443	338
2310002L09Rik_CCDS18285.1_ex1_4:73943006-73943028:+_5-1	2310002L09Rik	51	38	50	38	42	48	22	18	28	22	37	19	11
2310002L09Rik_CCDS18285.1_ex1_4:73943091-73943113:+_5-2	2310002L09Rik	239	290	311	330	478	393	387	190	250	207	252	184	139
2310002L09Rik_CCDS18285.1_ex1_4:73943209-73943231:+_5-3	2310002L09Rik	348	328	373	311	329	234	264	346	373	389	514	550	525
2310002L09Rik_CCDS18285.1_ex2_4:73950572-73950594:-_5-4	2310002L09Rik	513	434	416	305	451	318	333	395	407	322	431	330	347
2310002L09Rik_CCDS18285.1_ex2_4:73950591-73950613:-_5-5	2310002L09Rik	558	594	707	658	602	407	457	671	690	596	830	741	663
2310003H01Rik_CCDS49004.1_ex6_11:120376786-120376808:-_5-1	2310003H01Rik	478	377	374	339	293	214	205	451	432	344	429	348	312
2310003H01Rik_CCDS49004.1_ex6_11:120376918-120376940:-_5-2	2310003H01Rik	877	812	1032	902	900	733	879	734	686	593	797	753	700
2310003H01Rik_CCDS49004.1_ex6_11:120377114-120377136:-_5-3	2310003H01Rik	409	451	519	522	645	541	578	483	415	317	333	340	302
2310003H01Rik_CCDS49004.1_ex7_11:120378332-120378354:-_5-4	2310003H01Rik	1181	1153	1435	1325	1422	1036	1187	1251	1194	1057	1376	1243	1233
2310003H01Rik_CCDS49004.1_ex8_11:120378572-120378594:+_5-5	2310003H01Rik	474	363	357	355	350	234	276	301	358	220	291	239	242
2310005G13Rik_CCDS49875.1_ex2_16:57045339-57045361:+_5-1	2310005G13Rik	647	589	635	508	564	546	477	667	669	464	698	537	414
2310005G13Rik_CCDS49875.1_ex3_16:57046982-57047004:-_5-2	2310005G13Rik	604	413	513	549	612	420	446	500	509	447	641	442	353
2310005G13Rik_CCDS49875.1_ex3_16:57046997-57047019:-_5-3	2310005G13Rik	355	358	477	404	463	304	289	306	360	289	425	340	311
2310005G13Rik_CCDS49875.1_ex3_16:57047041-57047063:+_5-4	2310005G13Rik	365	428	529	435	532	379	492	345	326	289	448	420	382
2310005G13Rik_CCDS49875.1_ex4_16:57049400-57049422:+_5-5	2310005G13Rik	197	176	219	249	195	180	243	221	194	178	277	215	138
2310007B03Rik_CCDS15185.1_ex3_1:93156106-93156128:-_5-1	2310007B03Rik	947	1048	1164	1233	1282	922	1021	1015	1013	980	1259	1259	1136
2310007B03Rik_CCDS15185.1_ex4_1:93159614-93159636:-_5-2	2310007B03Rik	434	475	395	442	431	439	452	436	429	340	342	372	290
2310007B03Rik_CCDS15185.1_ex4_1:93159670-93159692:+_5-3	2310007B03Rik	869	694	859	726	607	678	687	818	745	710	736	664	627
2310007B03Rik_CCDS15185.1_ex4_1:93159829-93159851:-_5-4	2310007B03Rik	741	619	723	770	827	675	734	579	603	572	672	560	468
2310007B03Rik_CCDS15185.1_ex4_1:93159919-93159941:-_5-5	2310007B03Rik	162	138	198	207	215	162	174	111	99	113	95	116	109
2310007L24Rik_CCDS48962.1_ex1_11:106375194-106375216:-_5-1	2310007L24Rik	175	180	209	150	208	138	191	156	166	92	134	120	88
2310007L24Rik_CCDS48962.1_ex1_11:106375223-106375245:+_5-2	2310007L24Rik	713	618	775	604	696	554	631	655	655	574	629	463	539
2310007L24Rik_CCDS48962.1_ex1_11:106375235-106375257:-_5-3	2310007L24Rik	464	414	368	366	375	262	344	413	382	301	301	248	177
2310007L24Rik_CCDS48962.1_ex2_11:106375504-106375526:-_5-4	2310007L24Rik	441	501	616	502	610	490	522	559	500	417	536	472	382
2310007L24Rik_CCDS48962.1_ex3_11:106376256-106376278:-_5-5	2310007L24Rik	1033	902	1194	1067	1109	1081	1225	849	870	744	982	771	655
2310009B15Rik_CCDS35727.1_ex1_1:138853626-138853648:+_5-1	2310009B15Rik	400	309	370	394	380	263	253	224	246	206	339	308	229
2310009B15Rik_CCDS35727.1_ex2_1:138856593-138856615:-_5-2	2310009B15Rik	738	586	755	587	631	545	598	500	476	374	500	392	357
2310009B15Rik_CCDS35727.1_ex2_1:138856624-138856646:+_5-3	2310009B15Rik	888	722	849	753	805	595	693	632	643	604	748	643	532
2310009B15Rik_CCDS35727.1_ex2_1:138856660-138856682:-_5-4	2310009B15Rik	557	527	656	624	620	499	554	584	541	425	472	435	291
2310009B15Rik_CCDS35727.1_ex2_1:138856705-138856727:-_5-5	2310009B15Rik	720	636	757	709	636	488	453	624	638	474	644	631	519
2310011J03Rik_CCDS24017.1_ex0_10:80319453-80319475:+_5-1	2310011J03Rik	673	627	712	544	524	371	422	610	626	511	536	496	434
2310011J03Rik_CCDS24017.1_ex0_10:80319524-80319546:+_5-2	2310011J03Rik	1205	1209	1343	1085	1188	975	1007	1052	1071	873	1231	1096	1162
2310011J03Rik_CCDS24017.1_ex1_10:80320175-80320197:+_5-3	2310011J03Rik	807	722	900	785	890	535	657	797	734	608	667	670	593
2310011J03Rik_CCDS24017.1_ex1_10:80320192-80320214:-_5-4	2310011J03Rik	570	636	655	593	532	378	315	618	543	506	540	437	349
2310011J03Rik_CCDS24017.1_ex1_10:80320226-80320248:-_5-5	2310011J03Rik	702	835	829	815	724	602	498	806	911	690	806	711	637
2310014L17Rik_CCDS20818.1_ex0_7:12928100-12928122:-_5-1	2310014L17Rik	247	230	279	222	205	157	181	144	193	109	162	149	160
2310014L17Rik_CCDS20818.1_ex0_7:12928216-12928238:-_5-2	2310014L17Rik	812	487	546	503	589	454	445	575	506	446	541	502	446
2310014L17Rik_CCDS20818.1_ex0_7:12928281-12928303:-_5-3	2310014L17Rik	339	388	495	429	380	374	355	300	294	271	251	228	191
2310014L17Rik_CCDS20818.1_ex0_7:12928329-12928351:+_5-4	2310014L17Rik	994	931	1037	1025	1095	1013	1023	730	895	760	963	1024	1008
2310014L17Rik_CCDS20818.1_ex0_7:12928379-12928401:-_5-5	2310014L17Rik	626	630	664	606	546	450	589	538	558	406	446	405	375
2310022A10Rik_CCDS21026.1_ex2_7:27564486-27564508:-_5-1	2310022A10Rik	419	342	518	427	424	250	283	293	312	283	348	267	261
2310022A10Rik_CCDS21026.1_ex3_7:27564705-27564727:+_5-2	2310022A10Rik	593	529	555	591	589	505	594	486	489	416	581	506	560
2310022A10Rik_CCDS21026.1_ex3_7:27564753-27564775:+_5-3	2310022A10Rik	525	436	511	517	481	408	410	436	425	329	452	411	400
2310022A10Rik_CCDS21026.1_ex5_7:27571618-27571640:-_5-4	2310022A10Rik	2438	2322	2490	2285	2664	2220	2579	2195	2334	2074	2581	2197	2000
2310022A10Rik_CCDS21026.1_ex6_7:27574637-27574659:+_5-5	2310022A10Rik	829	694	801	748	836	675	668	823	893	767	1059	1018	958
2310022B05Rik_CCDS22773.1_ex2_8:124651394-124651416:-_5-1	2310022B05Rik	152	145	161	167	225	157	188	129	164	125	161	151	117
2310022B05Rik_CCDS22773.1_ex3_8:124662911-124662933:+_5-2	2310022B05Rik	1046	850	912	803	761	514	562	892	724	672	777	654	554
2310022B05Rik_CCDS22773.1_ex3_8:124662961-124662983:-_5-3	2310022B05Rik	639	529	759	738	708	600	545	648	648	617	792	639	559
2310022B05Rik_CCDS22773.1_ex3_8:124662978-124663000:+_5-4	2310022B05Rik	182	85	144	142	181	135	179	101	101	85	98	73	76
2310022B05Rik_CCDS22773.1_ex3_8:124663009-124663031:-_5-5	2310022B05Rik	576	506	609	530	610	502	472	455	439	351	342	323	266
2310030G06Rik_CCDS23170.1_ex0_9:50740708-50740730:+_5-1	2310030G06Rik	211	159	193	214	194	152	132	159	157	118	112	137	135
2310030G06Rik_CCDS23170.1_ex0_9:50740732-50740754:+_5-2	2310030G06Rik	345	361	367	398	344	288	347	388	329	253	372	229	226
2310030G06Rik_CCDS23170.1_ex1_9:50741295-50741317:-_5-3	2310030G06Rik	343	367	412	414	427	354	317	373	329	273	368	240	240
2310030G06Rik_CCDS23170.1_ex1_9:50741334-50741356:+_5-4	2310030G06Rik	1003	949	1004	816	874	573	701	859	968	739	994	860	685
2310030G06Rik_CCDS23170.1_ex2_9:50742260-50742282:-_5-5	2310030G06Rik	117	106	144	163	86	76	87	103	102	63	64	49	39
2310033P09Rik_CCDS24764.1_ex0_11:59208525-59208547:+_5-1	2310033P09Rik	580	573	632	511	442	351	332	536	499	398	458	324	271
2310033P09Rik_CCDS24764.1_ex0_11:59208563-59208585:-_5-2	2310033P09Rik	990	736	859	836	731	654	707	780	910	803	953	816	687
2310033P09Rik_CCDS24764.1_ex0_11:59208599-59208621:+_5-3	2310033P09Rik	869	650	789	763	649	563	659	734	606	639	784	805	735
2310033P09Rik_CCDS24764.1_ex1_11:59208816-59208838:+_5-4	2310033P09Rik	394	277	430	416	504	541	540	353	377	424	643	680	757
2310033P09Rik_CCDS24764.1_ex1_11:59208844-59208866:+_5-5	2310033P09Rik	744	831	793	729	821	583	554	702	684	575	678	584	481
2310035C23Rik_CCDS15206.1_ex0_1:105664372-105664394:-_5-1	2310035C23Rik	599	466	528	524	560	579	579	472	472	390	467	349	362
2310035C23Rik_CCDS15206.1_ex0_1:105664480-105664502:-_5-2	2310035C23Rik	451	252	297	279	280	208	166	292	233	188	301	170	163
2310035C23Rik_CCDS15206.1_ex0_1:105664600-105664622:+_5-3	2310035C23Rik	651	585	563	519	577	442	387	549	487	477	459	457	371
2310035C23Rik_CCDS15206.1_ex7_1:105693157-105693179:-_5-4	2310035C23Rik	444	443	502	438	564	347	373	386	426	384	458	489	446
2310035C23Rik_CCDS15206.1_ex8_1:105695482-105695504:+_5-5	2310035C23Rik	344	306	379	203	226	174	159	409	314	280	347	280	252
2310036O22Rik_CCDS22490.1_ex0_8:85026970-85026992:+_5-1	2310036O22Rik	768	671	864	677	826	695	688	667	619	580	820	625	558
2310036O22Rik_CCDS22490.1_ex0_8:85026989-85027011:+_5-2	2310036O22Rik	28	14	43	35	37	38	33	25	30	9	20	9	2
2310036O22Rik_CCDS22490.1_ex0_8:85027028-85027050:+_5-3	2310036O22Rik	367	220	231	189	167	123	131	242	207	140	158	101	82
2310036O22Rik_CCDS22490.1_ex0_8:85027148-85027170:-_5-4	2310036O22Rik	1103	1020	1086	849	764	500	469	961	697	563	630	448	351
2310036O22Rik_CCDS22490.1_ex0_8:85027220-85027242:-_5-5	2310036O22Rik	549	462	448	402	314	243	181	468	461	435	452	390	346
2310039H08Rik_CCDS28841.1_ex0_17:46772890-46772912:+_5-1	2310039H08Rik	983	1021	1021	945	911	718	789	940	822	782	936	854	754
2310039H08Rik_CCDS28841.1_ex0_17:46772917-46772939:-_5-2	2310039H08Rik	707	763	815	839	851	583	695	680	701	725	963	815	764
2310039H08Rik_CCDS28841.1_ex0_17:46772965-46772987:-_5-3	2310039H08Rik	470	415	490	400	489	442	354	395	406	365	540	392	393
2310039H08Rik_CCDS28841.1_ex0_17:46772979-46773001:-_5-4	2310039H08Rik	1272	939	1063	877	986	794	710	990	877	746	957	857	739
2310039H08Rik_CCDS28841.1_ex0_17:46772991-46773013:-_5-5	2310039H08Rik	655	656	705	524	634	502	524	626	562	533	678	658	543
2310042D19Rik_CCDS51406.1_ex0_4:156217380-156217402:-_5-1	2310042D19Rik	704	716	912	950	1095	887	976	756	579	515	545	446	356
2310042D19Rik_CCDS51406.1_ex0_4:156217538-156217560:-_5-2	2310042D19Rik	484	440	603	570	587	442	449	482	485	456	567	427	379
2310042D19Rik_CCDS51406.1_ex0_4:156217888-156217910:+_5-3	2310042D19Rik	501	507	624	501	562	471	523	544	493	492	626	614	523
2310042D19Rik_CCDS51406.1_ex0_4:156217934-156217956:-_5-4	2310042D19Rik	455	430	451	465	485	396	429	342	339	360	318	354	311
2310042D19Rik_CCDS51406.1_ex0_4:156218164-156218186:+_5-5	2310042D19Rik	719	648	705	679	827	555	630	599	638	558	704	582	467
2310044G17Rik_CCDS56849.1_ex0_12:86952873-86952895:+_5-1	2310044G17Rik	608	572	666	556	585	417	441	551	560	491	765	701	615
2310044G17Rik_CCDS56849.1_ex1_12:86960393-86960415:-_5-2	2310044G17Rik	690	624	694	657	664	543	578	547	593	446	624	454	406
2310044G17Rik_CCDS56849.1_ex1_12:86960411-86960433:+_5-3	2310044G17Rik	592	493	538	497	444	363	334	544	510	451	622	524	519
2310044G17Rik_CCDS56849.1_ex2_12:86961954-86961976:+_5-4	2310044G17Rik	611	517	664	580	630	380	356	468	523	416	448	455	412
2310044G17Rik_CCDS56849.1_ex2_12:86962016-86962038:+_5-5	2310044G17Rik	180	150	245	202	190	191	206	165	217	164	232	257	286
2310045N01Rik_CCDS52568.1_ex1_8:70141895-70141917:+_5-1	2310045N01Rik	609	483	671	544	662	451	524	629	574	476	595	432	491
2310045N01Rik_CCDS52568.1_ex1_8:70141919-70141941:-_5-2	2310045N01Rik	475	497	635	483	567	479	444	522	490	428	554	461	593
2310045N01Rik_CCDS52568.1_ex2_8:70142470-70142492:+_5-3	2310045N01Rik	313	296	372	249	238	174	179	284	247	232	198	150	128
2310045N01Rik_CCDS52568.1_ex2_8:70142503-70142525:+_5-4	2310045N01Rik	400	351	409	318	327	260	216	300	334	237	322	225	194
2310045N01Rik_CCDS52568.1_ex2_8:70142520-70142542:-_5-5	2310045N01Rik	555	485	610	477	464	305	337	464	429	415	569	435	344
2310047M10Rik_CCDS36190.1_ex0_11:69059908-69059930:+_5-1	2310047M10Rik	371	317	296	261	277	207	216	335	307	207	323	213	217
2310047M10Rik_CCDS36190.1_ex0_11:69060001-69060023:+_5-2	2310047M10Rik	746	727	866	810	730	543	558	706	586	364	538	481	375
2310047M10Rik_CCDS36190.1_ex0_11:69060049-69060071:-_5-3	2310047M10Rik	1196	1042	1227	1111	1138	903	951	956	1058	901	1353	1058	953
2310047M10Rik_CCDS36190.1_ex0_11:69060159-69060181:-_5-4	2310047M10Rik	410	246	299	274	334	241	255	316	361	210	251	190	170
2310047M10Rik_CCDS36190.1_ex0_11:69060188-69060210:-_5-5	2310047M10Rik	489	535	682	576	590	424	423	461	405	305	434	232	333
2310050C09Rik_CCDS50977.1_ex0_3:92868945-92868967:+_5-1	2310050C09Rik	508	543	541	561	515	376	388	500	554	593	754	705	798
2310050C09Rik_CCDS50977.1_ex0_3:92869099-92869121:+_5-2	2310050C09Rik	695	479	617	536	512	436	423	483	488	412	470	435	399
2310050C09Rik_CCDS50977.1_ex0_3:92869120-92869142:+_5-3	2310050C09Rik	451	495	530	471	463	316	281	487	392	373	523	425	329
2310050C09Rik_CCDS50977.1_ex0_3:92869143-92869165:+_5-4	2310050C09Rik	279	259	341	335	371	324	265	278	326	249	328	271	287
2310050C09Rik_CCDS50977.1_ex0_3:92869166-92869188:+_5-5	2310050C09Rik	367	327	405	477	476	352	471	299	329	262	297	306	261
2310057J18Rik_CCDS23759.1_ex3_10:28982494-28982516:+_5-1	2310057J18Rik	590	567	616	624	588	471	496	509	572	437	578	483	369
2310057J18Rik_CCDS23759.1_ex4_10:28983978-28984000:+_5-2	2310057J18Rik	461	528	617	470	588	337	425	414	449	348	489	469	375
2310057J18Rik_CCDS23759.1_ex5_10:28985991-28986013:-_5-3	2310057J18Rik	389	340	315	251	372	225	242	212	284	244	246	196	156
2310057J18Rik_CCDS23759.1_ex5_10:28986108-28986130:-_5-4	2310057J18Rik	328	320	405	362	394	295	421	291	287	272	435	383	317
2310057J18Rik_CCDS23759.1_ex5_10:28986149-28986171:-_5-5	2310057J18Rik	404	380	474	466	539	335	328	448	409	369	371	362	287
2310057M21Rik_CCDS40159.1_ex2_7:131357459-131357481:-_5-1	2310057M21Rik	298	270	251	292	220	209	202	277	289	218	231	157	166
2310057M21Rik_CCDS40159.1_ex2_7:131357493-131357515:+_5-2	2310057M21Rik	221	168	195	150	177	215	213	167	183	139	158	87	62
2310057M21Rik_CCDS40159.1_ex4_7:131361750-131361772:+_5-3	2310057M21Rik	490	449	506	497	471	360	382	349	404	321	403	383	217
2310057M21Rik_CCDS40159.1_ex4_7:131361818-131361840:+_5-4	2310057M21Rik	359	337	352	365	321	208	327	294	447	330	463	333	342
2310057M21Rik_CCDS40159.1_ex4_7:131361914-131361936:+_5-5	2310057M21Rik	217	181	208	135	124	54	55	192	157	173	207	159	120
2310057N15Rik_CCDS28302.1_ex0_16:88773852-88773874:+_2-1	2310057N15Rik	660	654	655	629	691	624	678	685	584	498	627	550	531
2310057N15Rik_CCDS28302.1_ex0_16:88774030-88774052:+_2-2	2310057N15Rik	541	464	425	381	476	379	408	435	473	454	650	654	858
2310061I04Rik_CCDS50095.1_ex4_17:35895759-35895781:-_5-1	2310061I04Rik	402	388	461	381	330	262	281	367	367	401	461	354	339
2310061I04Rik_CCDS50095.1_ex4_17:35895796-35895818:+_5-2	2310061I04Rik	253	191	248	217	249	177	216	197	196	167	233	247	221
2310061I04Rik_CCDS50095.1_ex4_17:35895972-35895994:+_5-3	2310061I04Rik	559	486	540	464	301	196	155	479	377	332	332	236	197
2310061I04Rik_CCDS50095.1_ex4_17:35896007-35896029:+_5-4	2310061I04Rik	439	462	443	361	460	326	358	444	438	390	555	508	443
2310061I04Rik_CCDS50095.1_ex4_17:35896031-35896053:-_5-5	2310061I04Rik	971	862	927	882	1047	959	952	881	800	623	808	598	469
2310061N02Rik_CCDS49893.1_ex0_16:88707562-88707584:+_5-1	2310061N02Rik	501	480	642	554	575	477	568	508	521	471	711	627	472
2310061N02Rik_CCDS49893.1_ex0_16:88707653-88707675:+_5-2	2310061N02Rik	355	378	414	445	522	368	468	364	362	343	467	475	393
2310061N02Rik_CCDS49893.1_ex0_16:88707740-88707762:+_5-3	2310061N02Rik	233	256	214	217	294	176	185	250	237	188	275	290	220
2310061N02Rik_CCDS49893.1_ex0_16:88707766-88707788:-_5-4	2310061N02Rik	457	423	538	501	525	509	453	475	472	461	564	471	441
2310061N02Rik_CCDS49893.1_ex0_16:88707798-88707820:+_5-5	2310061N02Rik	804	806	965	1014	1088	1019	1113	832	814	735	903	844	698
2310067B10Rik_CCDS25646.1_ex10_11:115790013-115790035:+_5-3	2310067B10Rik	664	673	779	801	764	588	679	728	670	598	775	747	606
2310067B10Rik_CCDS25646.1_ex12_11:115791017-115791039:-_5-4	2310067B10Rik	495	536	672	596	650	621	608	430	488	517	623	535	455
2310067B10Rik_CCDS25646.1_ex14_11:115792419-115792441:-_5-5	2310067B10Rik	727	574	808	757	836	706	813	657	560	552	630	605	459
2310067B10Rik_CCDS25646.1_ex3_11:115786236-115786258:-_5-1	2310067B10Rik	1337	1151	1250	1102	1390	990	1077	1227	1316	1160	1599	1392	1316
2310067B10Rik_CCDS25646.1_ex6_11:115788738-115788760:+_5-2	2310067B10Rik	1141	922	1089	991	993	787	900	978	948	871	1059	1006	907
2310079G19Rik_CCDS49891.1_ex0_16:88627270-88627292:+_5-1	2310079G19Rik	662	711	803	672	744	645	583	644	589	564	825	688	633
2310079G19Rik_CCDS49891.1_ex0_16:88627319-88627341:-_5-2	2310079G19Rik	508	448	564	512	514	314	351	425	446	307	473	328	316
2310079G19Rik_CCDS49891.1_ex0_16:88627343-88627365:+_5-3	2310079G19Rik	298	296	335	367	308	256	293	301	298	230	194	231	169
2310079G19Rik_CCDS49891.1_ex0_16:88627436-88627458:+_5-4	2310079G19Rik	1100	1067	1295	1208	1180	1053	1027	1069	1018	893	1107	997	989
2310079G19Rik_CCDS49891.1_ex0_16:88627490-88627512:-_5-5	2310079G19Rik	504	577	554	569	559	456	472	532	547	494	640	526	385
2410002F23Rik_CCDS52228.1_ex0_7:44250791-44250813:-_5-1	2410002F23Rik	585	491	551	440	496	301	350	529	478	447	541	413	367
2410002F23Rik_CCDS52228.1_ex0_7:44250881-44250903:-_5-2	2410002F23Rik	190	172	224	224	233	167	201	193	161	84	103	121	92
2410002F23Rik_CCDS52228.1_ex0_7:44250953-44250975:-_5-3	2410002F23Rik	506	515	690	692	768	540	615	437	479	421	558	486	432
2410002F23Rik_CCDS52228.1_ex0_7:44250977-44250999:-_5-4	2410002F23Rik	465	463	596	540	597	530	590	575	545	510	775	619	542
2410002F23Rik_CCDS52228.1_ex0_7:44251035-44251057:+_5-5	2410002F23Rik	583	513	614	664	580	463	479	441	422	431	556	486	370
2410004B18Rik_CCDS17898.1_ex0_3:145938142-145938164:+_5-1	2410004B18Rik	7	12	5	0	0	0	0	2	1	0	1	2	0
2410004B18Rik_CCDS17898.1_ex0_3:145938167-145938189:+_5-2	2410004B18Rik	783	619	802	701	649	496	617	636	706	522	708	541	401
2410004B18Rik_CCDS17898.1_ex0_3:145938222-145938244:-_5-3	2410004B18Rik	964	611	780	650	583	483	591	735	685	543	702	519	519
2410004B18Rik_CCDS17898.1_ex1_3:145938885-145938907:+_5-4	2410004B18Rik	497	446	441	415	391	406	377	416	467	410	526	469	385
2410004B18Rik_CCDS17898.1_ex1_3:145938937-145938959:-_5-5	2410004B18Rik	737	714	813	671	759	468	569	621	594	553	740	579	512
2410004P03Rik_CCDS49033.1_ex1_12:17008257-17008279:+_5-1	2410004P03Rik	476	477	540	500	604	500	493	440	392	367	541	494	361
2410004P03Rik_CCDS49033.1_ex1_12:17008272-17008294:-_5-2	2410004P03Rik	400	357	398	370	341	283	326	300	325	230	262	309	262
2410004P03Rik_CCDS49033.1_ex2_12:17011117-17011139:+_5-3	2410004P03Rik	435	402	555	530	563	473	530	402	305	342	268	231	233
2410004P03Rik_CCDS49033.1_ex2_12:17011140-17011162:-_5-4	2410004P03Rik	497	411	501	435	444	386	361	437	500	427	524	475	431
2410004P03Rik_CCDS49033.1_ex2_12:17011169-17011191:-_5-5	2410004P03Rik	704	599	699	614	674	572	611	754	641	501	635	486	448
2410012M07Rik_CCDS52896.1_ex0_9:98865128-98865150:-_5-1	2410012M07Rik	823	708	858	847	973	706	896	770	802	758	873	722	679
2410012M07Rik_CCDS52896.1_ex0_9:98865285-98865307:-_5-2	2410012M07Rik	588	582	707	678	675	511	570	515	533	541	567	412	413
2410012M07Rik_CCDS52896.1_ex0_9:98865304-98865326:+_5-3	2410012M07Rik	809	1004	1159	1113	1134	965	1105	936	888	781	1003	772	725
2410012M07Rik_CCDS52896.1_ex0_9:98865452-98865474:+_5-4	2410012M07Rik	674	684	958	800	967	648	717	672	728	576	684	650	529
2410012M07Rik_CCDS52896.1_ex0_9:98865480-98865502:-_5-5	2410012M07Rik	420	475	638	578	641	519	672	410	486	444	622	679	577
2410015M20Rik_CCDS28908.1_ex2_17:56608872-56608894:+_5-1	2410015M20Rik	485	346	471	452	424	418	470	395	407	371	333	318	320
2410015M20Rik_CCDS28908.1_ex2_17:56608886-56608908:+_5-2	2410015M20Rik	721	610	675	604	534	459	461	546	499	376	596	427	328
2410015M20Rik_CCDS28908.1_ex2_17:56608900-56608922:+_5-3	2410015M20Rik	441	379	401	375	357	298	245	422	408	334	484	439	395
2410015M20Rik_CCDS28908.1_ex2_17:56608912-56608934:+_5-4	2410015M20Rik	1063	961	995	854	838	556	504	1009	891	786	840	598	491
2410015M20Rik_CCDS28908.1_ex2_17:56608934-56608956:+_5-5	2410015M20Rik	588	585	706	665	704	530	557	652	563	658	788	728	692
2410016O06Rik_CCDS26033.1_ex0_12:83950915-83950937:-_5-1	2410016O06Rik	656	561	559	500	667	376	371	568	460	387	458	449	308
2410016O06Rik_CCDS26033.1_ex0_12:83950983-83951005:-_5-2	2410016O06Rik	840	746	834	785	653	529	518	712	792	610	690	665	537
2410016O06Rik_CCDS26033.1_ex0_12:83951088-83951110:+_5-3	2410016O06Rik	705	650	852	682	792	742	808	646	700	559	875	686	646
2410016O06Rik_CCDS26033.1_ex0_12:83951218-83951240:+_5-4	2410016O06Rik	697	606	506	438	439	329	323	506	492	327	413	294	226
2410016O06Rik_CCDS26033.1_ex0_12:83951368-83951390:-_5-5	2410016O06Rik	609	458	519	449	469	321	320	466	396	318	349	344	254
2410018M08Rik_CCDS39292.1_ex3_5:129901861-129901883:-_5-1	2410018M08Rik	541	486	590	508	581	568	602	422	415	315	426	440	371
2410018M08Rik_CCDS39292.1_ex3_5:129902113-129902135:-_5-2	2410018M08Rik	390	357	393	418	396	367	386	319	401	327	488	384	316
2410018M08Rik_CCDS39292.1_ex3_5:129902156-129902178:+_5-3	2410018M08Rik	433	420	482	404	394	355	358	396	373	347	436	353	368
2410018M08Rik_CCDS39292.1_ex3_5:129902199-129902221:-_5-4	2410018M08Rik	429	397	458	421	495	384	331	392	429	381	431	393	397
2410018M08Rik_CCDS39292.1_ex3_5:129902219-129902241:-_5-5	2410018M08Rik	589	395	489	427	473	439	437	365	413	410	491	487	436
2410066E13Rik_CCDS20158.1_ex0_6:54681859-54681881:+_5-1	2410066E13Rik	613	642	721	645	641	486	504	629	528	508	539	504	530
2410066E13Rik_CCDS20158.1_ex0_6:54681888-54681910:-_5-2	2410066E13Rik	382	232	259	267	345	371	286	278	234	195	346	320	456
2410066E13Rik_CCDS20158.1_ex1_6:54689032-54689054:-_5-3	2410066E13Rik	701	682	706	679	649	489	563	626	543	542	579	506	390
2410066E13Rik_CCDS20158.1_ex2_6:54698976-54698998:-_5-4	2410066E13Rik	448	339	338	386	358	394	359	359	304	247	360	323	294
2410066E13Rik_CCDS20158.1_ex2_6:54698992-54699014:-_5-5	2410066E13Rik	764	674	772	586	566	441	414	631	724	685	948	912	999
2410076I21Rik_CCDS52814.1_ex2_9:58660267-58660289:+_5-1	2410076I21Rik	609	594	652	829	923	771	960	507	559	364	512	426	368
2410076I21Rik_CCDS52814.1_ex3_9:58665862-58665884:-_5-2	2410076I21Rik	131	150	122	133	106	102	54	134	167	131	184	166	145
2410076I21Rik_CCDS52814.1_ex4_9:58712048-58712070:+_5-3	2410076I21Rik	629	582	682	639	672	558	596	498	631	594	927	964	924
2410076I21Rik_CCDS52814.1_ex5_9:58741390-58741412:-_5-4	2410076I21Rik	782	729	761	643	634	481	477	685	678	678	947	765	715
2410076I21Rik_CCDS52814.1_ex5_9:58741440-58741462:-_5-5	2410076I21Rik	460	379	592	551	669	575	622	370	444	338	549	505	417
2410089E03Rik_CCDS49578.1_ex1_15:8174842-8174864:-_5-1	2410089E03Rik	685	584	689	547	534	459	394	634	587	490	654	526	440
2410089E03Rik_CCDS49578.1_ex10_15:8187276-8187298:-_5-2	2410089E03Rik	503	473	394	414	472	407	462	403	396	257	296	208	160
2410089E03Rik_CCDS49578.1_ex10_15:8187440-8187462:-_5-3	2410089E03Rik	600	562	613	638	707	530	602	559	569	457	678	642	635
2410089E03Rik_CCDS49578.1_ex15_15:8201346-8201368:+_5-4	2410089E03Rik	614	542	684	516	596	491	543	541	506	508	546	520	419
2410089E03Rik_CCDS49578.1_ex23_15:8216332-8216354:+_5-5	2410089E03Rik	814	617	693	698	635	584	656	591	647	522	614	532	447
2410124H12Rik_CCDS57040.1_ex0_16:92478853-92478875:+_5-1	2410124H12Rik	428	373	435	415	343	320	287	408	432	338	516	370	244
2410124H12Rik_CCDS57040.1_ex0_16:92478882-92478904:-_5-2	2410124H12Rik	553	388	448	482	472	369	380	388	444	364	425	379	384
2410124H12Rik_CCDS57040.1_ex0_16:92478899-92478921:-_5-3	2410124H12Rik	467	432	429	390	399	293	295	326	295	312	404	262	292
2410124H12Rik_CCDS57040.1_ex0_16:92478924-92478946:-_5-4	2410124H12Rik	613	582	690	772	657	446	532	569	492	418	542	422	393
2410124H12Rik_CCDS57040.1_ex0_16:92478947-92478969:+_5-5	2410124H12Rik	656	538	487	458	454	319	304	416	396	327	490	376	325
2410127L17Rik_CCDS29689.1_ex0_19:18671191-18671213:-_5-1	2410127L17Rik	902	802	858	744	784	585	576	781	639	415	478	366	302
2410127L17Rik_CCDS29689.1_ex1_19:18677690-18677712:-_5-2	2410127L17Rik	604	415	381	371	343	328	225	465	557	394	483	462	325
2410127L17Rik_CCDS29689.1_ex1_19:18677773-18677795:-_5-3	2410127L17Rik	288	328	326	310	325	252	245	284	178	204	228	214	153
2410127L17Rik_CCDS29689.1_ex2_19:18679121-18679143:+_5-4	2410127L17Rik	490	415	477	395	448	317	304	381	327	295	363	225	198
2410127L17Rik_CCDS29689.1_ex3_19:18690240-18690262:+_5-5	2410127L17Rik	142	122	99	139	145	116	98	84	89	78	108	76	112
2410131K14Rik_CCDS39237.1_ex0_5:118245448-118245470:-_5-1	2410131K14Rik	738	703	767	722	564	358	435	631	583	368	438	321	200
2410131K14Rik_CCDS39237.1_ex1_5:118255702-118255724:-_5-2	2410131K14Rik	478	476	494	544	669	593	681	458	503	381	571	589	618
2410131K14Rik_CCDS39237.1_ex1_5:118255730-118255752:-_5-3	2410131K14Rik	218	203	271	194	106	111	136	200	218	257	279	257	232
2410131K14Rik_CCDS39237.1_ex1_5:118255778-118255800:+_5-4	2410131K14Rik	710	659	728	660	595	372	318	712	676	667	966	1001	864
2410131K14Rik_CCDS39237.1_ex2_5:118258970-118258992:+_5-5	2410131K14Rik	2	0	0	0	0	0	0	4	6	0	0	6	0
2410137M14Rik_CCDS50104.1_ex1_17:36978500-36978522:+_5-1	2410137M14Rik	765	827	900	775	804	721	808	679	655	575	697	629	467
2410137M14Rik_CCDS50104.1_ex1_17:36978512-36978534:-_5-2	2410137M14Rik	617	552	610	538	523	354	392	495	499	443	445	461	356
2410137M14Rik_CCDS50104.1_ex2_17:36978650-36978672:-_5-3	2410137M14Rik	95	99	88	97	96	46	65	122	126	90	97	119	106
2410137M14Rik_CCDS50104.1_ex2_17:36978710-36978732:+_5-4	2410137M14Rik	270	288	315	322	438	426	474	290	281	263	382	313	311
2410137M14Rik_CCDS50104.1_ex2_17:36978755-36978777:+_5-5	2410137M14Rik	569	379	423	359	409	367	426	379	447	430	582	543	443
2510002D24Rik_CCDS28029.1_ex1_16:18836780-18836802:+_5-1	2510002D24Rik	659	595	689	616	673	516	590	532	390	373	518	319	402
2510002D24Rik_CCDS28029.1_ex1_16:18836799-18836821:-_5-2	2510002D24Rik	480	352	367	469	405	281	302	443	449	373	552	512	517
2510002D24Rik_CCDS28029.1_ex1_16:18836819-18836841:-_5-3	2510002D24Rik	621	501	525	582	560	476	465	448	396	282	395	294	332
2510002D24Rik_CCDS28029.1_ex2_16:18839092-18839114:+_5-4	2510002D24Rik	390	245	393	345	334	324	444	299	298	252	346	286	238
2510002D24Rik_CCDS28029.1_ex2_16:18839104-18839126:+_5-5	2510002D24Rik	645	621	875	796	943	797	836	475	453	557	641	590	522
2510003E04Rik_CCDS23890.1_ex5_10:62575088-62575110:-_5-1	2510003E04Rik	462	489	554	419	401	302	381	471	469	407	515	492	349
2510003E04Rik_CCDS23890.1_ex6_10:62577990-62578012:+_5-2	2510003E04Rik	516	522	572	495	569	345	368	414	391	353	407	379	303
2510003E04Rik_CCDS23890.1_ex6_10:62578062-62578084:-_5-3	2510003E04Rik	605	553	567	601	689	565	683	522	475	415	496	530	461
2510003E04Rik_CCDS23890.1_ex6_10:62578089-62578111:+_5-4	2510003E04Rik	590	535	653	572	633	501	547	639	666	560	788	709	547
2510003E04Rik_CCDS23890.1_ex6_10:62578183-62578205:-_5-5	2510003E04Rik	735	577	679	678	635	557	511	577	464	438	458	439	282
2510009E07Rik_CCDS28062.1_ex0_16:21653420-21653442:-_5-1	2510009E07Rik	259	176	203	226	203	118	111	155	168	157	203	235	225
2510009E07Rik_CCDS28062.1_ex0_16:21653553-21653575:+_5-2	2510009E07Rik	88	64	74	63	91	76	91	82	56	24	28	18	8
2510009E07Rik_CCDS28062.1_ex0_16:21653581-21653603:+_5-3	2510009E07Rik	455	293	301	260	302	236	287	338	302	309	370	286	290
2510009E07Rik_CCDS28062.1_ex1_16:21694210-21694232:+_5-4	2510009E07Rik	534	477	502	496	523	428	487	511	504	362	532	427	398
2510009E07Rik_CCDS28062.1_ex1_16:21694281-21694303:+_5-5	2510009E07Rik	915	881	912	781	1057	827	961	776	736	620	840	757	699
2510039O18Rik_CCDS18925.1_ex0_4:147941370-147941392:-_5-1	2510039O18Rik	769	620	727	726	681	458	521	728	656	492	594	524	381
2510039O18Rik_CCDS18925.1_ex0_4:147941394-147941416:-_5-2	2510039O18Rik	723	479	513	502	495	433	384	529	446	406	428	414	403
2510039O18Rik_CCDS18925.1_ex0_4:147941609-147941631:-_5-3	2510039O18Rik	797	631	762	623	609	543	550	717	706	673	806	804	794
2510039O18Rik_CCDS18925.1_ex0_4:147941656-147941678:-_5-4	2510039O18Rik	563	470	605	610	687	603	663	431	390	296	317	320	258
2510039O18Rik_CCDS18925.1_ex0_4:147941759-147941781:-_5-5	2510039O18Rik	762	709	718	660	599	412	511	687	570	574	719	628	563
2510049J12Rik_CCDS51877.1_ex1_6:115586760-115586782:-_5-1	2510049J12Rik	580	477	450	521	642	461	531	479	432	399	349	338	258
2510049J12Rik_CCDS51877.1_ex1_6:115586777-115586799:-_5-2	2510049J12Rik	184	170	260	239	235	204	170	166	168	131	147	152	153
2510049J12Rik_CCDS51877.1_ex2_6:115589344-115589366:-_5-3	2510049J12Rik	243	175	165	161	167	145	132	179	130	91	119	98	97
2510049J12Rik_CCDS51877.1_ex2_6:115589382-115589404:-_5-4	2510049J12Rik	307	302	347	287	385	292	257	305	338	344	388	334	346
2510049J12Rik_CCDS51877.1_ex3_6:115592274-115592296:+_5-5	2510049J12Rik	1428	1077	1065	985	1027	817	932	986	879	882	995	871	711
2610002J02Rik_CCDS57317.1_ex1_4:155250580-155250602:-_5-1	2610002J02Rik	638	583	560	604	571	460	528	539	528	444	607	453	434
2610002J02Rik_CCDS57317.1_ex1_4:155250592-155250614:-_5-2	2610002J02Rik	804	718	901	731	918	670	648	659	662	496	657	518	452
2610002J02Rik_CCDS57317.1_ex1_4:155250643-155250665:-_5-3	2610002J02Rik	836	724	877	755	863	734	765	943	839	770	950	916	799
2610002J02Rik_CCDS57317.1_ex2_4:155250786-155250808:-_5-4	2610002J02Rik	788	646	781	734	687	590	663	679	571	574	722	722	545
2610002J02Rik_CCDS57317.1_ex2_4:155250870-155250892:+_5-5	2610002J02Rik	468	427	467	434	522	422	382	465	396	469	510	484	459
2610002M06Rik_CCDS53171.1_ex4_X:107793092-107793114:-_5-1	2610002M06Rik	96	63	78	120	93	42	50	121	104	99	110	101	90
2610002M06Rik_CCDS53171.1_ex4_X:107793125-107793147:-_5-2	2610002M06Rik	63	43	35	57	47	29	44	53	57	50	22	42	33
2610002M06Rik_CCDS53171.1_ex5_X:107793512-107793534:-_5-3	2610002M06Rik	15	10	12	3	4	0	3	6	14	11	6	6	20
2610002M06Rik_CCDS53171.1_ex5_X:107793543-107793565:-_5-4	2610002M06Rik	793	814	903	869	931	818	1001	723	727	677	807	754	623
2610002M06Rik_CCDS53171.1_ex5_X:107793555-107793577:-_5-5	2610002M06Rik	185	189	178	219	222	140	175	200	161	121	149	149	102
2610008E11Rik_CCDS35965.1_ex0_10:79067953-79067975:-_5-1	2610008E11Rik	422	385	442	431	415	321	334	341	322	269	401	320	326
2610008E11Rik_CCDS35965.1_ex2_10:79088286-79088308:-_5-2	2610008E11Rik	853	876	886	908	1045	746	880	820	817	672	966	719	629
2610008E11Rik_CCDS35965.1_ex2_10:79088321-79088343:-_5-3	2610008E11Rik	707	615	757	680	751	557	527	591	559	355	509	469	444
2610008E11Rik_CCDS35965.1_ex3_10:79092397-79092419:+_5-4	2610008E11Rik	353	278	372	307	385	299	367	301	295	292	345	346	302
2610008E11Rik_CCDS35965.1_ex3_10:79092442-79092464:-_5-5	2610008E11Rik	560	589	637	576	664	556	557	526	494	335	518	376	330
2610015P09Rik_CCDS57030.1_ex2_16:43905444-43905466:-_5-1	2610015P09Rik	917	740	923	795	832	667	607	748	695	572	750	701	605
2610015P09Rik_CCDS57030.1_ex3_16:43906927-43906949:+_5-2	2610015P09Rik	266	294	381	398	349	282	346	259	280	250	434	321	343
2610015P09Rik_CCDS57030.1_ex4_16:43908426-43908448:+_5-3	2610015P09Rik	96	39	66	115	101	72	93	61	67	82	97	84	87
2610015P09Rik_CCDS57030.1_ex6_16:43931316-43931338:+_5-4	2610015P09Rik	398	362	362	345	308	251	273	356	323	313	355	282	192
2610015P09Rik_CCDS57030.1_ex7_16:43939018-43939040:+_5-5	2610015P09Rik	290	200	263	271	306	242	337	288	242	184	157	151	139
2610018G03Rik_CCDS40968.1_ex3_X:50885681-50885703:-_5-1	2610018G03Rik	248	219	262	224	175	191	179	222	156	184	213	217	225
2610018G03Rik_CCDS40968.1_ex4_X:50885806-50885828:+_5-2	2610018G03Rik	64	56	76	62	61	40	46	53	52	46	39	37	50
2610018G03Rik_CCDS40968.1_ex4_X:50885880-50885902:-_5-3	2610018G03Rik	388	326	376	267	298	232	222	303	315	198	255	227	208
2610018G03Rik_CCDS40968.1_ex5_X:50886762-50886784:-_5-4	2610018G03Rik	70	69	101	117	118	115	85	74	60	42	47	58	56
2610018G03Rik_CCDS40968.1_ex6_X:50887937-50887959:+_5-5	2610018G03Rik	197	142	210	179	155	176	143	138	197	189	237	241	255
2610020H08Rik_CCDS21787.1_ex5_7:119818445-119818467:-_5-1	2610020H08Rik	228	211	264	250	238	176	214	254	255	214	263	203	197
2610020H08Rik_CCDS21787.1_ex6_7:119819426-119819448:+_5-2	2610020H08Rik	229	172	188	166	223	185	232	164	185	202	264	194	159
2610020H08Rik_CCDS21787.1_ex6_7:119819516-119819538:-_5-3	2610020H08Rik	187	172	153	186	155	133	137	160	166	139	226	170	209
2610020H08Rik_CCDS21787.1_ex6_7:119819539-119819561:-_5-4	2610020H08Rik	56	70	85	65	68	60	66	70	81	53	58	54	41
2610020H08Rik_CCDS21787.1_ex7_7:119823855-119823877:+_5-5	2610020H08Rik	465	573	671	668	610	573	557	506	485	430	549	524	448
2610028H24Rik_CCDS35945.1_ex3_10:76452815-76452837:-_5-1	2610028H24Rik	803	634	753	681	591	420	494	728	688	621	701	656	635
2610028H24Rik_CCDS35945.1_ex3_10:76452931-76452953:+_5-2	2610028H24Rik	447	288	345	375	361	312	310	359	331	300	346	342	316
2610028H24Rik_CCDS35945.1_ex4_10:76454724-76454746:-_5-3	2610028H24Rik	447	379	513	443	575	415	399	435	421	343	484	367	343
2610028H24Rik_CCDS35945.1_ex4_10:76454753-76454775:-_5-4	2610028H24Rik	502	602	615	629	834	666	678	484	536	468	553	512	433
2610028H24Rik_CCDS35945.1_ex5_10:76457487-76457509:+_5-5	2610028H24Rik	376	363	437	365	481	350	279	355	348	277	342	339	346
2610034B18Rik_CCDS21390.1_ex2_7:79928215-79928237:-_5-1	2610034B18Rik	294	275	328	245	248	158	139	262	211	193	208	240	150
2610034B18Rik_CCDS21390.1_ex2_7:79928253-79928275:+_5-2	2610034B18Rik	573	599	653	604	670	506	541	470	502	436	622	528	400
2610034B18Rik_CCDS21390.1_ex2_7:79928289-79928311:+_5-3	2610034B18Rik	648	584	762	617	713	500	543	522	541	498	691	499	505
2610034B18Rik_CCDS21390.1_ex3_7:79929568-79929590:-_5-4	2610034B18Rik	343	267	299	311	337	259	304	291	321	306	348	267	217
2610034B18Rik_CCDS21390.1_ex3_7:79929645-79929667:+_5-5	2610034B18Rik	663	699	626	558	600	464	476	574	508	533	717	518	501
2610034M16Rik_CCDS37673.1_ex10_17:58973558-58973580:+_5-1	2610034M16Rik	649	430	448	503	423	487	555	454	478	346	402	389	280
2610034M16Rik_CCDS37673.1_ex10_17:58973705-58973727:+_5-2	2610034M16Rik	54	60	93	61	106	95	90	23	31	31	44	42	32
2610034M16Rik_CCDS37673.1_ex10_17:58973774-58973796:-_5-3	2610034M16Rik	621	642	689	739	721	607	582	548	619	554	747	581	599
2610034M16Rik_CCDS37673.1_ex10_17:58974470-58974492:+_5-4	2610034M16Rik	328	303	296	290	289	182	140	256	218	252	328	229	229
2610034M16Rik_CCDS37673.1_ex10_17:58974944-58974966:-_5-5	2610034M16Rik	203	174	206	170	198	158	149	139	128	97	100	71	34
2610301B20Rik_CCDS17961.1_ex0_4:10874693-10874715:+_5-1	2610301B20Rik	456	370	457	543	749	729	1164	371	345	306	435	369	256
2610301B20Rik_CCDS17961.1_ex1_4:10879587-10879609:-_5-2	2610301B20Rik	205	163	217	164	175	143	122	198	252	178	289	313	265
2610301B20Rik_CCDS17961.1_ex2_4:10881834-10881856:+_5-3	2610301B20Rik	563	542	596	638	601	526	517	560	579	529	616	422	406
2610301B20Rik_CCDS17961.1_ex2_4:10881847-10881869:+_5-4	2610301B20Rik	407	369	421	296	435	311	308	321	319	285	435	317	285
2610301B20Rik_CCDS17961.1_ex3_4:10882451-10882473:+_5-5	2610301B20Rik	91	99	114	106	60	58	104	103	89	98	69	47	41
2610301G19Rik_CCDS49534.1_ex11_14:70143467-70143489:+_5-2	2610301G19Rik	346	293	324	297	424	375	260	273	295	164	238	202	190
2610301G19Rik_CCDS49534.1_ex12_14:70143668-70143690:-_5-3	2610301G19Rik	636	701	771	761	722	662	679	717	682	525	595	531	383
2610301G19Rik_CCDS49534.1_ex13_14:70145921-70145943:-_5-4	2610301G19Rik	422	332	409	395	366	219	240	311	339	296	358	238	199
2610301G19Rik_CCDS49534.1_ex16_14:70151605-70151627:-_5-5	2610301G19Rik	423	403	446	503	583	494	598	292	368	236	262	187	150
2610301G19Rik_CCDS49534.1_ex9_14:70142478-70142500:+_5-1	2610301G19Rik	887	788	926	801	926	748	836	787	794	755	827	727	647
2610305D13Rik_CCDS59663.1_ex0_4:147613852-147613874:+_4-2	2610305D13Rik	58	50	87	74	111	79	63	89	82	60	54	43	51
2610305D13Rik_CCDS59663.1_ex0_4:147613891-147613913:+_4-3	2610305D13Rik	412	415	488	508	576	530	592	407	368	363	439	345	314
2610305D13Rik_CCDS59663.1_ex0_4:147613969-147613991:-_4-4	2610305D13Rik	243	258	302	271	335	219	298	231	265	223	304	282	207
2610318N02Rik_CCDS37269.1_ex3_16:17118328-17118350:+_5-1	2610318N02Rik	709	632	659	571	578	418	424	622	642	452	533	549	562
2610318N02Rik_CCDS37269.1_ex3_16:17118446-17118468:+_5-2	2610318N02Rik	254	214	245	242	242	189	196	189	220	188	246	232	214
2610318N02Rik_CCDS37269.1_ex4_16:17121027-17121049:-_5-3	2610318N02Rik	241	186	190	165	206	174	193	167	135	139	160	156	114
2610318N02Rik_CCDS37269.1_ex5_16:17121342-17121364:-_5-4	2610318N02Rik	534	535	576	492	486	404	465	468	408	336	421	351	282
2610318N02Rik_CCDS37269.1_ex5_16:17121364-17121386:-_5-5	2610318N02Rik	625	609	728	592	627	489	603	682	660	480	540	397	303
2610507B11Rik_CCDS25097.1_ex15_11:78272154-78272176:-_5-3	2610507B11Rik	191	165	221	170	130	112	138	155	153	143	150	138	76
2610507B11Rik_CCDS25097.1_ex16_11:78272812-78272834:+_5-4	2610507B11Rik	934	867	1122	1022	1184	856	978	892	875	798	938	863	801
2610507B11Rik_CCDS25097.1_ex16_11:78272863-78272885:-_5-5	2610507B11Rik	654	628	590	543	550	465	406	608	651	611	769	580	624
2610507B11Rik_CCDS25097.1_ex8_11:78266649-78266671:-_5-1	2610507B11Rik	442	484	420	344	375	314	285	375	377	510	612	610	566
2610507B11Rik_CCDS25097.1_ex9_11:78266952-78266974:-_5-2	2610507B11Rik	640	494	562	460	513	382	405	568	536	412	492	453	469
2610524H06Rik_CCDS39225.1_ex0_5:114822602-114822624:+_5-1	2610524H06Rik	329	196	126	70	58	56	38	258	102	46	60	27	25
2610524H06Rik_CCDS39225.1_ex0_5:114822669-114822691:-_5-2	2610524H06Rik	554	503	557	489	469	326	360	464	382	315	460	337	298
2610524H06Rik_CCDS39225.1_ex1_5:114823312-114823334:-_5-4	2610524H06Rik	479	417	494	353	374	248	312	446	362	277	335	306	270
2610524H06Rik_CCDS39225.1_ex1_5:114823325-114823347:+_5-5	2610524H06Rik	644	479	645	641	618	463	612	486	427	319	318	273	270
2610528A11Rik_CCDS56949.1_ex0_14:37102678-37102700:-_5-1	2610528A11Rik	173	219	241	301	251	236	238	143	227	196	259	242	242
2610528A11Rik_CCDS56949.1_ex1_14:37107360-37107382:+_5-2	2610528A11Rik	197	229	260	233	268	208	271	213	225	211	297	252	216
2610528A11Rik_CCDS56949.1_ex1_14:37107372-37107394:+_5-3	2610528A11Rik	536	527	560	532	557	458	452	431	513	426	531	562	431
2610528A11Rik_CCDS56949.1_ex1_14:37107386-37107408:+_5-4	2610528A11Rik	362	325	376	369	382	304	321	353	322	316	374	283	308
2610528A11Rik_CCDS56949.1_ex1_14:37107417-37107439:+_5-5	2610528A11Rik	581	558	661	589	597	489	474	572	577	431	697	470	447
2610528J11Rik_CCDS18554.1_ex1_4:118529582-118529604:+_5-1	2610528J11Rik	794	720	786	801	730	630	680	729	722	520	640	487	403
2610528J11Rik_CCDS18554.1_ex1_4:118529624-118529646:-_5-2	2610528J11Rik	624	544	750	671	667	590	620	440	442	391	436	415	342
2610528J11Rik_CCDS18554.1_ex1_4:118529638-118529660:-_5-3	2610528J11Rik	516	421	500	384	395	292	263	349	340	315	334	280	267
2610528J11Rik_CCDS18554.1_ex1_4:118529651-118529673:+_5-4	2610528J11Rik	974	979	1241	1189	1432	1191	1373	896	927	810	1028	885	762
2610528J11Rik_CCDS18554.1_ex1_4:118529673-118529695:+_5-5	2610528J11Rik	4	1	3	0	0	1	1	6	7	6	10	6	0
2700029M09Rik_CCDS52553.1_ex1_8:60893754-60893776:+_5-1	2700029M09Rik	91	138	148	215	286	331	357	114	84	65	79	62	52
2700029M09Rik_CCDS52553.1_ex2_8:60895510-60895532:-_5-2	2700029M09Rik	255	253	321	246	276	212	275	243	289	284	326	395	327
2700029M09Rik_CCDS52553.1_ex2_8:60895551-60895573:+_5-3	2700029M09Rik	345	401	466	482	574	362	374	280	373	277	334	286	219
2700029M09Rik_CCDS52553.1_ex2_8:60895602-60895624:-_5-4	2700029M09Rik	0	0	0	0	0	0	0	0	0	0	0	0	0
2700029M09Rik_CCDS52553.1_ex2_8:60895633-60895655:-_5-5	2700029M09Rik	191	177	183	163	132	90	112	162	124	123	145	119	98
2700049A03Rik_CCDS49081.1_ex1_12:71139711-71139733:-_5-1	2700049A03Rik	363	329	365	372	320	263	269	326	321	233	303	337	313
2700049A03Rik_CCDS49081.1_ex10_12:71160340-71160362:+_5-4	2700049A03Rik	617	448	519	494	603	362	458	415	486	421	485	420	302
2700049A03Rik_CCDS49081.1_ex13_12:71164447-71164469:-_5-5	2700049A03Rik	894	762	943	957	1152	884	939	728	706	601	676	566	441
2700049A03Rik_CCDS49081.1_ex7_12:71154821-71154843:-_5-2	2700049A03Rik	463	303	398	392	383	303	284	364	315	316	417	350	331
2700049A03Rik_CCDS49081.1_ex9_12:71158889-71158911:-_5-3	2700049A03Rik	0	191	329	364	276	231	132	184	237	155	277	234	210
2700050L05Rik_CCDS21932.2_ex1_7:133638973-133638995:-_5-1	2700050L05Rik	617	501	471	421	459	325	344	526	479	379	471	336	290
2700050L05Rik_CCDS21932.2_ex1_7:133639039-133639061:+_5-2	2700050L05Rik	236	257	218	139	154	157	131	204	203	158	253	247	269
2700050L05Rik_CCDS21932.2_ex2_7:133640674-133640696:-_5-3	2700050L05Rik	362	338	503	541	605	520	568	280	304	221	233	199	171
2700050L05Rik_CCDS21932.2_ex7_7:133647444-133647466:-_5-4	2700050L05Rik	320	229	241	267	237	206	243	190	144	147	152	166	117
2700050L05Rik_CCDS21932.2_ex8_7:133648276-133648298:+_5-5	2700050L05Rik	576	446	555	466	488	305	309	378	473	423	560	441	478
2700060E02Rik_CCDS26839.1_ex2_14:19814569-19814591:-_5-1	2700060E02Rik	203	149	193	149	136	107	89	160	161	125	109	69	67
2700060E02Rik_CCDS26839.1_ex3_14:19816243-19816265:+_5-2	2700060E02Rik	364	275	408	400	436	340	391	300	357	404	536	556	550
2700060E02Rik_CCDS26839.1_ex5_14:19819915-19819937:-_5-3	2700060E02Rik	82	66	59	36	38	19	10	48	36	26	43	32	12
2700060E02Rik_CCDS26839.1_ex5_14:19819965-19819987:-_5-4	2700060E02Rik	186	141	156	140	159	103	107	135	121	85	113	71	90
2700060E02Rik_CCDS26839.1_ex6_14:19822565-19822587:-_5-5	2700060E02Rik	238	158	252	197	247	214	260	197	184	154	204	113	126
2700062C07Rik_CCDS29101.1_ex1_18:24471067-24471089:+_5-1	2700062C07Rik	766	446	526	433	384	246	225	540	496	329	366	254	241
2700062C07Rik_CCDS29101.1_ex2_18:24473053-24473075:+_5-2	2700062C07Rik	40	30	56	62	48	33	33	50	16	39	66	37	24
2700062C07Rik_CCDS29101.1_ex2_18:24473133-24473155:+_5-3	2700062C07Rik	416	378	359	356	327	286	302	412	442	323	327	373	276
2700062C07Rik_CCDS29101.1_ex3_18:24475632-24475654:+_5-4	2700062C07Rik	0	0	0	0	0	0	0	0	0	0	0	0	0
2700062C07Rik_CCDS29101.1_ex3_18:24475671-24475693:-_5-5	2700062C07Rik	588	583	680	660	644	490	490	560	576	526	679	681	596
2700081O15Rik_CCDS29524.2_ex1_19:7420103-7420125:-_5-1	2700081O15Rik	285	271	211	268	283	171	173	281	248	153	245	175	167
2700081O15Rik_CCDS29524.2_ex2_19:7421285-7421307:+_5-2	2700081O15Rik	531	542	652	624	672	581	678	523	448	474	529	540	450
2700081O15Rik_CCDS29524.2_ex2_19:7421309-7421331:+_5-3	2700081O15Rik	1310	1075	1136	1123	1150	816	1023	1037	973	719	1064	904	905
2700081O15Rik_CCDS29524.2_ex2_19:7421331-7421353:+_5-4	2700081O15Rik	730	677	873	887	994	703	904	761	724	605	820	633	742
2700081O15Rik_CCDS29524.2_ex2_19:7421437-7421459:+_5-5	2700081O15Rik	482	500	582	537	530	381	394	411	489	422	543	399	371
2700089E24Rik_CCDS51934.1_ex0_6:133105505-133105527:-_3-1	2700089E24Rik	533	443	472	400	426	400	386	455	382	345	474	462	391
2700089E24Rik_CCDS51934.1_ex0_6:133105517-133105539:+_3-2	2700089E24Rik	1149	1147	1265	1142	1251	980	1097	1087	1264	953	1244	1009	839
2700089E24Rik_CCDS51934.1_ex0_6:133105535-133105557:-_3-3	2700089E24Rik	571	598	583	505	552	492	436	527	527	464	551	513	442
2700094K13Rik_CCDS16187.1_ex1_2:84670284-84670306:-_5-1	2700094K13Rik	513	428	520	479	543	386	403	400	390	409	483	402	395
2700094K13Rik_CCDS16187.1_ex1_2:84670304-84670326:+_5-2	2700094K13Rik	481	320	445	394	372	387	378	287	235	228	237	204	140
2700094K13Rik_CCDS16187.1_ex1_2:84670326-84670348:+_5-3	2700094K13Rik	683	570	641	572	606	504	552	518	539	463	614	546	481
2700094K13Rik_CCDS16187.1_ex1_2:84670370-84670392:-_5-4	2700094K13Rik	486	388	461	392	494	450	573	374	373	332	389	290	295
2700094K13Rik_CCDS16187.1_ex2_2:84670477-84670499:-_5-5	2700094K13Rik	673	619	732	609	599	463	432	701	590	602	908	624	673
2700097O09Rik_CCDS25912.1_ex4_12:55059444-55059466:+_5-1	2700097O09Rik	449	422	446	428	467	327	352	318	338	269	381	271	277
2700097O09Rik_CCDS25912.1_ex4_12:55059485-55059507:-_5-2	2700097O09Rik	554	492	440	518	501	379	388	502	471	413	441	392	363
2700097O09Rik_CCDS25912.1_ex4_12:55059534-55059556:+_5-3	2700097O09Rik	322	335	382	314	410	269	327	327	326	257	296	235	213
2700097O09Rik_CCDS25912.1_ex5_12:55061111-55061133:-_5-4	2700097O09Rik	170	189	160	166	166	130	126	160	155	152	148	119	139
2700097O09Rik_CCDS25912.1_ex6_12:55062999-55063021:-_5-5	2700097O09Rik	500	500	608	744	971	1180	1493	434	453	424	485	422	323
2810004N23Rik_CCDS22775.1_ex3_8:124841701-124841723:+_5-1	2810004N23Rik	594	575	563	684	648	407	466	534	484	479	610	537	442
2810004N23Rik_CCDS22775.1_ex3_8:124841749-124841771:-_5-2	2810004N23Rik	461	410	491	508	528	488	499	392	499	505	635	544	490
2810004N23Rik_CCDS22775.1_ex4_8:124842389-124842411:-_5-3	2810004N23Rik	55	17	33	32	35	11	14	62	57	34	47	28	5
2810004N23Rik_CCDS22775.1_ex5_8:124861148-124861170:-_5-4	2810004N23Rik	891	856	935	897	1071	796	875	706	661	509	608	444	372
2810004N23Rik_CCDS22775.1_ex6_8:124862876-124862898:+_5-5	2810004N23Rik	696	620	588	414	477	246	191	538	615	393	445	300	252
2810006K23Rik_CCDS51647.1_ex0_5:124338740-124338762:+_5-1	2810006K23Rik	564	580	683	712	612	553	482	495	527	349	438	417	351
2810006K23Rik_CCDS51647.1_ex0_5:124338800-124338822:-_5-2	2810006K23Rik	390	360	382	445	390	380	356	403	387	328	383	296	278
2810006K23Rik_CCDS51647.1_ex0_5:124338813-124338835:-_5-3	2810006K23Rik	429	475	508	524	482	440	390	354	294	279	320	199	186
2810006K23Rik_CCDS51647.1_ex0_5:124338831-124338853:+_5-4	2810006K23Rik	166	199	244	270	209	126	178	196	128	174	223	253	271
2810006K23Rik_CCDS51647.1_ex0_5:124338900-124338922:+_5-5	2810006K23Rik	738	735	824	787	846	624	629	687	743	516	630	544	519
2810007J24Rik_CCDS20833.1_ex3_7:14423490-14423512:-_5-1	2810007J24Rik	90	109	86	85	127	94	87	87	61	60	68	45	55
2810007J24Rik_CCDS20833.1_ex4_7:14425462-14425484:-_5-2	2810007J24Rik	633	661	686	588	634	519	450	561	513	444	456	395	371
2810007J24Rik_CCDS20833.1_ex4_7:14425483-14425505:+_5-3	2810007J24Rik	507	488	534	570	582	484	574	450	455	370	479	398	379
2810007J24Rik_CCDS20833.1_ex4_7:14425530-14425552:+_5-4	2810007J24Rik	262	223	391	285	369	229	245	251	262	229	323	197	194
2810007J24Rik_CCDS20833.1_ex5_7:14427783-14427805:-_5-5	2810007J24Rik	89	92	87	78	120	71	111	101	110	74	130	66	84
2810021J22Rik_CCDS24751.1_ex3_11:58880112-58880134:+_5-1	2810021J22Rik	377	393	404	425	378	303	134	320	340	391	509	450	382
2810021J22Rik_CCDS24751.1_ex3_11:58880217-58880239:-_5-2	2810021J22Rik	673	564	611	675	698	478	455	585	488	458	608	584	592
2810021J22Rik_CCDS24751.1_ex3_11:58880298-58880320:-_5-3	2810021J22Rik	1111	834	1133	966	1056	752	897	899	832	765	976	819	778
2810021J22Rik_CCDS24751.1_ex3_11:58880336-58880358:-_5-4	2810021J22Rik	425	444	558	476	496	372	462	393	374	328	360	344	319
2810021J22Rik_CCDS24751.1_ex3_11:58880441-58880463:-_5-5	2810021J22Rik	224	252	369	359	423	385	467	256	217	213	252	153	163
2810403A07Rik_CCDS17483.1_ex2_3:88689182-88689204:-_5-1	2810403A07Rik	390	389	397	383	387	256	276	348	410	404	445	410	317
2810403A07Rik_CCDS17483.1_ex3_3:88689639-88689661:+_5-2	2810403A07Rik	563	507	567	536	441	391	363	531	463	379	434	324	264
2810403A07Rik_CCDS17483.1_ex5_3:88693486-88693508:-_5-3	2810403A07Rik	307	319	371	394	428	375	440	246	279	245	382	336	232
2810403A07Rik_CCDS17483.1_ex5_3:88693575-88693597:-_5-4	2810403A07Rik	449	508	564	557	799	539	605	453	485	476	633	505	469
2810403A07Rik_CCDS17483.1_ex6_3:88696686-88696708:+_5-5	2810403A07Rik	247	250	412	306	300	267	324	242	292	275	314	236	201
2810408A11Rik_CCDS24920.1_ex8_11:69900297-69900319:+_5-1	2810408A11Rik	822	770	783	731	677	547	753	799	810	591	832	656	604
2810408A11Rik_CCDS24920.1_ex8_11:69900431-69900453:-_5-2	2810408A11Rik	556	480	513	519	487	357	453	490	489	421	612	463	430
2810408A11Rik_CCDS24920.1_ex8_11:69900497-69900519:+_5-3	2810408A11Rik	447	374	485	454	406	282	239	443	463	441	553	516	583
2810408A11Rik_CCDS24920.1_ex8_11:69900613-69900635:+_5-4	2810408A11Rik	341	356	372	421	405	276	308	254	259	194	223	164	136
2810408A11Rik_CCDS24920.1_ex8_11:69900630-69900652:-_5-5	2810408A11Rik	600	573	769	762	734	553	495	524	509	492	567	484	408
2810408M09Rik_CCDS17082.1_ex0_2:165491655-165491677:-_5-1	2810408M09Rik	401	323	369	398	416	332	355	338	299	293	312	252	247
2810408M09Rik_CCDS17082.1_ex1_2:165493077-165493099:-_5-2	2810408M09Rik	1026	761	867	699	721	582	549	879	775	662	756	783	696
2810408M09Rik_CCDS17082.1_ex1_2:165493119-165493141:-_5-3	2810408M09Rik	566	433	453	466	393	345	357	403	419	308	427	290	242
2810408M09Rik_CCDS17082.1_ex1_2:165493146-165493168:+_5-4	2810408M09Rik	1739	1616	1935	1937	2009	1707	1921	1714	1539	1393	1733	1547	1299
2810408M09Rik_CCDS17082.1_ex1_2:165493180-165493202:+_5-5	2810408M09Rik	4	2	3	15	0	0	2	6	5	1	8	0	0
2810417H13Rik_CCDS23299.1_ex1_9:65890792-65890814:+_5-1	2810417H13Rik	199	199	210	211	160	96	111	146	180	140	210	260	232
2810417H13Rik_CCDS23299.1_ex2_9:65893421-65893443:+_5-4	2810417H13Rik	192	226	210	200	180	113	156	244	208	184	215	203	180
2810417H13Rik_CCDS23299.1_ex2_9:65893457-65893479:+_5-5	2810417H13Rik	25	42	31	30	64	41	29	54	25	18	13	15	13
2810428I15Rik_CCDS22370.1_ex2_8:70505805-70505827:+_5-1	2810428I15Rik	1218	1031	1251	1100	1177	933	995	1063	1097	869	1221	1043	890
2810428I15Rik_CCDS22370.1_ex2_8:70505890-70505912:-_5-2	2810428I15Rik	429	333	368	333	366	265	250	385	460	404	418	438	290
2810428I15Rik_CCDS22370.1_ex3_8:70506489-70506511:+_5-3	2810428I15Rik	803	586	672	613	595	462	561	685	621	567	652	619	585
2810428I15Rik_CCDS22370.1_ex3_8:70506516-70506538:-_5-4	2810428I15Rik	470	423	508	497	525	353	413	431	333	319	393	304	228
2810428I15Rik_CCDS22370.1_ex3_8:70506555-70506577:-_5-5	2810428I15Rik	592	531	515	481	602	458	548	430	355	332	409	325	254
2810459M11Rik_CCDS48302.1_ex0_1:86046120-86046142:-_5-1	2810459M11Rik	573	466	406	401	433	326	363	413	346	233	279	268	237
2810459M11Rik_CCDS48302.1_ex0_1:86046192-86046214:+_5-2	2810459M11Rik	503	455	467	414	444	470	391	354	341	263	343	333	227
2810459M11Rik_CCDS48302.1_ex0_1:86046257-86046279:+_5-3	2810459M11Rik	915	906	1102	906	1002	824	817	856	941	797	872	728	564
2810459M11Rik_CCDS48302.1_ex0_1:86046274-86046296:+_5-4	2810459M11Rik	562	447	545	457	443	410	378	487	388	386	533	477	446
2810459M11Rik_CCDS48302.1_ex0_1:86046357-86046379:-_5-5	2810459M11Rik	1039	834	911	788	928	668	639	803	863	793	943	898	991
2810474O19Rik_CCDS20717.1_ex0_6:149325888-149325910:+_5-1	2810474O19Rik	436	414	465	458	608	447	487	397	377	329	421	428	265
2810474O19Rik_CCDS20717.1_ex0_6:149326145-149326167:-_5-2	2810474O19Rik	285	185	255	295	328	331	300	251	194	184	196	228	181
2810474O19Rik_CCDS20717.1_ex0_6:149326915-149326937:+_5-3	2810474O19Rik	57	76	65	94	84	62	106	71	63	46	58	73	57
2810474O19Rik_CCDS20717.1_ex0_6:149327033-149327055:-_5-4	2810474O19Rik	402	329	377	380	397	303	371	288	221	165	153	176	118
2810474O19Rik_CCDS20717.1_ex0_6:149327438-149327460:-_5-5	2810474O19Rik	112	135	141	152	121	75	101	151	118	130	131	109	168
2900011O08Rik_CCDS27971.1_ex1_16:14049384-14049406:-_5-1	2900011O08Rik	464	419	466	508	563	500	580	419	485	421	457	404	351
2900011O08Rik_CCDS27971.1_ex1_16:14049456-14049478:-_5-2	2900011O08Rik	869	898	988	971	851	745	788	832	786	667	1010	954	838
2900011O08Rik_CCDS27971.1_ex1_16:14049474-14049496:-_5-3	2900011O08Rik	536	455	490	425	474	361	419	540	529	552	672	728	618
2900011O08Rik_CCDS27971.1_ex2_16:14088998-14089020:+_5-4	2900011O08Rik	701	586	658	570	549	379	385	705	564	533	750	648	559
2900011O08Rik_CCDS27971.1_ex3_16:14093985-14094007:+_5-5	2900011O08Rik	442	357	360	348	324	270	249	460	393	387	566	437	426
2900026A02Rik_CCDS39217.1_ex4_5:113097667-113097689:+_5-1	2900026A02Rik	394	455	546	468	616	405	503	496	540	528	642	639	602
2900026A02Rik_CCDS39217.1_ex4_5:113097738-113097760:-_5-2	2900026A02Rik	599	431	511	462	424	359	340	560	537	438	499	363	317
2900026A02Rik_CCDS39217.1_ex4_5:113097810-113097832:+_5-3	2900026A02Rik	364	351	467	435	468	371	329	390	361	358	740	824	1108
2900026A02Rik_CCDS39217.1_ex5_5:113101463-113101485:-_5-4	2900026A02Rik	405	351	368	446	440	281	303	317	339	252	355	240	207
2900026A02Rik_CCDS39217.1_ex5_5:113101485-113101507:-_5-5	2900026A02Rik	687	562	742	666	742	640	647	610	539	442	488	431	355
2900092C05Rik_CCDS20811.1_ex1_7:12512901-12512923:-_5-1	2900092C05Rik	302	228	307	303	311	269	190	224	222	187	227	153	108
2900092C05Rik_CCDS20811.1_ex2_7:12515461-12515483:-_5-2	2900092C05Rik	379	438	485	430	515	352	407	450	405	387	434	387	369
2900092C05Rik_CCDS20811.1_ex2_7:12515476-12515498:+_5-3	2900092C05Rik	21	17	24	17	13	2	0	21	27	36	55	36	28
2900092C05Rik_CCDS20811.1_ex3_7:12550480-12550502:+_5-4	2900092C05Rik	713	620	723	745	830	621	724	598	584	556	629	492	469
2900092C05Rik_CCDS20811.1_ex3_7:12550571-12550593:-_5-5	2900092C05Rik	147	104	143	111	120	84	89	101	83	73	92	53	44
3010026O09Rik_CCDS48784.1_ex4_11:50196956-50196978:-_5-1	3010026O09Rik	578	447	519	468	526	405	427	459	443	364	372	285	249
3010026O09Rik_CCDS48784.1_ex4_11:50197041-50197063:+_5-2	3010026O09Rik	575	544	705	517	553	414	447	623	555	492	635	493	404
3010026O09Rik_CCDS48784.1_ex5_11:50197617-50197639:+_5-3	3010026O09Rik	394	348	408	339	312	288	276	407	275	220	333	288	220
3010026O09Rik_CCDS48784.1_ex6_11:50199524-50199546:+_5-4	3010026O09Rik	1172	1187	1297	1228	1433	1166	1504	1034	1162	872	973	962	821
3010026O09Rik_CCDS48784.1_ex6_11:50199577-50199599:-_5-5	3010026O09Rik	748	710	853	735	886	789	1084	765	681	611	670	567	435
3110001D03Rik_CCDS18288.1_ex1_4:75278045-75278067:-_5-1	3110001D03Rik	815	707	835	769	852	752	783	739	781	685	957	916	736
3110001D03Rik_CCDS18288.1_ex1_4:75278074-75278096:-_5-2	3110001D03Rik	690	573	727	510	448	321	295	514	573	345	364	245	159
3110001D03Rik_CCDS18288.1_ex1_4:75278091-75278113:-_5-3	3110001D03Rik	927	907	1030	992	958	741	679	781	825	621	773	632	490
3110001D03Rik_CCDS18288.1_ex1_4:75278111-75278133:-_5-4	3110001D03Rik	397	284	332	334	369	272	306	242	298	206	288	243	204
3110001D03Rik_CCDS18288.1_ex1_4:75278152-75278174:+_5-5	3110001D03Rik	598	593	590	596	644	484	446	513	492	403	441	316	232
3110001I22Rik_CCDS37260.1_ex0_16:13677187-13677209:+_5-1	3110001I22Rik	537	447	395	369	340	246	270	393	401	420	541	411	468
3110001I22Rik_CCDS37260.1_ex0_16:13677376-13677398:+_5-2	3110001I22Rik	314	243	292	246	288	265	280	255	235	236	332	341	343
3110001I22Rik_CCDS37260.1_ex0_16:13677430-13677452:-_5-3	3110001I22Rik	923	813	970	791	832	746	696	870	812	745	1047	834	818
3110001I22Rik_CCDS37260.1_ex0_16:13677547-13677569:+_5-4	3110001I22Rik	15	10	12	13	26	19	8	3	9	6	1	6	1
3110001I22Rik_CCDS37260.1_ex0_16:13677583-13677605:+_5-5	3110001I22Rik	342	371	434	373	371	309	350	351	299	206	359	311	363
3110002H16Rik_CCDS29063.1_ex6_18:12179560-12179582:-_5-1	3110002H16Rik	586	509	591	631	650	527	594	545	485	547	613	549	553
3110002H16Rik_CCDS29063.1_ex7_18:12180527-12180549:+_5-2	3110002H16Rik	381	342	559	467	524	436	493	379	345	296	339	303	239
3110002H16Rik_CCDS29063.1_ex8_18:12180741-12180763:+_5-3	3110002H16Rik	623	456	589	521	558	359	344	590	589	420	579	494	360
3110002H16Rik_CCDS29063.1_ex9_18:12181593-12181615:+_5-4	3110002H16Rik	351	337	426	416	439	370	520	404	366	248	407	361	294
3110002H16Rik_CCDS29063.1_ex9_18:12181670-12181692:+_5-5	3110002H16Rik	516	450	622	629	852	838	1005	386	523	490	838	798	892
3110009E18Rik_CCDS15232.1_ex0_1:120150701-120150723:+_6-1	3110009E18Rik	60	90	62	72	57	45	45	60	37	24	21	24	16
3110009E18Rik_CCDS15232.1_ex0_1:120150726-120150748:+_6-2	3110009E18Rik	9	14	5	19	14	24	17	4	4	6	2	2	3
3110009E18Rik_CCDS15232.1_ex1_1:120160610-120160632:-_6-3	3110009E18Rik	504	559	567	510	442	346	392	468	486	392	511	403	322
3110009E18Rik_CCDS15232.1_ex1_1:120160635-120160657:-_6-4	3110009E18Rik	194	163	251	207	172	172	181	171	165	185	305	266	334
3110009E18Rik_CCDS15232.1_ex2_1:120166151-120166173:+_6-5	3110009E18Rik	200	230	259	266	317	202	245	273	254	277	343	387	381
3110009E18Rik_CCDS15232.1_ex3_1:120171430-120171452:+_6-6	3110009E18Rik	424	513	603	431	523	446	496	411	510	403	608	601	643
3110035E14Rik_CCDS14813.1_ex2_1:9613325-9613347:+_5-1	3110035E14Rik	952	933	1117	1008	1143	1013	1033	1005	1027	873	1015	923	787
3110035E14Rik_CCDS14813.1_ex2_1:9613349-9613371:-_5-2	3110035E14Rik	384	307	359	386	450	377	328	401	390	368	513	445	494
3110035E14Rik_CCDS14813.1_ex2_1:9613362-9613384:+_5-3	3110035E14Rik	948	916	1090	888	925	755	849	808	881	803	914	846	701
3110035E14Rik_CCDS14813.1_ex2_1:9613393-9613415:+_5-4	3110035E14Rik	554	378	492	422	555	381	445	440	425	418	482	400	369
3110035E14Rik_CCDS14813.1_ex2_1:9613438-9613460:-_5-5	3110035E14Rik	335	359	398	444	396	277	330	419	408	378	391	468	329
3110040N11Rik_CCDS40010.1_ex1_7:81786155-81786177:+_5-1	3110040N11Rik	594	576	586	481	581	484	523	542	525	449	520	425	408
3110040N11Rik_CCDS40010.1_ex1_7:81786167-81786189:+_5-2	3110040N11Rik	518	412	444	412	351	306	261	480	382	360	411	421	370
3110040N11Rik_CCDS40010.1_ex1_7:81786190-81786212:-_5-3	3110040N11Rik	582	574	635	644	681	614	714	681	716	624	765	494	489
3110040N11Rik_CCDS40010.1_ex2_7:81788448-81788470:+_5-4	3110040N11Rik	695	613	669	508	660	514	593	579	578	572	677	634	545
3110040N11Rik_CCDS40010.1_ex2_7:81788473-81788495:-_5-5	3110040N11Rik	212	185	218	180	178	155	219	182	194	159	191	221	186
3110043O21Rik_CCDS38708.1_ex5_4:35211319-35211341:+_5-1	3110043O21Rik	442	468	514	553	588	509	593	370	442	354	455	379	300
3110043O21Rik_CCDS38708.1_ex9_4:35218433-35218455:-_5-2	3110043O21Rik	32	24	27	17	22	9	12	39	28	25	28	27	29
3110043O21Rik_CCDS38708.1_ex9_4:35218461-35218483:+_5-3	3110043O21Rik	362	369	400	440	495	445	580	323	312	311	379	345	302
3110043O21Rik_CCDS38708.1_ex9_4:35218549-35218571:-_5-4	3110043O21Rik	132	69	121	78	105	62	49	80	73	66	102	54	39
3110043O21Rik_CCDS38708.1_ex9_4:35218652-35218674:-_5-5	3110043O21Rik	231	223	283	255	242	229	286	257	218	209	247	158	103
3110047P20Rik_CCDS51508.1_ex0_5:63650273-63650295:+_5-1	3110047P20Rik	760	575	692	702	748	576	691	589	572	548	744	613	536
3110047P20Rik_CCDS51508.1_ex5_5:63800031-63800053:-_5-2	3110047P20Rik	550	562	594	554	547	401	464	397	343	346	402	350	257
3110047P20Rik_CCDS51508.1_ex5_5:63800559-63800581:-_5-3	3110047P20Rik	508	486	495	522	484	402	464	458	483	492	578	429	396
3110047P20Rik_CCDS51508.1_ex6_5:63804541-63804563:-_5-4	3110047P20Rik	389	348	419	406	409	359	452	353	441	400	456	333	391
3110047P20Rik_CCDS51508.1_ex6_5:63805412-63805434:-_5-5	3110047P20Rik	280	319	382	340	317	261	316	382	265	231	277	266	173
3110052M02Rik_CCDS49994.1_ex1_17:21659026-21659048:-_5-1	3110052M02Rik	294	243	186	191	194	167	127	219	181	114	136	61	56
3110052M02Rik_CCDS49994.1_ex2_17:21661324-21661346:-_5-2	3110052M02Rik	108	105	100	60	73	76	64	98	122	157	160	167	138
3110052M02Rik_CCDS49994.1_ex2_17:21661486-21661508:-_5-3	3110052M02Rik	366	310	365	297	258	202	217	301	402	302	524	543	595
3110052M02Rik_CCDS49994.1_ex2_17:21661505-21661527:-_5-4	3110052M02Rik	499	512	644	501	607	501	516	383	375	377	510	486	486
3110052M02Rik_CCDS49994.1_ex2_17:21661732-21661754:+_5-5	3110052M02Rik	278	304	386	303	360	241	246	328	343	302	298	226	205
3110057O12Rik_CCDS38422.2_ex1_3:40905902-40905924:+_5-1	3110057O12Rik	455	433	484	445	476	361	344	347	364	345	484	424	377
3110057O12Rik_CCDS38422.2_ex1_3:40905920-40905942:-_5-2	3110057O12Rik	345	344	337	318	379	378	375	255	266	217	265	315	245
3110057O12Rik_CCDS38422.2_ex1_3:40905935-40905957:+_5-3	3110057O12Rik	298	248	365	343	419	352	516	258	272	216	237	262	170
3110057O12Rik_CCDS38422.2_ex7_3:40930141-40930163:-_5-4	3110057O12Rik	440	359	393	317	381	317	312	445	424	447	522	425	441
3110057O12Rik_CCDS38422.2_ex7_3:40930170-40930192:-_5-5	3110057O12Rik	381	355	458	345	280	286	294	406	387	309	372	332	367
3110062M04Rik_CCDS19997.1_ex1_6:34875524-34875546:+_5-1	3110062M04Rik	140	117	84	111	98	94	88	101	112	85	89	66	94
3110062M04Rik_CCDS19997.1_ex1_6:34875550-34875572:-_5-2	3110062M04Rik	609	604	489	530	560	488	571	533	562	429	560	447	440
3110062M04Rik_CCDS19997.1_ex1_6:34875586-34875608:+_5-3	3110062M04Rik	855	607	764	688	692	574	620	584	549	462	561	514	421
3110062M04Rik_CCDS19997.1_ex2_6:34876551-34876573:-_5-4	3110062M04Rik	752	565	574	589	601	430	388	586	544	419	447	377	373
3110062M04Rik_CCDS19997.1_ex2_6:34876564-34876586:-_5-5	3110062M04Rik	522	378	573	459	531	411	374	481	391	280	435	301	392
3110079O15Rik_CCDS48305.1_ex1_1:87475050-87475072:-_5-1	3110079O15Rik	394	432	549	515	419	342	418	372	431	338	487	388	338
3110079O15Rik_CCDS48305.1_ex1_1:87475064-87475086:-_5-2	3110079O15Rik	310	270	340	339	363	283	346	314	314	216	283	277	262
3110079O15Rik_CCDS48305.1_ex1_1:87475076-87475098:-_5-3	3110079O15Rik	542	549	563	627	788	607	700	499	538	529	662	564	516
3110079O15Rik_CCDS48305.1_ex1_1:87475136-87475158:-_5-4	3110079O15Rik	609	577	619	647	634	438	449	517	512	431	531	410	410
3110079O15Rik_CCDS48305.1_ex1_1:87475185-87475207:-_5-5	3110079O15Rik	868	788	932	754	758	518	448	778	763	654	763	738	536
3110082I17Rik_CCDS51684.1_ex2_5:139363988-139364010:+_5-1	3110082I17Rik	635	575	607	496	439	348	313	522	477	366	434	336	347
3110082I17Rik_CCDS51684.1_ex2_5:139364014-139364036:+_5-2	3110082I17Rik	600	543	545	443	470	354	341	460	462	393	523	375	392
3110082I17Rik_CCDS51684.1_ex2_5:139364031-139364053:-_5-3	3110082I17Rik	522	613	686	641	797	687	768	537	518	538	688	582	534
3110082I17Rik_CCDS51684.1_ex2_5:139364127-139364149:+_5-4	3110082I17Rik	360	352	327	336	323	243	295	386	371	308	450	406	389
3110082I17Rik_CCDS51684.1_ex3_5:139455449-139455471:-_5-5	3110082I17Rik	484	487	530	506	424	418	409	458	421	414	396	361	234
3110082J24Rik_CCDS57333.1_ex1_5:30105119-30105141:+_5-1	3110082J24Rik	313	342	384	404	372	364	373	277	313	311	378	273	232
3110082J24Rik_CCDS57333.1_ex1_5:30105149-30105171:-_5-2	3110082J24Rik	660	629	633	582	466	397	385	644	482	366	395	264	206
3110082J24Rik_CCDS57333.1_ex1_5:30105220-30105242:+_5-3	3110082J24Rik	71	74	50	64	51	41	35	74	65	70	101	69	42
3110082J24Rik_CCDS57333.1_ex1_5:30105234-30105256:+_5-4	3110082J24Rik	1059	822	1037	921	961	706	814	739	803	737	708	757	638
3110082J24Rik_CCDS57333.1_ex1_5:30105255-30105277:+_5-5	3110082J24Rik	566	456	510	514	498	376	418	405	422	320	434	334	266
3300002I08Rik_CCDS50740.1_ex0_2:150311212-150311234:-_4-1	3300002I08Rik	705	782	1004	1011	1037	864	965	670	590	466	585	562	516
3300002I08Rik_CCDS50740.1_ex1_2:150344359-150344381:-_4-2	3300002I08Rik	528	431	622	542	590	464	422	573	433	374	539	426	377
3425401B19Rik_CCDS49437.1_ex0_14:32662026-32662048:-_5-1	3425401B19Rik	523	499	585	576	752	650	812	521	485	420	532	472	424
3425401B19Rik_CCDS49437.1_ex0_14:32662357-32662379:-_5-2	3425401B19Rik	606	550	598	507	600	398	441	610	607	499	640	520	480
3425401B19Rik_CCDS49437.1_ex0_14:32662863-32662885:-_5-3	3425401B19Rik	561	515	534	464	568	367	356	529	457	430	451	379	342
3425401B19Rik_CCDS49437.1_ex0_14:32663799-32663821:-_5-4	3425401B19Rik	583	478	612	574	605	501	573	415	420	447	616	611	497
3425401B19Rik_CCDS49437.1_ex0_14:32663874-32663896:-_5-5	3425401B19Rik	818	639	847	743	773	570	553	713	718	607	830	601	477
3632451O06Rik_CCDS36903.1_ex6_14:49773505-49773527:+_5-1	3632451O06Rik	202	170	239	227	184	117	155	144	163	146	164	105	72
3632451O06Rik_CCDS36903.1_ex6_14:49773666-49773688:+_5-2	3632451O06Rik	374	286	410	456	429	376	352	350	358	346	377	357	277
3632451O06Rik_CCDS36903.1_ex6_14:49773696-49773718:+_5-3	3632451O06Rik	507	440	444	425	427	343	376	427	391	355	511	463	357
3632451O06Rik_CCDS36903.1_ex6_14:49773950-49773972:+_5-4	3632451O06Rik	259	350	432	435	425	407	343	335	317	193	380	267	281
3632451O06Rik_CCDS36903.1_ex6_14:49774108-49774130:+_5-5	3632451O06Rik	502	565	678	702	744	713	733	491	534	464	617	493	449
3830403N18Rik_CCDS30141.1_ex3_X:56147095-56147117:+_5-3	3830403N18Rik	59	55	34	48	24	16	19	52	29	26	58	51	69
3830403N18Rik_CCDS30141.1_ex3_X:56147167-56147189:+_5-4	3830403N18Rik	56	60	63	57	116	48	62	59	57	41	41	45	31
3830406C13Rik_CCDS26817.1_ex1_14:12287295-12287317:+_7-1	3830406C13Rik	20	28	32	13	29	24	23	44	17	38	40	25	51
3830406C13Rik_CCDS26817.1_ex1_14:12287314-12287336:+_7-2	3830406C13Rik	71	60	50	43	34	25	21	109	63	68	72	65	40
3830406C13Rik_CCDS26817.1_ex1_14:12287353-12287375:-_7-3	3830406C13Rik	372	315	365	369	352	268	282	334	341	262	342	331	312
3830406C13Rik_CCDS26817.1_ex1_14:12287378-12287400:-_7-4	3830406C13Rik	362	328	453	288	326	265	293	274	309	255	295	267	207
3830406C13Rik_CCDS26817.1_ex2_14:12297578-12297600:+_7-5	3830406C13Rik	429	372	320	287	297	229	183	377	346	298	454	408	338
3830406C13Rik_CCDS26817.1_ex2_14:12297613-12297635:-_7-6	3830406C13Rik	567	473	522	460	455	354	364	440	601	436	444	369	297
3830406C13Rik_CCDS26817.1_ex2_14:12297636-12297658:-_7-7	3830406C13Rik	288	230	366	370	369	367	391	255	239	203	265	213	144
3830417A13Rik_CCDS30166.1_ex0_X:64177639-64177661:-_5-1	3830417A13Rik	292	337	412	333	389	294	280	292	310	221	248	187	187
3830417A13Rik_CCDS30166.1_ex0_X:64177716-64177738:-_5-2	3830417A13Rik	222	185	210	252	236	199	260	242	215	255	315	343	266
3830417A13Rik_CCDS30166.1_ex0_X:64177758-64177780:-_5-3	3830417A13Rik	306	240	300	257	254	197	244	285	234	229	215	204	189
3830417A13Rik_CCDS30166.1_ex0_X:64177817-64177839:-_5-4	3830417A13Rik	321	192	283	269	345	242	293	303	290	203	245	209	144
3830417A13Rik_CCDS30166.1_ex0_X:64177954-64177976:+_5-5	3830417A13Rik	373	418	413	474	459	335	368	414	458	400	469	424	417
4430402I18Rik_CCDS37948.1_ex3_19:28939134-28939156:-_5-1	4430402I18Rik	244	267	285	307	346	271	252	208	166	148	188	161	191
4430402I18Rik_CCDS37948.1_ex4_19:28941777-28941799:+_5-2	4430402I18Rik	161	171	169	152	226	146	157	163	133	165	192	153	163
4430402I18Rik_CCDS37948.1_ex5_19:28944280-28944302:+_5-3	4430402I18Rik	825	841	1082	887	1036	853	912	732	798	730	941	852	801
4430402I18Rik_CCDS37948.1_ex5_19:28944310-28944332:+_5-4	4430402I18Rik	320	246	328	252	286	188	219	259	287	233	268	226	211
4430402I18Rik_CCDS37948.1_ex7_19:28948651-28948673:-_5-5	4430402I18Rik	519	556	564	505	596	447	502	521	606	471	671	613	586
4632428N05Rik_CCDS35912.1_ex1_10:60357933-60357955:-_5-1	4632428N05Rik	486	397	468	484	521	420	481	503	348	354	503	439	413
4632428N05Rik_CCDS35912.1_ex1_10:60357970-60357992:+_5-2	4632428N05Rik	625	595	713	538	564	450	434	630	634	680	813	837	773
4632428N05Rik_CCDS35912.1_ex1_10:60358128-60358150:-_5-3	4632428N05Rik	287	249	283	234	216	238	305	285	231	207	372	297	242
4632428N05Rik_CCDS35912.1_ex1_10:60358182-60358204:-_5-4	4632428N05Rik	188	277	351	349	137	103	156	287	217	150	48	193	57
4632428N05Rik_CCDS35912.1_ex1_10:60358218-60358240:-_5-5	4632428N05Rik	366	360	371	406	378	303	345	320	329	209	280	199	200
4632434I11Rik_CCDS40022.1_ex0_7:92859482-92859504:+_5-1	4632434I11Rik	213	245	273	294	320	273	247	201	220	205	241	182	174
4632434I11Rik_CCDS40022.1_ex0_7:92859613-92859635:+_5-2	4632434I11Rik	178	84	117	114	110	133	101	128	108	65	92	96	56
4632434I11Rik_CCDS40022.1_ex0_7:92859668-92859690:+_5-3	4632434I11Rik	108	116	142	108	87	63	63	140	121	84	145	154	118
4632434I11Rik_CCDS40022.1_ex0_7:92859899-92859921:+_5-4	4632434I11Rik	215	149	206	130	161	145	139	193	196	144	176	164	151
4632434I11Rik_CCDS40022.1_ex2_7:92862324-92862346:-_5-5	4632434I11Rik	402	336	470	376	414	285	300	325	332	255	291	202	188
4732456N10Rik_CCDS27855.1_ex7_15:101560533-101560555:+_5-1	4732456N10Rik	698	653	833	639	730	520	569	629	597	556	676	518	555
4732456N10Rik_CCDS27855.1_ex8_15:101562399-101562421:-_5-2	4732456N10Rik	487	507	540	575	657	578	670	505	511	485	512	481	553
4732456N10Rik_CCDS27855.1_ex8_15:101562539-101562561:-_5-3	4732456N10Rik	506	436	531	448	424	320	327	368	355	329	452	394	360
4732456N10Rik_CCDS27855.1_ex8_15:101562551-101562573:-_5-4	4732456N10Rik	881	871	932	833	922	767	787	741	659	661	772	716	551
4732456N10Rik_CCDS27855.1_ex8_15:101562686-101562708:-_5-5	4732456N10Rik	524	413	515	455	450	330	341	483	549	544	776	699	638
4833403I15Rik_CCDS50284.1_ex0_18:46850433-46850455:+_5-1	4833403I15Rik	277	289	336	346	385	287	380	221	225	203	285	271	241
4833403I15Rik_CCDS50284.1_ex0_18:46850559-46850581:-_5-2	4833403I15Rik	607	550	590	528	564	436	416	559	635	551	726	631	583
4833403I15Rik_CCDS50284.1_ex1_18:46864673-46864695:+_5-3	4833403I15Rik	361	348	431	419	460	418	476	317	360	384	589	645	751
4833403I15Rik_CCDS50284.1_ex2_18:46866460-46866482:-_5-4	4833403I15Rik	846	721	901	652	836	651	820	559	633	428	505	560	416
4833403I15Rik_CCDS50284.1_ex4_18:46876932-46876954:-_5-5	4833403I15Rik	174	88	146	142	160	136	189	133	125	98	137	181	104
4833420G17Rik_CCDS49373.1_ex2_13:119469574-119469596:+_5-1	4833420G17Rik	579	577	585	544	534	355	376	543	497	436	496	498	371
4833420G17Rik_CCDS49373.1_ex2_13:119469610-119469632:-_5-2	4833420G17Rik	720	648	773	567	703	608	655	657	612	636	767	797	876
4833420G17Rik_CCDS49373.1_ex2_13:119469928-119469950:+_5-3	4833420G17Rik	330	353	355	404	423	297	329	310	266	231	357	324	291
4833420G17Rik_CCDS49373.1_ex2_13:119469960-119469982:+_5-4	4833420G17Rik	723	607	715	631	665	457	493	674	577	503	593	516	478
4833420G17Rik_CCDS49373.1_ex2_13:119470054-119470076:-_5-5	4833420G17Rik	368	437	481	432	423	290	324	315	309	250	342	235	180
4833423E24Rik_CCDS38168.1_ex11_2:85518461-85518483:-_5-2	4833423E24Rik	596	559	581	500	659	487	593	515	553	548	641	592	567
4833423E24Rik_CCDS38168.1_ex11_2:85518596-85518618:-_5-3	4833423E24Rik	313	320	434	468	464	413	465	291	338	294	357	300	231
4833423E24Rik_CCDS38168.1_ex11_2:85518619-85518641:-_5-4	4833423E24Rik	289	213	240	230	253	284	264	229	236	220	406	401	430
4833423E24Rik_CCDS38168.1_ex11_2:85518645-85518667:-_5-5	4833423E24Rik	372	324	385	341	308	232	199	421	442	477	653	511	470
4833423E24Rik_CCDS38168.1_ex8_2:85500226-85500248:+_5-1	4833423E24Rik	242	237	349	300	278	286	258	230	224	179	244	199	181
4833424O15Rik_CCDS17796.1_ex0_3:117575798-117575820:+_5-1	4833424O15Rik	507	474	575	621	668	653	630	406	417	487	609	501	444
4833424O15Rik_CCDS17796.1_ex0_3:117575841-117575863:-_5-2	4833424O15Rik	527	429	525	524	480	443	463	438	391	343	381	295	195
4833424O15Rik_CCDS17796.1_ex0_3:117575887-117575909:+_5-3	4833424O15Rik	1261	1225	1547	1545	1549	1092	1117	1148	1223	1065	1349	1146	1133
4833424O15Rik_CCDS17796.1_ex1_3:117621039-117621061:-_5-4	4833424O15Rik	64	60	36	27	31	22	19	39	46	30	63	59	41
4833424O15Rik_CCDS17796.1_ex1_3:117621070-117621092:-_5-5	4833424O15Rik	508	419	519	477	627	434	471	493	412	422	621	538	452
4833427G06Rik_CCDS40628.1_ex3_9:51100039-51100061:-_5-1	4833427G06Rik	158	139	194	206	250	227	251	165	171	155	157	139	83
4833427G06Rik_CCDS40628.1_ex4_9:51101047-51101069:+_5-2	4833427G06Rik	147	216	194	221	254	205	281	140	130	179	207	203	182
4833427G06Rik_CCDS40628.1_ex5_9:51101756-51101778:+_5-3	4833427G06Rik	666	540	563	533	616	495	559	518	419	523	711	709	617
4833427G06Rik_CCDS40628.1_ex5_9:51101815-51101837:+_5-4	4833427G06Rik	461	409	497	413	394	318	320	412	392	364	407	291	238
4833427G06Rik_CCDS40628.1_ex5_9:51101841-51101863:-_5-5	4833427G06Rik	596	617	719	677	705	499	496	644	651	657	819	754	593
4833439L19Rik_CCDS26529.1_ex1_13:54552981-54553003:+_5-1	4833439L19Rik	730	591	735	705	679	591	616	598	601	510	757	733	750
4833439L19Rik_CCDS26529.1_ex3_13:54556562-54556584:-_5-2	4833439L19Rik	602	522	516	467	407	321	316	480	442	374	486	361	381
4833439L19Rik_CCDS26529.1_ex4_13:54559187-54559209:+_5-3	4833439L19Rik	646	525	717	581	595	441	495	479	563	567	758	713	870
4833439L19Rik_CCDS26529.1_ex5_13:54561692-54561714:-_5-4	4833439L19Rik	254	306	303	292	260	225	171	273	270	194	285	226	173
4833439L19Rik_CCDS26529.1_ex5_13:54561748-54561770:-_5-5	4833439L19Rik	553	475	659	601	602	477	441	448	515	445	680	609	476
4921501E09Rik_CCDS28624.1_ex0_17:33067041-33067063:+_5-1	4921501E09Rik	358	286	290	265	297	210	249	306	260	194	202	165	132
4921501E09Rik_CCDS28624.1_ex0_17:33067164-33067186:+_5-2	4921501E09Rik	323	360	416	415	423	333	494	341	273	249	398	350	284
4921501E09Rik_CCDS28624.1_ex0_17:33067317-33067339:+_5-3	4921501E09Rik	625	751	816	845	953	903	994	737	848	795	922	926	811
4921501E09Rik_CCDS28624.1_ex0_17:33067596-33067618:-_5-4	4921501E09Rik	294	328	435	333	390	246	288	223	252	195	252	222	236
4921501E09Rik_CCDS28624.1_ex0_17:33067615-33067637:-_5-5	4921501E09Rik	593	623	739	687	696	575	611	502	536	545	609	629	587
4921504E06Rik_CCDS15716.1_ex10_2:19516257-19516279:+_5-1	4921504E06Rik	493	466	441	540	470	365	396	343	409	323	429	325	290
4921504E06Rik_CCDS15716.1_ex13_2:19533772-19533794:-_5-2	4921504E06Rik	133	91	96	109	119	68	44	144	138	116	227	204	155
4921504E06Rik_CCDS15716.1_ex14_2:19540391-19540413:-_5-3	4921504E06Rik	199	158	193	202	229	129	166	175	116	76	111	64	61
4921504E06Rik_CCDS15716.1_ex15_2:19542389-19542411:-_5-4	4921504E06Rik	234	218	233	225	243	201	208	273	217	211	291	185	191
4921504E06Rik_CCDS15716.1_ex16_2:19553760-19553782:+_5-5	4921504E06Rik	588	573	698	753	705	556	631	528	500	367	641	551	585
4921506M07Rik_CCDS25927.1_ex0_12:57576136-57576158:-_5-1	4921506M07Rik	727	689	883	826	848	665	741	747	714	686	813	677	554
4921506M07Rik_CCDS25927.1_ex0_12:57576332-57576354:-_5-2	4921506M07Rik	991	887	1052	848	982	721	753	880	785	817	1041	909	843
4921506M07Rik_CCDS25927.1_ex0_12:57576352-57576374:+_5-3	4921506M07Rik	416	371	425	413	408	304	318	383	430	322	556	536	604
4921506M07Rik_CCDS25927.1_ex0_12:57576409-57576431:+_5-4	4921506M07Rik	517	524	668	547	629	605	572	493	507	392	574	496	445
4921506M07Rik_CCDS25927.1_ex0_12:57576461-57576483:-_5-5	4921506M07Rik	666	669	793	815	876	698	763	628	651	530	713	573	512
4921507P07Rik_CCDS20132.1_ex4_6:50584373-50584395:-_5-1	4921507P07Rik	202	231	299	296	359	238	206	262	208	170	243	209	144
4921507P07Rik_CCDS20132.1_ex4_6:50584404-50584426:+_5-2	4921507P07Rik	495	417	452	332	398	292	308	403	336	280	295	219	196
4921507P07Rik_CCDS20132.1_ex4_6:50584436-50584458:-_5-3	4921507P07Rik	621	607	642	684	774	589	626	609	524	392	608	503	403
4921507P07Rik_CCDS20132.1_ex7_6:50591650-50591672:+_5-4	4921507P07Rik	675	537	503	602	612	548	640	505	508	426	501	422	337
4921507P07Rik_CCDS20132.1_ex7_6:50591707-50591729:+_5-5	4921507P07Rik	972	834	1003	924	929	725	772	830	825	822	1048	886	852
4921509C19Rik_CCDS38271.1_ex1_2:151472614-151472636:+_3-1	4921509C19Rik	306	371	398	406	378	367	402	363	417	327	406	328	248
4921509C19Rik_CCDS38271.1_ex1_2:151473549-151473571:+_3-2	4921509C19Rik	611	616	635	583	503	457	584	522	488	398	556	453	421
4921509C19Rik_CCDS38271.1_ex1_2:151473648-151473670:+_3-3	4921509C19Rik	697	702	763	763	901	684	719	753	640	589	696	647	564
4921511H03Rik_CCDS19078.1_ex0_5:7304896-7304918:-_5-1	4921511H03Rik	574	559	525	514	528	472	514	424	469	405	490	436	408
4921511H03Rik_CCDS19078.1_ex0_5:7304971-7304993:+_5-2	4921511H03Rik	268	225	211	225	223	173	207	219	295	257	321	197	220
4921511H03Rik_CCDS19078.1_ex0_5:7305058-7305080:+_5-3	4921511H03Rik	313	253	255	170	197	163	157	249	242	188	251	220	155
4921511H03Rik_CCDS19078.1_ex0_5:7305128-7305150:-_5-4	4921511H03Rik	508	478	625	515	501	363	471	468	436	385	557	400	362
4921511H03Rik_CCDS19078.1_ex0_5:7305279-7305301:-_5-5	4921511H03Rik	188	137	183	139	126	99	68	164	151	144	136	108	107
4921517D22Rik_CCDS36688.1_ex1_13:59690481-59690503:+_5-1	4921517D22Rik	581	508	583	602	612	450	451	581	505	371	464	399	340
4921517D22Rik_CCDS36688.1_ex1_13:59690607-59690629:+_5-2	4921517D22Rik	298	317	250	234	217	172	156	234	266	236	231	198	184
4921517D22Rik_CCDS36688.1_ex1_13:59690621-59690643:+_5-3	4921517D22Rik	549	448	528	449	440	299	294	532	377	353	428	422	406
4921517D22Rik_CCDS36688.1_ex1_13:59690668-59690690:-_5-4	4921517D22Rik	10	13	17	17	24	14	13	8	10	6	12	14	19
4921517D22Rik_CCDS36688.1_ex1_13:59690754-59690776:+_5-5	4921517D22Rik	659	640	753	806	745	673	695	519	601	563	632	525	559
4921524J17Rik_CCDS22498.1_ex1_8:85412164-85412186:+_5-1	4921524J17Rik	102	102	83	83	128	68	84	129	100	131	144	141	109
4921524J17Rik_CCDS22498.1_ex1_8:85412281-85412303:-_5-2	4921524J17Rik	205	166	133	142	159	128	124	149	158	145	151	168	104
4921524J17Rik_CCDS22498.1_ex2_8:85426847-85426869:+_5-3	4921524J17Rik	88	86	129	105	103	75	86	83	102	81	72	45	43
4921524J17Rik_CCDS22498.1_ex2_8:85426859-85426881:-_5-4	4921524J17Rik	440	393	455	398	423	342	355	350	317	290	388	316	263
4921524J17Rik_CCDS22498.1_ex2_8:85426909-85426931:+_5-5	4921524J17Rik	139	66	99	100	77	24	35	94	123	99	110	61	54
4921524L21Rik_CCDS50216.1_ex4_18:6626316-6626338:+_5-1	4921524L21Rik	428	518	633	561	615	605	605	469	388	379	458	408	374
4921524L21Rik_CCDS50216.1_ex4_18:6626340-6626362:+_5-2	4921524L21Rik	328	276	396	319	306	298	283	318	322	278	267	249	222
4921524L21Rik_CCDS50216.1_ex4_18:6626370-6626392:+_5-3	4921524L21Rik	547	595	729	653	651	467	489	600	515	526	634	491	509
4921524L21Rik_CCDS50216.1_ex5_18:6629502-6629524:+_5-4	4921524L21Rik	371	450	400	358	408	318	264	377	384	363	409	359	350
4921524L21Rik_CCDS50216.1_ex5_18:6629590-6629612:-_5-5	4921524L21Rik	200	185	252	173	191	161	129	163	142	132	159	122	60
4921530D09Rik_CCDS50533.1_ex10_2:25616175-25616197:+_5-4	4921530D09Rik	523	417	473	434	458	287	351	415	374	374	378	272	247
4921530D09Rik_CCDS50533.1_ex11_2:25616562-25616584:+_5-5	4921530D09Rik	697	728	861	782	734	646	574	722	763	633	714	656	591
4921530D09Rik_CCDS50533.1_ex7_2:25612066-25612088:+_5-1	4921530D09Rik	813	548	578	451	488	355	321	488	480	438	537	434	360
4921530D09Rik_CCDS50533.1_ex7_2:25612144-25612166:-_5-2	4921530D09Rik	44	31	51	21	31	19	21	67	51	50	39	38	19
4921530D09Rik_CCDS50533.1_ex9_2:25615498-25615520:-_5-3	4921530D09Rik	507	390	485	391	396	308	231	393	509	449	515	425	380
4921530L21Rik_CCDS27307.1_ex0_14:95881946-95881968:+_5-1	4921530L21Rik	66	84	77	72	117	68	73	35	39	44	52	49	30
4921530L21Rik_CCDS27307.1_ex0_14:95882032-95882054:-_5-2	4921530L21Rik	426	420	524	439	472	418	428	326	322	285	318	280	200
4921530L21Rik_CCDS27307.1_ex0_14:95882069-95882091:-_5-3	4921530L21Rik	682	770	883	715	951	705	725	681	597	675	837	902	974
4921530L21Rik_CCDS27307.1_ex0_14:95882123-95882145:+_5-4	4921530L21Rik	385	284	323	343	312	275	284	282	314	235	245	188	151
4921530L21Rik_CCDS27307.1_ex0_14:95882151-95882173:+_5-5	4921530L21Rik	526	515	720	553	502	417	417	550	557	524	601	495	343
4921536K21Rik_CCDS24368.1_ex1_11:3890041-3890063:-_5-1	4921536K21Rik	505	386	610	578	717	585	565	331	346	234	271	240	205
4921536K21Rik_CCDS24368.1_ex1_11:3890077-3890099:+_5-2	4921536K21Rik	50	33	22	23	31	14	14	81	61	58	55	66	38
4921536K21Rik_CCDS24368.1_ex2_11:3894834-3894856:-_5-3	4921536K21Rik	502	524	431	444	491	320	383	398	470	312	344	253	268
4921536K21Rik_CCDS24368.1_ex2_11:3894938-3894960:+_5-4	4921536K21Rik	222	156	245	218	244	146	140	235	164	137	118	81	73
4921536K21Rik_CCDS24368.1_ex2_11:3894975-3894997:-_5-5	4921536K21Rik	244	202	207	163	148	98	92	200	205	173	231	200	136
4921539E11Rik_CCDS51247.1_ex1_4:103235791-103235813:-_5-1	4921539E11Rik	280	251	274	258	300	240	267	223	239	267	258	192	195
4921539E11Rik_CCDS51247.1_ex2_4:103236951-103236973:+_5-2	4921539E11Rik	575	619	751	660	691	499	610	540	514	574	657	530	459
4921539E11Rik_CCDS51247.1_ex3_4:103242748-103242770:+_5-3	4921539E11Rik	85	58	81	70	65	48	44	72	69	66	142	71	74
4921539E11Rik_CCDS51247.1_ex3_4:103242785-103242807:-_5-4	4921539E11Rik	135	137	178	175	182	131	158	167	159	105	134	108	66
4921539E11Rik_CCDS51247.1_ex3_4:103242856-103242878:+_5-5	4921539E11Rik	348	338	400	438	468	390	512	376	378	324	357	353	327
4922501C03Rik_CCDS52879.1_ex12_9:87221303-87221325:-_5-1	4922501C03Rik	1285	1405	1600	1539	1561	1260	1210	1332	1428	1278	1472	1187	931
4922501C03Rik_CCDS52879.1_ex13_9:87222123-87222145:+_5-2	4922501C03Rik	513	474	476	541	445	442	561	430	452	347	430	256	261
4922501C03Rik_CCDS52879.1_ex16_9:87231401-87231423:-_5-3	4922501C03Rik	393	339	402	285	336	249	281	298	289	301	339	308	255
4922501C03Rik_CCDS52879.1_ex17_9:87231978-87232000:-_5-4	4922501C03Rik	681	617	740	678	666	587	542	580	579	495	641	504	463
4922501C03Rik_CCDS52879.1_ex24_9:87248389-87248411:+_5-5	4922501C03Rik	433	383	436	330	309	319	292	428	389	291	438	590	806
4922501L14Rik_CCDS51099.1_ex2_3:154720241-154720263:+_5-1	4922501L14Rik	69	41	101	62	90	99	87	50	40	48	85	66	79
4922501L14Rik_CCDS51099.1_ex3_3:154727397-154727419:-_5-2	4922501L14Rik	194	169	183	181	206	113	193	186	192	169	169	167	181
4922501L14Rik_CCDS51099.1_ex3_3:154727484-154727506:-_5-3	4922501L14Rik	818	640	727	789	685	625	676	595	636	562	827	691	803
4922501L14Rik_CCDS51099.1_ex3_3:154727513-154727535:+_5-4	4922501L14Rik	331	348	347	273	267	257	282	287	312	268	246	285	215
4922501L14Rik_CCDS51099.1_ex4_3:154733605-154733627:+_5-5	4922501L14Rik	57	43	51	48	25	22	41	64	65	86	110	117	118
4922502D21Rik_CCDS20583.1_ex2_6:129326655-129326677:-_5-1	4922502D21Rik	83	80	111	74	67	80	68	86	79	59	42	20	40
4922502D21Rik_CCDS20583.1_ex2_6:129326695-129326717:+_5-2	4922502D21Rik	1022	980	1084	937	1085	815	830	1079	1015	963	1161	874	880
4922502D21Rik_CCDS20583.1_ex2_6:129326725-129326747:-_5-3	4922502D21Rik	43	35	25	28	15	20	3	46	23	34	35	41	38
4922502D21Rik_CCDS20583.1_ex2_6:129326776-129326798:-_5-4	4922502D21Rik	333	283	335	403	405	319	353	258	275	234	277	230	204
4922502D21Rik_CCDS20583.1_ex3_6:129330995-129331017:-_5-5	4922502D21Rik	748	587	716	687	805	572	631	622	550	592	644	597	488
4922505E12Rik_CCDS15589.1_ex0_1:182748511-182748533:+_5-1	4922505E12Rik	816	566	623	614	634	435	517	633	715	526	621	477	415
4922505E12Rik_CCDS15589.1_ex0_1:182748688-182748710:+_5-2	4922505E12Rik	1466	1552	1792	1565	1752	1344	1361	1520	1642	1441	1870	1746	1665
4922505E12Rik_CCDS15589.1_ex0_1:182748847-182748869:-_5-3	4922505E12Rik	90	96	185	134	137	109	162	90	64	69	37	33	27
4922505E12Rik_CCDS15589.1_ex0_1:182748906-182748928:+_5-4	4922505E12Rik	836	777	886	802	839	659	774	676	612	476	596	491	467
4922505E12Rik_CCDS15589.1_ex0_1:182748969-182748991:-_5-5	4922505E12Rik	583	502	638	593	674	462	477	448	440	364	404	251	249
4930402F06Rik_CCDS38108.1_ex0_2:35376183-35376205:-_5-1	4930402F06Rik	218	147	195	169	116	83	77	189	178	152	154	156	124
4930402F06Rik_CCDS38108.1_ex0_2:35376219-35376241:-_5-2	4930402F06Rik	542	501	595	608	586	514	591	493	482	465	541	429	393
4930402F06Rik_CCDS38108.1_ex0_2:35376240-35376262:-_5-3	4930402F06Rik	767	584	768	794	768	608	769	683	692	591	789	643	448
4930402F06Rik_CCDS38108.1_ex1_2:35380398-35380420:+_5-4	4930402F06Rik	495	592	685	501	528	527	501	598	455	391	561	490	443
4930402F06Rik_CCDS38108.1_ex1_2:35380463-35380485:+_5-5	4930402F06Rik	398	346	386	400	375	318	284	400	427	328	421	380	320
4930402H24Rik_CCDS16750.1_ex27_2:130791875-130791897:+_5-1	4930402H24Rik	696	653	816	637	821	628	704	684	708	570	736	796	658
4930402H24Rik_CCDS16750.1_ex27_2:130791927-130791949:+_5-2	4930402H24Rik	850	736	874	781	751	641	627	750	792	668	870	798	671
4930402H24Rik_CCDS16750.1_ex29_2:130798239-130798261:-_5-3	4930402H24Rik	588	433	492	417	510	308	386	453	395	434	414	429	382
4930402H24Rik_CCDS16750.1_ex32_2:130812865-130812887:-_5-4	4930402H24Rik	257	219	245	176	216	139	111	194	215	173	244	200	173
4930402H24Rik_CCDS16750.1_ex35_2:130822463-130822485:+_5-5	4930402H24Rik	273	258	249	332	330	278	286	233	182	205	281	220	222
4930402K13Rik_CCDS57728.1_ex0_X:9104836-9104858:+_5-1	4930402K13Rik	110	83	100	95	81	92	92	132	88	58	78	99	76
4930402K13Rik_CCDS57728.1_ex0_X:9105012-9105034:-_5-2	4930402K13Rik	410	354	428	408	445	366	375	281	362	298	448	466	409
4930402K13Rik_CCDS57728.1_ex0_X:9105034-9105056:-_5-3	4930402K13Rik	807	761	879	747	780	636	653	718	719	593	779	663	676
4930402K13Rik_CCDS57728.1_ex0_X:9105161-9105183:+_5-4	4930402K13Rik	179	245	221	239	295	217	243	212	165	158	204	159	160
4930402K13Rik_CCDS57728.1_ex0_X:9105182-9105204:+_5-5	4930402K13Rik	382	286	340	368	407	281	378	360	347	303	352	285	298
4930404A10Rik_CCDS48798.1_ex0_11:54370784-54370806:-_5-1	4930404A10Rik	740	822	1023	893	1039	928	1045	718	793	623	816	667	579
4930404A10Rik_CCDS48798.1_ex4_11:54390502-54390524:-_5-2	4930404A10Rik	239	302	297	263	308	248	162	274	299	288	286	211	168
4930404A10Rik_CCDS48798.1_ex4_11:54390563-54390585:+_5-3	4930404A10Rik	284	244	234	219	209	211	203	224	184	129	198	187	119
4930404A10Rik_CCDS48798.1_ex5_11:54394630-54394652:+_5-4	4930404A10Rik	285	281	313	287	336	246	272	281	298	251	312	241	203
4930404A10Rik_CCDS48798.1_ex5_11:54394721-54394743:-_5-5	4930404A10Rik	349	361	350	358	431	345	374	320	294	268	306	276	219
4930404N11Rik_CCDS24056.1_ex2_10:81364753-81364775:-_5-1	4930404N11Rik	571	587	752	674	636	497	515	611	686	468	542	412	366
4930404N11Rik_CCDS24056.1_ex2_10:81364786-81364808:+_5-2	4930404N11Rik	1173	992	1028	1118	1005	858	944	1033	804	815	1027	883	738
4930404N11Rik_CCDS24056.1_ex2_10:81364885-81364907:+_5-3	4930404N11Rik	2031	1748	1706	1582	1660	1226	1287	1595	1493	1162	1499	1320	1230
4930404N11Rik_CCDS24056.1_ex2_10:81364905-81364927:+_5-4	4930404N11Rik	725	736	788	840	815	626	732	566	611	446	563	438	477
4930404N11Rik_CCDS24056.1_ex2_10:81364933-81364955:+_5-5	4930404N11Rik	936	828	1042	954	991	814	908	749	800	700	1017	1002	884
4930407I10Rik_CCDS49678.1_ex1_15:82062623-82062645:+_5-1	4930407I10Rik	121	141	197	187	117	145	167	123	105	102	133	117	102
4930407I10Rik_CCDS49678.1_ex1_15:82063076-82063098:+_5-2	4930407I10Rik	622	641	645	661	651	567	648	538	528	544	657	673	612
4930407I10Rik_CCDS49678.1_ex1_15:82063814-82063836:+_5-3	4930407I10Rik	603	599	770	705	841	652	848	602	557	541	627	680	529
4930407I10Rik_CCDS49678.1_ex1_15:82063981-82064003:+_5-4	4930407I10Rik	154	135	212	196	229	213	339	187	177	175	282	326	294
4930407I10Rik_CCDS49678.1_ex1_15:82064091-82064113:+_5-5	4930407I10Rik	363	285	358	282	307	199	220	374	281	269	311	250	238
4930412D23Rik_CCDS59775.1_ex0_X:127721577-127721599:+_5-1	4930412D23Rik	329	329	349	366	405	307	329	336	301	266	237	253	215
4930412D23Rik_CCDS59775.1_ex0_X:127721593-127721615:+_5-2	4930412D23Rik	435	509	576	509	689	531	621	439	374	400	507	471	401
4930412D23Rik_CCDS59775.1_ex0_X:127721608-127721630:+_5-3	4930412D23Rik	549	496	465	426	494	454	408	402	386	300	426	310	293
4930412D23Rik_CCDS59775.1_ex0_X:127721677-127721699:-_5-4	4930412D23Rik	209	158	172	179	238	174	199	219	155	145	192	141	119
4930412D23Rik_CCDS59775.1_ex0_X:127721716-127721738:-_5-5	4930412D23Rik	0	0	0	0	0	0	0	0	0	0	0	0	0
4930415F15Rik_CCDS48752.1_ex1_11:11495446-11495468:-_5-1	4930415F15Rik	179	140	203	148	147	140	113	160	144	91	104	148	130
4930415F15Rik_CCDS48752.1_ex2_11:11496426-11496448:+_5-2	4930415F15Rik	274	276	309	362	361	324	329	266	262	184	260	270	282
4930415F15Rik_CCDS48752.1_ex2_11:11496441-11496463:-_5-3	4930415F15Rik	207	137	136	137	167	158	146	131	157	212	225	202	175
4930415F15Rik_CCDS48752.1_ex2_11:11496466-11496488:-_5-4	4930415F15Rik	393	350	367	333	299	247	228	409	371	287	420	325	246
4930415F15Rik_CCDS48752.1_ex2_11:11496487-11496509:+_5-5	4930415F15Rik	133	95	73	100	158	127	108	80	84	87	90	83	87
4930415L06Rik_CCDS53129.1_ex0_X:89931415-89931437:-_5-1	4930415L06Rik	114	126	185	191	266	241	214	100	138	93	132	110	101
4930415L06Rik_CCDS53129.1_ex0_X:89931573-89931595:-_5-2	4930415L06Rik	239	252	212	191	212	140	171	250	299	256	317	302	249
4930415L06Rik_CCDS53129.1_ex0_X:89931696-89931718:+_5-3	4930415L06Rik	31	35	59	33	60	28	43	26	22	12	21	9	17
4930415L06Rik_CCDS53129.1_ex0_X:89932051-89932073:-_5-4	4930415L06Rik	199	220	254	259	216	163	182	217	219	276	403	482	472
4930415L06Rik_CCDS53129.1_ex0_X:89932479-89932501:-_5-5	4930415L06Rik	274	288	316	285	323	227	260	237	269	308	425	503	456
4930415O20Rik_CCDS49722.1_ex1_15:98585299-98585321:-_5-1	4930415O20Rik	333	374	406	326	416	360	471	346	359	269	328	238	204
4930415O20Rik_CCDS49722.1_ex1_15:98585355-98585377:+_5-2	4930415O20Rik	641	617	774	732	791	664	789	542	546	475	527	407	326
4930415O20Rik_CCDS49722.1_ex2_15:98588542-98588564:+_5-3	4930415O20Rik	268	220	198	171	176	102	112	220	206	150	176	167	115
4930415O20Rik_CCDS49722.1_ex2_15:98588603-98588625:+_5-4	4930415O20Rik	675	556	660	502	612	518	558	596	599	562	715	702	753
4930415O20Rik_CCDS49722.1_ex2_15:98588621-98588643:-_5-5	4930415O20Rik	702	737	758	745	869	835	699	795	847	739	939	872	793
4930422G04Rik_CCDS51066.1_ex4_3:127562857-127562879:+_5-1	4930422G04Rik	301	308	305	294	296	280	271	310	355	386	484	333	308
4930422G04Rik_CCDS51066.1_ex4_3:127563012-127563034:+_5-2	4930422G04Rik	466	622	673	604	658	544	498	496	480	397	544	389	382
4930422G04Rik_CCDS51066.1_ex5_3:127567639-127567661:-_5-3	4930422G04Rik	596	443	531	474	507	463	554	422	404	345	367	305	283
4930422G04Rik_CCDS51066.1_ex6_3:127573164-127573186:+_5-4	4930422G04Rik	293	232	286	218	246	233	174	242	239	169	190	222	165
4930422G04Rik_CCDS51066.1_ex8_3:127583622-127583644:+_5-5	4930422G04Rik	241	189	227	163	153	129	142	161	177	187	212	173	164
4930427A07Rik_CCDS49196.1_ex0_12:113156544-113156566:-_5-1	4930427A07Rik	705	572	639	602	599	450	412	587	641	591	705	576	363
4930427A07Rik_CCDS49196.1_ex0_12:113156563-113156585:-_5-2	4930427A07Rik	843	906	1121	1071	1111	809	885	815	828	666	974	771	727
4930427A07Rik_CCDS49196.1_ex2_12:113157274-113157296:+_5-3	4930427A07Rik	2217	2341	2930	2627	2951	2440	2492	2640	2588	2174	2616	2349	2096
4930427A07Rik_CCDS49196.1_ex3_12:113157625-113157647:-_5-4	4930427A07Rik	391	383	498	467	481	428	323	344	369	344	517	406	343
4930427A07Rik_CCDS49196.1_ex4_12:113158065-113158087:+_5-5	4930427A07Rik	974	708	857	827	866	701	688	669	778	578	696	672	515
4930428D18Rik_CCDS53116.1_ex0_X:76397259-76397281:-_5-1	4930428D18Rik	130	113	103	101	93	67	105	96	124	95	92	93	59
4930428D18Rik_CCDS53116.1_ex0_X:76397278-76397300:+_5-2	4930428D18Rik	895	864	961	835	846	662	676	723	798	717	963	835	787
4930428D18Rik_CCDS53116.1_ex0_X:76397378-76397400:-_5-3	4930428D18Rik	168	161	170	168	169	101	121	138	121	122	134	113	124
4930428D18Rik_CCDS53116.1_ex0_X:76397464-76397486:+_5-4	4930428D18Rik	585	815	910	790	925	765	854	701	731	556	715	506	498
4930428D18Rik_CCDS53116.1_ex0_X:76397503-76397525:-_5-5	4930428D18Rik	86	67	77	61	66	45	52	58	76	78	77	75	112
4930430A15Rik_CCDS16514.1_ex11_2:111220786-111220808:-_5-1	4930430A15Rik	54	40	23	21	19	16	22	40	29	35	34	34	5
4930430A15Rik_CCDS16514.1_ex12_2:111225477-111225499:+_5-2	4930430A15Rik	156	179	202	204	131	112	91	122	132	123	178	124	75
4930430A15Rik_CCDS16514.1_ex13_2:111227933-111227955:-_5-3	4930430A15Rik	192	189	162	180	152	132	118	184	168	122	153	162	135
4930430A15Rik_CCDS16514.1_ex14_2:111228241-111228263:+_5-4	4930430A15Rik	64	46	52	43	53	20	28	68	30	46	26	30	14
4930430A15Rik_CCDS16514.1_ex15_2:111229241-111229263:+_5-5	4930430A15Rik	654	689	775	780	619	564	550	695	662	535	677	555	462
4930430F08Rik_CCDS24151.1_ex2_10:100577245-100577267:+_5-1	4930430F08Rik	824	852	1037	1028	934	817	751	853	952	766	888	737	678
4930430F08Rik_CCDS24151.1_ex2_10:100577340-100577362:+_5-2	4930430F08Rik	526	409	503	441	428	318	321	449	418	335	394	298	296
4930430F08Rik_CCDS24151.1_ex3_10:100578323-100578345:+_5-3	4930430F08Rik	696	657	767	630	780	527	625	620	674	556	720	741	636
4930430F08Rik_CCDS24151.1_ex3_10:100578411-100578433:-_5-4	4930430F08Rik	317	331	317	270	344	234	377	295	277	237	276	241	247
4930430F08Rik_CCDS24151.1_ex5_10:100586224-100586246:-_5-5	4930430F08Rik	264	230	283	269	269	173	262	253	264	220	242	231	220
4930432K09Rik_CCDS39134.1_ex2_5:87842667-87842689:+_5-1	4930432K09Rik	679	702	911	862	1016	856	922	686	727	559	710	567	491
4930432K09Rik_CCDS39134.1_ex2_5:87842717-87842739:+_5-2	4930432K09Rik	112	189	202	229	197	189	201	188	139	157	151	137	143
4930432K09Rik_CCDS39134.1_ex2_5:87842852-87842874:-_5-3	4930432K09Rik	415	425	444	434	476	349	435	339	355	276	339	314	271
4930432K09Rik_CCDS39134.1_ex2_5:87842963-87842985:-_5-4	4930432K09Rik	496	382	533	504	493	381	384	491	529	422	443	428	381
4930432K09Rik_CCDS39134.1_ex2_5:87842990-87843012:-_5-5	4930432K09Rik	643	675	863	822	760	621	628	583	549	535	769	707	690
4930432K21Rik_CCDS52616.1_ex1_8:84159560-84159582:+_5-1	4930432K21Rik	554	435	513	555	488	339	437	552	510	506	731	699	726
4930432K21Rik_CCDS52616.1_ex1_8:84159590-84159612:+_5-2	4930432K21Rik	538	462	554	468	506	385	407	479	465	454	584	419	340
4930432K21Rik_CCDS52616.1_ex2_8:84161246-84161268:-_5-3	4930432K21Rik	901	839	986	960	1051	940	1066	841	903	712	1019	880	900
4930432K21Rik_CCDS52616.1_ex4_8:84166683-84166705:-_5-4	4930432K21Rik	173	144	167	143	143	113	117	201	179	133	163	150	138
4930432K21Rik_CCDS52616.1_ex4_8:84167078-84167100:+_5-5	4930432K21Rik	543	578	709	593	584	501	594	457	394	313	370	422	411
4930432M17Rik_CCDS57255.1_ex1_3:121674030-121674052:-_5-1	4930432M17Rik	506	471	561	478	574	436	530	310	469	282	411	350	306
4930432M17Rik_CCDS57255.1_ex1_3:121674076-121674098:-_5-2	4930432M17Rik	721	715	879	695	779	554	660	750	768	617	678	535	595
4930432M17Rik_CCDS57255.1_ex1_3:121674122-121674144:-_5-3	4930432M17Rik	457	436	518	452	483	393	377	507	491	476	598	429	432
4930432M17Rik_CCDS57255.1_ex2_3:121679516-121679538:-_5-4	4930432M17Rik	214	148	172	136	121	140	137	123	142	122	123	77	75
4930432M17Rik_CCDS57255.1_ex2_3:121679545-121679567:-_5-5	4930432M17Rik	110	82	98	142	84	68	61	115	140	118	162	142	148
4930433I11Rik_CCDS52207.1_ex1_7:40993295-40993317:+_5-1	4930433I11Rik	119	82	153	79	121	86	96	149	125	90	95	85	39
4930433I11Rik_CCDS52207.1_ex1_7:40993371-40993393:-_5-2	4930433I11Rik	327	208	283	246	208	290	239	258	321	231	333	259	233
4930433I11Rik_CCDS52207.1_ex1_7:40993985-40994007:+_5-4	4930433I11Rik	780	747	1048	798	847	753	757	703	676	594	653	526	487
4930433I11Rik_CCDS52207.1_ex1_7:40993997-40994019:-_5-5	4930433I11Rik	386	447	449	409	412	338	363	307	315	272	384	294	234
4930435E12Rik_CCDS49850.1_ex3_16:38828193-38828215:-_5-1	4930435E12Rik	71	50	44	41	24	30	19	64	72	55	79	59	44
4930435E12Rik_CCDS49850.1_ex3_16:38828281-38828303:+_5-2	4930435E12Rik	477	334	439	337	361	320	337	378	336	228	324	248	192
4930435E12Rik_CCDS49850.1_ex3_16:38828443-38828465:-_5-3	4930435E12Rik	353	274	364	331	321	232	215	301	372	373	563	612	598
4930435E12Rik_CCDS49850.1_ex3_16:38828573-38828595:-_5-4	4930435E12Rik	631	527	621	579	641	607	646	565	496	430	588	479	488
4930435E12Rik_CCDS49850.1_ex3_16:38828603-38828625:-_5-5	4930435E12Rik	358	380	340	372	359	314	307	357	327	344	422	336	334
4930444A02Rik_CCDS22204.1_ex0_8:25983320-25983342:+_5-1	4930444A02Rik	1060	991	1193	1056	1115	829	865	952	1007	803	1082	886	870
4930444A02Rik_CCDS22204.1_ex0_8:25983447-25983469:+_5-2	4930444A02Rik	260	231	212	225	200	189	217	207	199	176	206	217	179
4930444A02Rik_CCDS22204.1_ex0_8:25983524-25983546:-_5-3	4930444A02Rik	246	209	337	284	317	258	273	211	226	178	270	179	159
4930444A02Rik_CCDS22204.1_ex1_8:25986339-25986361:-_5-4	4930444A02Rik	593	515	582	564	569	437	507	500	523	508	784	909	892
4930444A02Rik_CCDS22204.1_ex1_8:25986375-25986397:+_5-5	4930444A02Rik	1593	1118	1330	1211	1170	751	816	1218	1180	1051	1413	1161	1176
4930444G20Rik_CCDS48519.1_ex0_10:22067394-22067416:-_5-1	4930444G20Rik	334	297	322	343	320	280	327	318	304	260	327	303	259
4930444G20Rik_CCDS48519.1_ex0_10:22067722-22067744:-_5-3	4930444G20Rik	802	653	963	902	889	638	570	736	597	541	635	530	414
4930444G20Rik_CCDS48519.1_ex0_10:22067795-22067817:+_5-4	4930444G20Rik	251	296	325	357	296	268	201	276	305	187	244	192	145
4930444G20Rik_CCDS48519.1_ex0_10:22067880-22067902:+_5-5	4930444G20Rik	434	363	511	526	636	413	494	365	413	357	398	338	172
4930444P10Rik_CCDS56622.1_ex1_1:16068794-16068816:-_5-1	4930444P10Rik	89	68	81	73	92	69	72	38	66	60	50	36	35
4930444P10Rik_CCDS56622.1_ex2_1:16078557-16078579:+_5-2	4930444P10Rik	788	757	1036	803	949	794	777	851	816	753	930	961	836
4930444P10Rik_CCDS56622.1_ex2_1:16078590-16078612:-_5-3	4930444P10Rik	625	622	724	576	696	579	573	624	598	557	709	693	641
4930444P10Rik_CCDS56622.1_ex2_1:16078677-16078699:-_5-4	4930444P10Rik	196	243	289	249	242	239	221	183	185	188	202	180	104
4930444P10Rik_CCDS56622.1_ex3_1:16080864-16080886:-_5-5	4930444P10Rik	398	423	362	390	383	329	430	310	322	253	373	251	251
4930447A16Rik_CCDS56981.1_ex0_15:37425721-37425743:-_5-1	4930447A16Rik	304	326	436	409	404	398	432	404	386	302	460	391	378
4930447A16Rik_CCDS56981.1_ex0_15:37425757-37425779:+_5-2	4930447A16Rik	0	0	0	0	0	0	0	0	0	0	0	0	0
4930447A16Rik_CCDS56981.1_ex0_15:37425776-37425798:+_5-3	4930447A16Rik	599	652	647	697	630	513	631	583	547	573	604	517	459
4930447A16Rik_CCDS56981.1_ex0_15:37425793-37425815:-_5-4	4930447A16Rik	296	305	382	395	525	368	497	324	320	305	365	412	300
4930447A16Rik_CCDS56981.1_ex1_15:37429820-37429842:+_5-5	4930447A16Rik	43	39	30	62	53	49	33	28	45	35	21	10	14
4930447C04Rik_CCDS25971.1_ex11_12:72909783-72909805:+_5-3	4930447C04Rik	98	128	124	112	133	74	86	83	96	83	122	57	68
4930447C04Rik_CCDS25971.1_ex13_12:72913201-72913223:+_5-4	4930447C04Rik	254	232	255	239	246	213	216	260	285	274	318	344	287
4930447C04Rik_CCDS25971.1_ex14_12:72915408-72915430:-_5-5	4930447C04Rik	51	45	44	40	38	15	35	63	42	37	49	42	23
4930447C04Rik_CCDS25971.1_ex4_12:72894983-72895005:-_5-1	4930447C04Rik	0	0	0	0	0	0	0	0	0	0	0	0	0
4930447C04Rik_CCDS25971.1_ex5_12:72898506-72898528:-_5-2	4930447C04Rik	160	182	166	156	146	122	91	204	199	196	264	233	198
4930451C15Rik_CCDS28006.2_ex6_16:17559249-17559271:+_5-1	4930451C15Rik	406	289	324	270	244	191	258	368	371	348	561	433	429
4930451C15Rik_CCDS28006.2_ex6_16:17559363-17559385:-_5-2	4930451C15Rik	1677	1575	2068	1833	2024	1503	1560	1597	1503	1470	1964	1694	1688
4930451C15Rik_CCDS28006.2_ex7_16:17559750-17559772:-_5-3	4930451C15Rik	605	601	761	624	626	530	592	495	456	457	602	485	479
4930451C15Rik_CCDS28006.2_ex7_16:17559805-17559827:+_5-4	4930451C15Rik	471	341	451	414	482	498	440	331	291	238	388	249	238
4930451C15Rik_CCDS28006.2_ex7_16:17559864-17559886:-_5-5	4930451C15Rik	753	657	839	690	698	531	591	670	597	545	566	561	450
4930451I11Rik_CCDS52402.1_ex2_7:126830871-126830893:-_5-1	4930451I11Rik	98	57	55	89	101	73	85	59	70	57	82	50	51
4930451I11Rik_CCDS52402.1_ex2_7:126830891-126830913:+_5-2	4930451I11Rik	218	168	165	183	185	174	210	149	198	167	204	259	304
4930451I11Rik_CCDS52402.1_ex2_7:126830905-126830927:+_5-3	4930451I11Rik	289	237	329	373	307	260	255	332	316	247	293	218	199
4930451I11Rik_CCDS52402.1_ex2_7:126830925-126830947:+_5-4	4930451I11Rik	853	705	889	761	844	657	717	724	696	587	709	619	557
4930451I11Rik_CCDS52402.1_ex2_7:126830966-126830988:+_5-5	4930451I11Rik	647	587	608	536	608	440	484	630	596	541	556	431	428
4930452B06Rik_CCDS26814.1_ex10_14:8558106-8558128:+_5-3	4930452B06Rik	326	323	307	282	337	259	264	314	305	241	258	228	247
4930452B06Rik_CCDS26814.1_ex12_14:8644453-8644475:-_5-4	4930452B06Rik	542	491	519	557	515	412	407	453	388	350	478	346	318
4930452B06Rik_CCDS26814.1_ex13_14:8659395-8659417:+_5-5	4930452B06Rik	323	350	476	409	453	362	375	266	240	253	264	218	260
4930452B06Rik_CCDS26814.1_ex8_14:8518642-8518664:-_5-1	4930452B06Rik	250	180	157	170	194	109	140	198	198	176	228	200	182
4930452B06Rik_CCDS26814.1_ex8_14:8518686-8518708:-_5-2	4930452B06Rik	867	920	1107	976	1054	927	937	856	841	780	917	722	728
4930453N24Rik_CCDS28265.1_ex0_16:64766875-64766897:+_5-1	4930453N24Rik	427	418	521	500	571	415	404	486	482	391	511	464	323
4930453N24Rik_CCDS28265.1_ex1_16:64768917-64768939:+_5-2	4930453N24Rik	195	104	156	117	90	45	45	134	166	132	175	155	150
4930453N24Rik_CCDS28265.1_ex1_16:64768940-64768962:+_5-3	4930453N24Rik	356	394	388	355	368	289	343	387	382	300	348	358	304
4930453N24Rik_CCDS28265.1_ex1_16:64769076-64769098:+_5-4	4930453N24Rik	437	294	422	335	383	271	205	340	299	317	357	254	201
4930453N24Rik_CCDS28265.1_ex2_16:64770730-64770752:+_5-5	4930453N24Rik	832	753	884	610	637	489	411	633	547	444	538	485	401
4930468A15Rik_CCDS53117.1_ex0_X:76582995-76583017:+_5-1	4930468A15Rik	39	25	50	47	51	34	26	41	44	45	40	59	24
4930468A15Rik_CCDS53117.1_ex0_X:76583091-76583113:-_5-2	4930468A15Rik	366	293	392	435	544	394	481	307	365	313	390	320	296
4930468A15Rik_CCDS53117.1_ex0_X:76583182-76583204:+_5-3	4930468A15Rik	265	261	269	369	268	292	292	239	274	291	429	372	424
4930468A15Rik_CCDS53117.1_ex0_X:76583232-76583254:+_5-4	4930468A15Rik	300	216	226	292	365	240	322	223	181	168	216	156	102
4930468A15Rik_CCDS53117.1_ex0_X:76583295-76583317:+_5-5	4930468A15Rik	396	406	468	434	443	370	374	425	423	301	431	441	355
4930474N05Rik_CCDS49448.1_ex0_14:36095086-36095108:+_5-1	4930474N05Rik	1049	1052	1176	984	986	865	967	1055	1093	1057	1184	1261	1123
4930474N05Rik_CCDS49448.1_ex0_14:36095137-36095159:-_5-2	4930474N05Rik	447	418	509	449	475	345	423	478	427	366	510	461	370
4930474N05Rik_CCDS49448.1_ex1_14:36095357-36095379:+_5-3	4930474N05Rik	224	226	258	286	357	304	376	194	199	129	165	151	145
4930474N05Rik_CCDS49448.1_ex1_14:36095456-36095478:+_5-4	4930474N05Rik	385	423	514	499	511	348	330	468	449	329	414	445	438
4930474N05Rik_CCDS49448.1_ex2_14:36096412-36096434:-_5-5	4930474N05Rik	114	75	117	113	114	85	93	112	97	72	73	53	66
4930480E11Rik_CCDS53120.1_ex0_X:78369959-78369981:+_5-1	4930480E11Rik	699	667	916	771	944	690	760	650	642	569	745	600	557
4930480E11Rik_CCDS53120.1_ex0_X:78369985-78370007:+_5-2	4930480E11Rik	0	0	0	0	0	0	0	0	0	0	0	0	0
4930480E11Rik_CCDS53120.1_ex0_X:78370074-78370096:+_5-3	4930480E11Rik	95	110	146	174	269	207	205	118	111	91	141	126	87
4930480E11Rik_CCDS53120.1_ex0_X:78370159-78370181:-_5-4	4930480E11Rik	642	611	696	620	683	555	532	596	614	504	625	451	406
4930480E11Rik_CCDS53120.1_ex0_X:78370241-78370263:-_5-5	4930480E11Rik	31	25	17	17	12	21	16	49	74	99	137	100	93
4930486L24Rik_CCDS26583.1_ex3_13:60853123-60853145:-_5-1	4930486L24Rik	549	589	646	728	705	591	684	573	491	466	606	451	451
4930486L24Rik_CCDS26583.1_ex3_13:60853275-60853297:-_5-2	4930486L24Rik	292	303	336	290	331	187	270	214	268	231	264	199	144
4930486L24Rik_CCDS26583.1_ex3_13:60853292-60853314:+_5-3	4930486L24Rik	155	163	206	197	223	160	176	109	133	106	166	138	93
4930486L24Rik_CCDS26583.1_ex4_13:60853606-60853628:-_5-4	4930486L24Rik	169	158	188	148	119	68	85	134	104	112	201	169	116
4930486L24Rik_CCDS26583.1_ex4_13:60853631-60853653:-_5-5	4930486L24Rik	108	135	175	157	183	133	170	113	101	77	76	65	39
4930502E18Rik_CCDS30136.1_ex1_X:53727384-53727406:+_5-1	4930502E18Rik	433	341	381	355	316	279	265	362	345	373	487	516	527
4930502E18Rik_CCDS30136.1_ex1_X:53727448-53727470:-_5-2	4930502E18Rik	591	505	583	576	446	398	397	540	541	494	598	475	379
4930502E18Rik_CCDS30136.1_ex1_X:53727524-53727546:-_5-3	4930502E18Rik	638	583	736	627	650	484	572	706	679	682	753	666	496
4930502E18Rik_CCDS30136.1_ex2_X:53733805-53733827:+_5-4	4930502E18Rik	307	234	305	339	364	218	241	203	196	168	180	144	107
4930502E18Rik_CCDS30136.1_ex3_X:53736279-53736301:+_5-5	4930502E18Rik	139	97	126	130	101	80	75	123	121	106	121	114	67
4930503B20Rik_CCDS38667.1_ex1_3:146650648-146650670:+_5-1	4930503B20Rik	129	112	152	113	109	122	123	111	160	116	210	125	140
4930503B20Rik_CCDS38667.1_ex1_3:146650738-146650760:+_5-2	4930503B20Rik	297	323	282	338	375	266	311	346	371	290	464	415	326
4930503B20Rik_CCDS38667.1_ex1_3:146650855-146650877:-_5-3	4930503B20Rik	178	196	220	215	295	208	137	169	201	113	166	147	118
4930503B20Rik_CCDS38667.1_ex1_3:146650928-146650950:-_5-4	4930503B20Rik	398	372	432	501	554	385	337	408	412	386	404	390	424
4930503B20Rik_CCDS38667.1_ex1_3:146650942-146650964:-_5-5	4930503B20Rik	513	443	424	421	393	373	363	403	418	339	539	433	384
4930503E14Rik_CCDS36890.1_ex1_14:44169258-44169280:+_4-1	4930503E14Rik	349	319	365	337	288	250	280	367	379	293	363	283	316
4930503E14Rik_CCDS36890.1_ex2_14:44170335-44170357:-_4-3	4930503E14Rik	223	196	271	276	303	184	216	200	143	122	139	89	55
4930503E14Rik_CCDS36890.1_ex3_14:44171178-44171200:-_4-4	4930503E14Rik	61	71	112	58	87	56	67	75	64	71	74	58	47
4930503L19Rik_CCDS29333.1_ex5_18:70468019-70468041:+_5-1	4930503L19Rik	149	133	142	125	149	112	124	114	104	98	122	128	102
4930503L19Rik_CCDS29333.1_ex5_18:70468090-70468112:-_5-2	4930503L19Rik	92	100	109	87	133	89	84	100	76	108	102	110	99
4930503L19Rik_CCDS29333.1_ex5_18:70468352-70468374:+_5-3	4930503L19Rik	696	651	722	694	800	558	612	659	656	554	549	422	401
4930503L19Rik_CCDS29333.1_ex6_18:70469453-70469475:+_5-4	4930503L19Rik	437	237	243	196	222	159	194	189	212	179	243	194	184
4930503L19Rik_CCDS29333.1_ex6_18:70469493-70469515:-_5-5	4930503L19Rik	337	257	325	317	323	306	317	300	311	270	263	208	192
4930504O13Rik_CCDS24731.1_ex0_11:58446385-58446407:+_5-1	4930504O13Rik	649	543	712	780	820	739	861	554	590	573	663	732	619
4930504O13Rik_CCDS24731.1_ex1_11:58447316-58447338:+_5-2	4930504O13Rik	818	601	587	635	645	535	627	515	601	580	786	685	730
4930504O13Rik_CCDS24731.1_ex1_11:58447365-58447387:+_5-3	4930504O13Rik	624	539	682	623	640	522	514	604	507	472	651	602	602
4930504O13Rik_CCDS24731.1_ex1_11:58447400-58447422:-_5-4	4930504O13Rik	551	523	586	517	587	536	536	478	450	413	450	425	378
4930504O13Rik_CCDS24731.1_ex1_11:58447465-58447487:-_5-5	4930504O13Rik	92	53	83	45	64	60	53	50	55	46	56	62	31
4930505A04Rik_CCDS48764.1_ex1_11:30427152-30427174:-_5-1	4930505A04Rik	388	302	340	302	375	288	260	298	317	325	398	312	302
4930505A04Rik_CCDS48764.1_ex2_11:30446268-30446290:+_5-2	4930505A04Rik	529	499	620	693	747	677	703	409	434	467	748	480	503
4930505A04Rik_CCDS48764.1_ex2_11:30446313-30446335:+_5-3	4930505A04Rik	256	243	292	360	341	327	313	274	250	205	212	203	137
4930505A04Rik_CCDS48764.1_ex3_11:30454670-30454692:-_5-4	4930505A04Rik	156	130	128	109	120	103	97	137	147	134	211	174	197
4930505A04Rik_CCDS48764.1_ex3_11:30454683-30454705:-_5-5	4930505A04Rik	16	11	19	40	47	27	56	25	13	20	30	18	9
4930506M07Rik_CCDS50480.1_ex10_19:59038308-59038330:+_5-3	4930506M07Rik	218	185	156	154	142	119	117	197	143	120	138	102	90
4930506M07Rik_CCDS50480.1_ex10_19:59038333-59038355:-_5-4	4930506M07Rik	182	164	197	166	200	151	245	190	172	163	267	184	179
4930506M07Rik_CCDS50480.1_ex11_19:59041933-59041955:-_5-5	4930506M07Rik	351	316	320	306	331	273	289	355	360	345	436	369	267
4930506M07Rik_CCDS50480.1_ex7_19:59028224-59028246:+_5-1	4930506M07Rik	255	258	327	204	263	219	240	273	255	210	229	220	191
4930506M07Rik_CCDS50480.1_ex9_19:59035082-59035104:-_5-2	4930506M07Rik	236	211	187	224	232	137	154	211	229	239	215	165	189
4930511M11Rik_CCDS19067.1_ex1_5:3662012-3662034:+_5-1	4930511M11Rik	82	60	92	67	40	51	31	87	92	77	121	96	105
4930511M11Rik_CCDS19067.1_ex3_5:3665276-3665298:+_5-2	4930511M11Rik	167	128	147	105	93	91	82	105	157	107	100	103	74
4930511M11Rik_CCDS19067.1_ex3_5:3665312-3665334:-_5-3	4930511M11Rik	296	252	346	279	264	149	205	215	233	209	241	256	253
4930511M11Rik_CCDS19067.1_ex4_5:3666816-3666838:+_5-4	4930511M11Rik	745	723	791	846	874	803	655	697	798	697	803	733	603
4930511M11Rik_CCDS19067.1_ex4_5:3666843-3666865:-_5-5	4930511M11Rik	949	780	816	814	787	655	679	860	752	635	797	641	567
4930513O06Rik_CCDS57775.1_ex0_X:139090820-139090842:-_5-1	4930513O06Rik	344	384	403	378	379	296	338	355	365	302	401	317	264
4930513O06Rik_CCDS57775.1_ex0_X:139090843-139090865:-_5-2	4930513O06Rik	256	284	323	297	267	187	265	238	237	160	208	141	119
4930513O06Rik_CCDS57775.1_ex0_X:139090870-139090892:+_5-3	4930513O06Rik	251	266	297	216	245	206	230	214	234	236	278	238	237
4930513O06Rik_CCDS57775.1_ex0_X:139090911-139090933:-_5-4	4930513O06Rik	326	354	431	405	424	275	325	409	362	383	457	425	365
4930513O06Rik_CCDS57775.1_ex0_X:139090938-139090960:+_5-5	4930513O06Rik	268	218	262	247	262	170	288	213	216	128	213	147	153
4930519G04Rik_CCDS19574.1_ex3_5:114870707-114870729:+_5-1	4930519G04Rik	380	407	444	487	508	520	513	395	410	417	470	456	396
4930519G04Rik_CCDS19574.1_ex4_5:114872522-114872544:-_5-2	4930519G04Rik	557	600	678	740	712	555	601	615	526	376	494	395	399
[truncated: 88,231 more rows]
