# Supplementary material for: Mitochondrial metabolism sustains DNMT3A-R882-mutant clonal haematopoiesis
Source: Nature. 2025 Apr 16;642(8067):431–41. doi: 10.1038/s41586-025-08980-6 (PMC12158785; doi:10.1038/s41586-025-08980-6)
Supplement: Supplementary file 4 — Supplementary Tables 1–11. [file 41586_2025_8980_MOESM4_ESM.zip]

Archive with 12 entries (12 files):
- 2024-02-04132E-s4/Supplementary Table 10_ESM.xlsx
- 2024-02-04132E-s4/Supplementary Table 11_ESM.xlsx
- 2024-02-04132E-s4/Supplementary Table 1_ESM.xlsx
- 2024-02-04132E-s4/Supplementary Table 2.xlsx
- 2024-02-04132E-s4/Supplementary Table 3.xlsx
- 2024-02-04132E-s4/Supplementary Table 4.xlsx
- 2024-02-04132E-s4/Supplementary Table 5.xlsx
- 2024-02-04132E-s4/Supplementary Table 6.xlsx
- 2024-02-04132E-s4/Supplementary Table 7_ESM.xlsx
- 2024-02-04132E-s4/Supplementary Table 8_ESM.xlsx
- 2024-02-04132E-s4/Supplementary Table 9_ESM.xlsx
- 2024-02-04132E-s4/SupplementaryTableLegends_ESM.docx
