# Supplementary material for: Mitochondrial metabolism sustains DNMT3A-R882-mutant clonal haematopoiesis
Source: Nature. 2025 Apr 16;642(8067):431–41. doi: 10.1038/s41586-025-08980-6 (PMC12158785; doi:10.1038/s41586-025-08980-6)
Supplement: Supplementary file 4 — Supplementary Tables 1–11. [file 41586_2025_8980_MOESM4_ESM.zip › 2024-02-04132E-s4/Supplementary Table 10_ESM.xlsx]

## Sheet: Sheet1
Supplementary Table 10. Sequence of primers used for gRNA cloning for dropout validation
Fwd primer ID:	Fwd primer 5'-->3'	Rev primer ID:	Rev primer 5'-->3'
Slc25a1_1Fwd	CACCGGTGGTAGTCGTGTGCCCTA	Slc25a1_1Rev	AAACTAGGGCACACGACTACCACC
Slc25a1_4Fwd	CACCGTGAACGAGCGAACCCACCG	Slc25a1_4Rev	AAACCGGTGGGTTCGCTCGTTCAC
Cdk6_1Fwd	CACCGCCTCGCGGATGGTGGAGAG	Cdk6_1Rev	AAACCTCTCCACCATCCGCGAGGC
Cdk6_2Fwd	CACCGACCACGTTGGGGTGCTCGA	Cdk6_2Rev	AAACTCGAGCACCCCAACGTGGTC
Psma4_4Fwd	CACCGGGCTCATTGCTCAACGGTA	Psma4_4Rev	AAACTACCGTTGAGCAATGAGCCC
Psma4_5Fwd	CACCGGCACTGTGTGATATCAAAC	Psma4_5Rev	AAACGTTTGATATCACACAGTGCC
Ndufb11_3Fwd	CACCGGACGAAAACGTCTACGCGA	Ndufb11_3Rev	AAACTCGCGTAGACGTTTTCGTCC
Ndufb11_4Fwd	CACCGACGAGAACCGACCATGCAG	Ndufb11_4Rev	AAACCTGCATGGTCGGTTCTCGTC
Slc6a9_3Fwd	CACCGTCCCCCGTTGCGATAGCAG	Slc6a9_3Rev	AAACCTGCTATCGCAACGGGGGAC
Slc6a9_4Fwd	CACCGATGACGCACGTGCTGCCCT	Slc6a9_4Rev	AAACAGGGCAGCACGTGCGTCATC
Mlst8_1Fwd	CACCGGAGCGGTGCTATCCACATC	Mlst8_1Rev	AAACGATGTGGATAGCACCGCTCC
Mlst8_5Fwd	CACCGCAGCAATCATGCTTCGGTC	Mlst8_5Rev	AAACGACCGAAGCATGATTGCTGC
Kdm1a_Fwd	CACCGGTGAGCCGGAAGAGCCGTC	Kdm1a_Rev	AAACGACGGCTCTTCCGGCTCACC
Kdm1a_Fwd	CACCGCCGGTCTCCATGGGCGTCG	Kdm1a_Rev	AAACCGACGCCCATGGAGACCGGC
Brd2_Fwd	CACCGAGTATTACCAGTGCCCATC	Brd2_Rev	AAACGATGGGCACTGGTAATACTC
Brd2_Fwd	CACCGGTTGGTTTGTTACCCGTCC	Brd2_Rev	AAACGGACGGGTAACAAACCAACC
Jak1_3Fwd	CACCGCCGGCTCCACTACCGCATG	Jak1_3Rev	AAACCATGCGGTAGTGGAGCCGGC
Jak1_4Fwd	CACCGCCGAACCGAATCATCACTG	Jak1_4Rev	AAACCAGTGATGATTCGGTTCGGC
Jak2_1Fwd	CACCGCCACATAGACGAGTCAACC	Jak2_1Rev	AAACGGTTGACTCGTCTATGTGGC
Jak2_5Fwd	CACCGCAACCTCAGCGGGACTAAG	Jak2_5Rev	AAACCTTAGTCCCGCTGAGGTTGC
