# Supplementary material for: Mitochondrial metabolism sustains DNMT3A-R882-mutant clonal haematopoiesis
Source: Nature. 2025 Apr 16;642(8067):431–41. doi: 10.1038/s41586-025-08980-6 (PMC12158785; doi:10.1038/s41586-025-08980-6)
Supplement: Supplementary file 4 — Supplementary Tables 1–11. [file 41586_2025_8980_MOESM4_ESM.zip › 2024-02-04132E-s4/Supplementary Table 11_ESM.xlsx]

## Sheet: Sheet1
Supplementary Table11. LC-MS measurement -LC gradient information
a) LC gradient used for the C18pfp column
Step	Time (minutes)	ml/min	% B
1	0	Run
2	1.6	0.5	0
3	4	0.5	30
4	4.5	0.5	90
5	5	0.5	90
6	5.1	0.5	0
7
8	6.5	Stop run
b) LC gradient used for the HSST3 column
Step	Time (minutes)	ml/min	% B
1	0	Run
2	0	0.4	3
3	2.6	0.4	5
4	3	0.4	95
5	4.7	0.4	95
6	6	0.4	3
7
8	12	Stop run
