# Supplementary material for: Mitochondrial metabolism sustains DNMT3A-R882-mutant clonal haematopoiesis
Source: Nature. 2025 Apr 16;642(8067):431–41. doi: 10.1038/s41586-025-08980-6 (PMC12158785; doi:10.1038/s41586-025-08980-6)
Supplement: Supplementary file 4 — Supplementary Tables 1–11. [file 41586_2025_8980_MOESM4_ESM.zip › 2024-02-04132E-s4/Supplementary Table 1_ESM.xlsx]

## Sheet: Sheet1
Supplementary Table 1: Exome sequencing data of MPN/AML Dnmt3aR882H/+ compared to normal control.
Sample	Loc	Loc2	Pos	Gene	AA	MutReads	VAF
CBLA1074-1F	chr15:76072690:G:T	chr15:76072691-76072691	76072690	Plec	N795K	31	0.396
DPMX17-1E	chr10:27951155:T:A	chr10:27951156-27951156	27951155	Ptprk	L27H	12	0.391
DPMX47-1D	chr12:110585698:A:T	chr12:110585699-110585699	110585698	Dync1h1	K870M	58	0.389
DPMX45-2F	chr2:77751180:C:G	chr2:77751181-77751181	77751180	Cwc22	K395N	17	0.386
CBLA1074-1F	chr5:15825427:A:G	chr5:15825428-15825428	15825427	Speer4d	E51G	279	0.379
DPMX9-3H	chr2:21218048:G:A	chr2:21218049-21218049	21218048	Thnsl1	R601Q	99	0.375
DPMX47-1D	chr12:116805014:C:A	chr12:116805015-116805015	116805014	Ptprn2	R177S	48	0.367
DPMX9-3H	chr13:70921042:C:G	chr13:70921043-70921043	70921042	Adamts16	G601R	71	0.366
DPMX47-1D	chr5:15825427:A:G	chr5:15825428-15825428	15825427	Speer4d	E51G	251	0.366
DPMX9-3H	chr19:58788185:G:T	chr19:58788186-58788186	58788185	Hspa12a	Y545*	25	0.365
CBLA1074-1F	chr8:95057040:GGACGGCAA:	chr8:95057040-95057040	95057040	Slc12a3	105-107_del	34	0.361
DPMX43-5F	chr4:155175449:G:A	chr4:155175450-155175450	155175449	Morn1	G120R	19	0.359
DPMX45-2F	chr5:15825427:A:G	chr5:15825428-15825428	15825427	Speer4d	E51G	222	0.349
DPMX9-3H	chr5:15825427:A:G	chr5:15825428-15825428	15825427	Speer4d	E51G	200	0.343
CBLA1074-1F	chr19:58788185:G:T	chr19:58788186-58788186	58788185	Hspa12a	Y545*	23	0.342
DPMX9-3H	chr7:121766872:C:T	chr7:121766873-121766873	121766872	Plk1	R364W	24	0.34
DPMX17-1E	chr5:15825427:A:G	chr5:15825428-15825428	15825427	Speer4d	E51G	239	0.34
DPMX45-2F	chr15:89016739:C:T	chr15:89016740-89016740	89016739	Mapk12	D328N	25	0.337
CBLA1074-1F	chr10:81431721:C:T	chr10:81431722-81431722	81431721	Tle6	R174H	18	0.334
DPMX45-2F	chr1:83183674:G:A	chr1:83183675-83183675	83183674	Daw1	E347K	35	0.334
DPMX45-2F	chr12:102232612:A:G	chr12:102232613-102232613	102232612	Slc24a4	I576V	18	0.329
DPMX17-1E	chr10:28848587:G:A	chr10:28848588-28848588	28848587	2310057J18Rik	A334V	35	0.325
DPMX43-5F	chr5:15825427:A:G	chr5:15825428-15825428	15825427	Speer4d	E51G	238	0.324
CBLA1074-1F	chr15:84671579:C:G	chr15:84671580-84671580	84671579	Phf21b	R438P	11	0.323
DPMX9-3H	chr4:103178871:A:T	chr4:103178872-103178872	103178871	Oma1	N175I	36	0.312
DPMX9-3H	chr1:28815739:T:A	chr1:28815740-28815740	28815739	Gm597	D764V	47	0.312
DPMX45-2F	chr16:90290453:G:A	chr16:90290454-90290454	90290453	Hunk	A487T	24	0.302
DPMX43-5F	chr16:33317712:A:	chr16:33317712-33317712	33317712	Zfp148	*795fs	22	0.299
DPMX17-1E	chr17:46833447:C:T	chr17:46833448-46833448	46833447	Cul9	C1283Y	11	0.297
CBLA1074-1F	chr2:180648959:G:A	chr2:180648960-180648960	180648959	Col20a1	A990T	10	0.297
DPMX9-3H	chr11:84804076:C:A	chr11:84804077-84804077	84804076	Znhit3	R82I	53	0.293
DPMX9-3H	chr1:139667196:A:C	chr1:139667197-139667197	139667196	Cfhr4	V388G	57	0.288
DPMX47-1D	chr16:90290453:G:A	chr16:90290454-90290454	90290453	Hunk	A487T	15	0.285
CBLA1074-1F	chr16:88424371:C:A	chr16:88424372-88424372	88424371	2310079G19Rik	D40Y	25	0.284
DPMX43-5F	chr11:84804076:C:A	chr11:84804077-84804077	84804076	Znhit3	R82I	42	0.283
CBLA1074-1F	chr4:155175449:G:C	chr4:155175450-155175450	155175449	Morn1	G120R	23	0.283
DPMX45-2F	chr10:121436711:A:C	chr10:121436712-121436712	121436711	Xpot	D891E	9	0.277
DPMX45-2F	chr17:46833447:C:T	chr17:46833448-46833448	46833447	Cul9	C1283Y	11	0.276
DPMX9-3H	chr7:26064421:G:T	chr7:26064422-26064422	26064421	Nlrp9c	L969M	25	0.272
CBLA1074-1F	chr10:75112750:A:G	chr10:75112751-75112751	75112750	Specc1l	S1010G	17	0.269
DPMX47-1D	chr7:24796423:A:G	chr7:24796424-24796424	24796423	Pou2f2	I325T	13	0.269
DPMX17-1E	chr16:33317712:A:	chr16:33317712-33317712	33317712	Zfp148	*795fs	21	0.269
DPMX47-1D	chr18:65870916:C:T	chr18:65870917-65870917	65870916	Oacyl	L373F	29	0.263
CBLA1074-1F	chr18:65870916:C:T	chr18:65870917-65870917	65870916	Oacyl	L373F	29	0.262
DPMX17-1E	chr18:65870916:C:T	chr18:65870917-65870917	65870916	Oacyl	L373F	43	0.258
DPMX43-5F	chr7:101480594:G:C	chr7:101480595-101480595	101480594	Inppl1	D393E	15	0.258
CBLA1074-1F	chr1:83183674:G:A	chr1:83183675-83183675	83183674	Daw1	E347K	35	0.257
DPMX17-1E	chr4:148755850:G:	chr4:148755850-148755850	148755850	Gm572	W389fs	10	0.255
DPMX17-1E	chr16:90290453:G:A	chr16:90290454-90290454	90290453	Hunk	A487T	23	0.254
CBLA1074-1F	chr2:154196053:G:A	chr2:154196054-154196054	154196053	Cdk5rap1	P277S	21	0.253
DPMX17-1E	chr10:119051151:C:T	chr10:119051152-119051152	119051151	Cand1	D319N	15	0.251
DPMX45-2F	chr18:65870916:C:T	chr18:65870917-65870917	65870916	Oacyl	L373F	39	0.25
DPMX45-2F	chr17:6282054:C:T	chr17:6282055-6282055	6282054	Tulp4	H695Y	20	0.25
DPMX9-3H	chr19:4913307:G:A	chr19:4913308-4913308	4913307	Actn3	S676F	6	0.25
DPMX17-1E	chr10:58060358:C:T	chr10:58060359-58060359	58060358	AW822073	D132N	8	0.25
DPMX17-1E	chr3:14627188:A:C	chr3:14627189-14627189	14627188	Lrrcc1	L827F	8	0.25
DPMX17-1E	chr19:40156047:G:C	chr19:40156048-40156048	40156047	Cyp2c70	S167R	27	0.249
DPMX45-2F	chr11:114629551:G:A	chr11:114629552-114629552	114629551	Dnai2	S193N	22	0.247
DPMX9-3H	chr2:77000778:A:G	chr2:77000779-77000779	77000778	Ccdc141	S18P	72	0.246
DPMX9-3H	chr11:30792073:G:A	chr11:30792074-30792074	30792073	Psme4	R1187H	40	0.246
DPMX43-5F	chr13:114058839:G:A	chr13:114058840-114058840	114058839	Arl15	V36I	40	0.246
CBLA1074-1F	chr9:86455065:C:T	chr9:86455066-86455066	86455065	Rwdd2a	L51F	16	0.241
DPMX43-5F	chr12:102232612:A:G	chr12:102232613-102232613	102232612	Slc24a4	I576V	19	0.241
CBLA1074-1F	chr11:114629551:G:A	chr11:114629552-114629552	114629551	Dnai2	S193N	24	0.241
DPMX43-5F	chr18:65870916:C:T	chr18:65870917-65870917	65870916	Oacyl	L373F	24	0.236
DPMX45-2F	chr7:9572045:A:C	chr7:9572046-9572046	9572045	Vmn2r47	H119Q	10	0.235
DPMX9-3H	chr18:65870916:C:T	chr18:65870917-65870917	65870916	Oacyl	L373F	28	0.231
DPMX9-3H	chr4:108457164:G:C	chr4:108457165-108457165	108457164	Orc1	E402Q	34	0.227
CBLA1074-1F	chr12:102232612:A:G	chr12:102232613-102232613	102232612	Slc24a4	I576V	15	0.226
DPMX47-1D	chr11:84804076:C:A	chr11:84804077-84804077	84804076	Znhit3	R82I	33	0.225
DPMX43-5F	chr19:40156047:G:C	chr19:40156048-40156048	40156047	Cyp2c70	S167R	20	0.225
DPMX45-2F	chr18:10567631:T:G	chr18:10567632-10567632	10567631	Esco1	Y800S	8	0.223
CBLA1074-1F	chr16:90290453:G:A	chr16:90290454-90290454	90290453	Hunk	A487T	27	0.222
DPMX17-1E	chr17:35839265:C:T	chr17:35839266-35839266	35839265	Cchcr1	A568V	49	0.221
CBLA1074-1F	chr7:125712073:G:A	chr7:125712074-125712074	125712073	Xpo6	L731F	35	0.22
DPMX17-1E	chr11:84804076:C:A	chr11:84804077-84804077	84804076	Znhit3	R82I	33	0.218
DPMX47-1D	chr8:85423541:C:G	chr8:85423542-85423542	85423541	Trmt1	D318E	31	0.215
DPMX9-3H	chr10:58060358:C:T	chr10:58060359-58060359	58060358	AW822073	D132N	10	0.213
DPMX43-5F	chr14:64157019:G:A	chr14:64157020-64157020	64157019	Pinx1	A316T	15	0.213
DPMX17-1E	chr15:65843620:T:G	chr15:65843621-65843621	65843620	Hhla1	K31Q	11	0.212
DPMX17-1E	chr7:101480594:G:C	chr7:101480595-101480595	101480594	Inppl1	D393E	14	0.211
DPMX43-5F	chr1:154437541:G:C	chr1:154437542-154437542	154437541	Cacna1e	Y331*	45	0.208
DPMX45-2F	chr7:101480594:G:C	chr7:101480595-101480595	101480594	Inppl1	D393E	18	0.206
DPMX45-2F	chr19:7181789:C:G	chr19:7181790-7181790	7181789	Otub1	A29P	17	0.201
DPMX47-1D	chr1:9616757:G:A	chr1:9616758-9616758	9616757	Rrs1	G337D	19	0.2
DPMX43-5F	chr9:46201467:A:	chr9:46201467-46201467	46201467	Bud13	K380fs	6	0.2
DPMX9-3H	chr7:102110040:T:C	chr7:102110041-102110041	102110040	Rrm1	S559P	41	0.2
DPMX45-2F	chr3:151953858:C:G	chr3:151953859-151953859	151953858	Nexn	E212D	48	0.2
DPMX9-3H	chr17:56927277:G:A	chr17:56927278-56927278	56927277	Lonp1	A325V	11	0.199
DPMX17-1E	chr5:15785748:T:C	chr5:15785749-15785749	15785748	Gm21083	C185R	36	0.199
DPMX43-5F	chr9:107622147:C:T	chr9:107622148-107622148	107622147	Rbm5	E609K	63	0.199
DPMX9-3H	chr16:90290453:G:A	chr16:90290454-90290454	90290453	Hunk	A487T	18	0.198
DPMX47-1D	chr10:119051151:C:T	chr10:119051152-119051152	119051151	Cand1	D319N	17	0.198
DPMX9-3H	chr14:111918034:C:G	chr14:111918035-111918035	111918034	Slitrk5	T553S	52	0.198
DPMX9-3H	chr5:117421332:C:T	chr5:117421333-117421333	117421332	Pebp1	E204K	20	0.197
DPMX9-3H	chr7:101480594:G:C	chr7:101480595-101480595	101480594	Inppl1	D393E	16	0.197
DPMX9-3H	chr2:67355376:T:A	chr2:67355377-67355377	67355376	Xirp2	N3379K	33	0.195
DPMX43-5F	chr2:84198926:G:A	chr2:84198927-84198927	84198926	Calcrl	S154F	10	0.195
DPMX43-5F	chr8:105980770:T:C	chr8:105980771-105980771	105980770	B3gnt9	I206V	26	0.195
DPMX47-1D	chr15:98380098:T:G	chr15:98380099-98380099	98380098	Lalba	L50F	11	0.195
DPMX9-3H	chr15:98380098:T:G	chr15:98380099-98380099	98380098	Lalba	L50F	16	0.195
DPMX9-3H	chr1:75474834:A:C	chr1:75474835-75474835	75474834	Obsl1	L855*	20	0.193
DPMX17-1E	chr3:55939964:T:C	chr3:55939965-55939965	55939964	Nbea	I667V	26	0.192
DPMX43-5F	chr14:111918034:C:G	chr14:111918035-111918035	111918034	Slitrk5	T553S	65	0.192
DPMX43-5F	chr1:83183674:G:A	chr1:83183675-83183675	83183674	Daw1	E347K	40	0.191
DPMX9-3H	chr14:64157019:G:A	chr14:64157020-64157020	64157019	Pinx1	A316T	9	0.191
DPMX45-2F	chr8:13681840:C:T	chr8:13681841-13681841	13681840	Rasa3	C36Y	28	0.191
DPMX47-1D	chr14:111918034:C:G	chr14:111918035-111918035	111918034	Slitrk5	T553S	49	0.191
DPMX9-3H	chr7:85956152:G:A	chr7:85956153-85956153	85956152	Or13g1	P56L	39	0.19
DPMX9-3H	chr8:20083263:G:C	chr8:20083264-20083264	20083263	Potefam3a	A205P	11	0.19
DPMX47-1D	chr12:8047858:C:A	chr12:8047859-8047859	8047858	Apob	S946Y	25	0.189
DPMX43-5F	chr6:34137467:G:A	chr6:34137468-34137468	34137467	Slc35b4	P205S	39	0.189
DPMX17-1E	chr14:111918034:C:G	chr14:111918035-111918035	111918034	Slitrk5	T553S	51	0.189
DPMX47-1D	chr6:115418526:G:A	chr6:115418527-115418527	115418526	Pparg	E129K	19	0.189
DPMX9-3H	chr8:89759429:G:A	chr8:89759430-89759430	89759429	Sall1	L225F	7	0.188
DPMX43-5F	chr15:89016739:C:T	chr15:89016740-89016740	89016739	Mapk12	D328N	22	0.187
DPMX43-5F	chr19:13772900:G:A	chr19:13772901-13772901	13772900	Or9q2	L25F	27	0.187
DPMX45-2F	chr14:31465358:G:C	chr14:31465359-31465359	31465358	Ankrd28	L273V	35	0.186
DPMX43-5F	chr1:75174966:T:C	chr1:75174967-75174967	75174966	Ankzf1	F606L	34	0.186
DPMX17-1E	chr18:10567631:T:G	chr18:10567632-10567632	10567631	Esco1	Y800S	10	0.186
DPMX43-5F	chr10:58060358:C:T	chr10:58060359-58060359	58060358	AW822073	D132N	6	0.184
DPMX9-3H	chr15:89016739:C:T	chr15:89016740-89016740	89016739	Mapk12	D328N	23	0.184
DPMX45-2F	chr11:84804076:C:A	chr11:84804077-84804077	84804076	Znhit3	R82I	38	0.183
DPMX45-2F	chr19:34951937:A:G	chr19:34951938-34951938	34951937	Kif20b	I1739V	15	0.183
DPMX45-2F	chr7:92310689:C:T	chr7:92310690-92310690	92310689	Pcf11	D433N	30	0.182
DPMX9-3H	chr5:14985743:G:A	chr5:14985744-14985744	14985743	Speer4e	R148C	164	0.182
DPMX45-2F	chr17:74233250:G:A	chr17:74233251-74233251	74233250	Xdh	A192V	22	0.18
DPMX43-5F	chr6:33816051:G:C	chr6:33816052-33816052	33816051	Exoc4	E673Q	12	0.179
CBLA1074-1F	chr13:114058839:G:A	chr13:114058840-114058840	114058839	Arl15	V36I	30	0.179
DPMX47-1D	chr4:43519466:C:G	chr4:43519467-43519467	43519466	Tpm2	E138D	11	0.178
DPMX17-1E	chr1:75174966:T:C	chr1:75174967-75174967	75174966	Ankzf1	F606L	10	0.177
DPMX47-1D	chr15:89016739:C:T	chr15:89016740-89016740	89016739	Mapk12	D328N	20	0.176
DPMX17-1E	chr2:89127284:T:C	chr2:89127285-89127285	89127284	Or4c123	I110V	24	0.175
DPMX9-3H	chr14:31465358:G:C	chr14:31465359-31465359	31465358	Ankrd28	L273V	25	0.175
DPMX17-1E	chr7:92310689:C:T	chr7:92310690-92310690	92310689	Pcf11	D433N	40	0.174
CBLA1074-1F	chr6:33816051:G:C	chr6:33816052-33816052	33816051	Exoc4	E673Q	24	0.174
DPMX45-2F	chr6:13081675:G:C	chr6:13081676-13081676	13081675	Tmem106b	K194N	64	0.174
DPMX17-1E	chr11:58488343:A:G	chr11:58488344-58488344	58488343	Or2ab1	I43V	31	0.174
DPMX45-2F	chr14:111918034:C:G	chr14:111918035-111918035	111918034	Slitrk5	T553S	58	0.174
DPMX9-3H	chr6:57409446:G:T	chr6:57409447-57409447	57409446	Vmn1r20	D258Y	38	0.173
DPMX9-3H	chr9:46066781:G:A	chr9:46066782-46066782	46066781	Sik3	R187H	43	0.172
CBLA1074-1F	chr8:124186654:G:A	chr8:124186655-124186655	124186654	Def8	V412I	14	0.172
DPMX45-2F	chr14:7618797:G:A	chr14:7618798-7618798	7618797	Nek10	L337F	46	0.172
CBLA1074-1F	chr14:50880385:A:G	chr14:50880386-50880386	50880385	Or11h6	Y216C	24	0.172
DPMX9-3H	chr10:59726023:T:G	chr10:59726024-59726024	59726023	Dnajb12	V103G	6	0.171
CBLA1074-1F	chr5:134588472:T:C	chr5:134588473-134588473	134588472	Syna	I159V	30	0.171
DPMX43-5F	chr15:98380098:T:G	chr15:98380099-98380099	98380098	Lalba	L50F	16	0.17
DPMX47-1D	chr6:33816051:G:C	chr6:33816052-33816052	33816051	Exoc4	E673Q	19	0.17
DPMX45-2F	chr2:127669355:G:A	chr2:127669356-127669356	127669355	Bub1	T96I	18	0.17
DPMX47-1D	chr12:69387757::T	chr12:69387757-69387757	69387757	Nemf	K442fs	10	0.169
DPMX43-5F	chr16:90290453:G:A	chr16:90290454-90290454	90290453	Hunk	A487T	14	0.169
DPMX43-5F	chr17:80756757:C:T	chr17:80756758-80756758	80756757	Sos1	D265N	22	0.168
DPMX45-2F	chr5:96860321:G:C	chr5:96860322-96860322	96860321	Fras1	D2123H	42	0.168
DPMX43-5F	chr10:86796067:G:C	chr10:86796068-86796068	86796067	Stab2	T393S	50	0.167
DPMX17-1E	chr15:89016739:C:T	chr15:89016740-89016740	89016739	Mapk12	D328N	13	0.167
DPMX9-3H	chr9:39461859:G:C	chr9:39461860-39461860	39461859	Or10d3	F102L	23	0.166
DPMX9-3H	chr4:82833067:T:C	chr4:82833068-82833068	82833067	Frem1	H1874R	21	0.165
DPMX17-1E	chr14:50880385:A:G	chr14:50880386-50880386	50880385	Or11h6	Y216C	28	0.165
DPMX47-1D	chr7:130975537:G:C	chr7:130975538-130975538	130975537	Pstk	V164L	24	0.164
CBLA1074-1F	chr2:154394449:A:C	chr2:154394450-154394450	154394449	Actl10	Y134S	14	0.164
CBLA1074-1F	chr7:130975537:G:C	chr7:130975538-130975538	130975537	Pstk	V164L	26	0.163
DPMX17-1E	chr18:78393534::A	chr18:78393534-78393534	78393534	Gm6133	G176fs	9	0.163
DPMX17-1E	chr19:13772900:G:A	chr19:13772901-13772901	13772900	Or9q2	L25F	23	0.163
CBLA1074-1F	chr1:75174966:T:C	chr1:75174967-75174967	75174966	Ankzf1	F606L	42	0.163
DPMX45-2F	chr15:57122482:T:C	chr15:57122483-57122483	57122482	Slc22a22	I165V	6	0.162
DPMX17-1E	chr1:83183674:G:A	chr1:83183675-83183675	83183674	Daw1	E347K	25	0.162
DPMX43-5F	chr18:64672218:G:T	chr18:64672219-64672219	64672218	Atp8b1	F1048L	49	0.161
CBLA1074-1F	chr1:9616757:G:A	chr1:9616758-9616758	9616757	Rrs1	G337D	11	0.161
DPMX17-1E	chr2:91396037:T:C	chr2:91396038-91396038	91396037	Ckap5	S514P	10	0.161
DPMX9-3H	chr14:30399756:G:A	chr14:30399757-30399757	30399756	Rft1	A314T	11	0.161
CBLA1074-1F	chr7:102110040:T:C	chr7:102110041-102110041	102110040	Rrm1	S559P	29	0.16
DPMX47-1D	chr1:74720567:G:C	chr1:74720568-74720568	74720567	Ttll4	G528R	6	0.159
DPMX47-1D	chr14:19649711:C:A	chr14:19649712-19649712	19649711	Gm5458	V171L	44	0.159
DPMX17-1E	chr13:100210992:T:G	chr13:100210993-100210993	100210992	Bdp1	L566F	34	0.159
DPMX47-1D	chr5:15785677:T:C	chr5:15785678-15785678	15785677	Gm21083	I161T	42	0.159
DPMX45-2F	chr5:15678112:T:C	chr5:15678113-15678113	15678112	Gm21149	I161M	359	0.159
DPMX17-1E	chr10:59059313:GGA:	chr10:59059313-59059313	59059313	Sowahc	483-484_del	10	0.158
DPMX45-2F	chr7:85956141:G:A	chr7:85956142-85956142	85956141	Or13g1	L60F	31	0.157
DPMX47-1D	chr11:114629551:G:A	chr11:114629552-114629552	114629551	Dnai2	S193N	14	0.156
DPMX43-5F	chr9:21552362:G:C	chr9:21552363-21552363	21552362	Smarca4	E525D	27	0.156
CBLA1074-1F	chr7:33853911:A:C	chr7:33853912-33853912	33853911	Uba2	D343E	8	0.156
DPMX45-2F	chr5:14985743:G:A	chr5:14985744-14985744	14985743	Speer4e	R148C	168	0.156
DPMX47-1D	chr7:85956141:G:A	chr7:85956142-85956142	85956141	Or13g1	L60F	41	0.155
DPMX17-1E	chr10:116343062:C:T	chr10:116343063-116343063	116343062	Cnot2	S90N	73	0.155
DPMX47-1D	chr5:15678112:T:C	chr5:15678113-15678113	15678112	Gm21149	I161M	325	0.155
DPMX9-3H	chr18:78393534::A	chr18:78393534-78393534	78393534	Gm6133	G176fs	6	0.154
DPMX47-1D	chr1:85560305:C:G	chr1:85560306-85560306	85560305	Sp140	R313G	18	0.154
DPMX43-5F	chr1:74720567:G:C	chr1:74720568-74720568	74720567	Ttll4	G528R	22	0.154
CBLA1074-1F	chr5:14985743:G:A	chr5:14985744-14985744	14985743	Speer4e	R148C	177	0.154
DPMX43-5F	chr14:64157014:T:C	chr14:64157015-64157015	64157014	Pinx1	I314T	10	0.153
DPMX9-3H	chr5:15678112:T:C	chr5:15678113-15678113	15678112	Gm21149	I161M	321	0.153
DPMX45-2F	chr3:151953863:C:G	chr3:151953864-151953864	151953863	Nexn	E211Q	35	0.153
DPMX47-1D	chr7:24796427:C:G	chr7:24796428-24796428	24796427	Pou2f2	V324L	10	0.152
DPMX43-5F	chr5:15785748:T:C	chr5:15785749-15785749	15785748	Gm21083	C185R	32	0.152
DPMX43-5F	chr1:75474834:A:C	chr1:75474835-75474835	75474834	Obsl1	L855*	19	0.152
DPMX9-3H	chr8:105980770:T:C	chr8:105980771-105980771	105980770	B3gnt9	I206V	15	0.152
DPMX9-3H	chr3:93124987:T:G	chr3:93124988-93124988	93124987	Flg2	V5672G	6	0.152
DPMX45-2F	chr5:134588472:T:C	chr5:134588473-134588473	134588472	Syna	I159V	26	0.151
DPMX17-1E	chr11:58814468:T:C	chr11:58814469-58814469	58814468	Btnl10	I383T	19	0.151
CBLA1074-1F	chr9:66315355:C:T	chr9:66315356-66315356	66315355	Herc1	A1146V	33	0.151
CBLA1074-1F	chr9:88972673:T:A	chr9:88972674-88972674	88972673	Trim43b	K160I	17	0.15
DPMX43-5F	chr9:66315355:C:T	chr9:66315356-66315356	66315355	Herc1	A1146V	45	0.15
CBLA1074-1F	chr12:21355369:G:A	chr12:21355370-21355370	21355369	Cpsf3	D437N	29	0.15
DPMX47-1D	chr12:44620661:G:C	chr12:44620662-44620662	44620661	Nrcam	K896N	8	0.15
CBLA1074-1F	chr2:91396037:T:C	chr2:91396038-91396038	91396037	Ckap5	S514P	9	0.15
DPMX43-5F	chr5:15678112:T:C	chr5:15678113-15678113	15678112	Gm21149	I161M	335	0.15
DPMX47-1D	chr7:104853461:T:C	chr7:104853462-104853462	104853461	Or52x1	I29M	13	0.149
CBLA1074-1F	chr17:23605575:C:T	chr17:23605576-23605576	23605575	Vmn2r116	L163F	31	0.149
DPMX47-1D	chr9:20580017:G:C	chr9:20580018-20580018	20580017	Olfm2	D274E	12	0.149
CBLA1074-1F	chr8:105980770:T:C	chr8:105980771-105980771	105980770	B3gnt9	I206V	21	0.149
CBLA1074-1F	chr5:15678112:T:C	chr5:15678113-15678113	15678112	Gm21149	I161M	293	0.149
DPMX17-1E	chr14:32148137:G:A	chr14:32148138-32148138	32148137	Chat	L300F	18	0.149
DPMX45-2F	chr6:33816051:G:C	chr6:33816052-33816052	33816051	Exoc4	E673Q	21	0.148
DPMX43-5F	chr15:34272509:A:G	chr15:34272510-34272510	34272509	Laptm4b	I78V	31	0.148
DPMX47-1D	chr3:137985581:G:C	chr3:137985582-137985582	137985581	Adh1	V37L	41	0.148
CBLA1074-1F	chr5:36151030:G:A	chr5:36151031-36151031	36151030	Afap1	A599T	10	0.147
DPMX43-5F	chr10:44322795:A:C	chr10:44322796-44322796	44322795	Prdm1	I251R	7	0.147
DPMX45-2F	chr9:64831935:G:A	chr9:64831936-64831936	64831935	Slc24a1	L1054F	23	0.147
DPMX43-5F	chr6:30568397:G:C	chr6:30568398-30568398	30568397	Cpa4	K2N	112	0.147
DPMX45-2F	chr12:55915002:G:C	chr12:55915003-55915003	55915002	Brms1l	S304T	20	0.147
DPMX43-5F	chr6:13081675:G:C	chr6:13081676-13081676	13081675	Tmem106b	K194N	37	0.147
DPMX47-1D	chr16:17125679:G:A	chr16:17125680-17125680	17125679	Pi4ka	L1213F	27	0.146
DPMX47-1D	chr1:83183674:G:A	chr1:83183675-83183675	83183674	Daw1	E347K	39	0.145
DPMX45-2F	chr19:46069791:CAG:	chr19:46069791-46069791	46069791	Nolc1	227-228_del	7	0.145
DPMX43-5F	chr6:121310316:C:G	chr6:121310317-121310317	121310316	Slc6a13	S325R	17	0.145
DPMX43-5F	chr6:91926985:G:C	chr6:91926986-91926986	91926985	4930590J08Rik	S882T	34	0.145
DPMX43-5F	chr14:64157016:G:A	chr14:64157017-64157017	64157016	Pinx1	D315N	10	0.144
DPMX43-5F	chr10:80920940:G:T	chr10:80920941-80920941	80920940	Creb3l3	A363D	20	0.144
CBLA1074-1F	chr6:34137467:G:A	chr6:34137468-34137468	34137467	Slc35b4	P205S	35	0.144
DPMX43-5F	chr14:32148137:G:A	chr14:32148138-32148138	32148137	Chat	L300F	20	0.144
DPMX43-5F	chr5:14985743:G:A	chr5:14985744-14985744	14985743	Speer4e	R148C	150	0.144
DPMX43-5F	chr7:130975537:G:C	chr7:130975538-130975538	130975537	Pstk	V164L	29	0.143
DPMX43-5F	chr2:166786313:C:T	chr2:166786314-166786314	166786313	Cse1l	S871F	24	0.143
DPMX47-1D	chr5:15915883:T:C	chr5:15915884-15915884	15915883	Speer4c	I161M	49	0.143
DPMX17-1E	chr5:15678112:T:C	chr5:15678113-15678113	15678112	Gm21149	I161M	313	0.143
DPMX47-1D	chr12:69387757:T:	chr12:69387757-69387757	69387757	Nemf	K442fs	10	0.142
CBLA1074-1F	chr8:110638849:A:C	chr8:110638850-110638850	110638849	Phlpp2	S383R	9	0.142
DPMX9-3H	chr4:109092930:T:	chr4:109092930-109092930	109092930	Calr4	F4fs	14	0.142
DPMX47-1D	chr8:19176369::T	chr8:19176369-19176369	19176369	Defb34	H20fs	16	0.142
DPMX9-3H	chr11:72649421:T:G	chr11:72649422-72649422	72649421	Ankfy1	N973K	8	0.142
DPMX43-5F	chr6:33816045:G:A	chr6:33816046-33816046	33816045	Exoc4	E671K	24	0.141
DPMX17-1E	chr7:13959960:C:T	chr7:13959961-13959961	13959960	Sult2a6	A191T	16	0.141
DPMX43-5F	chr1:9616757:G:A	chr1:9616758-9616758	9616757	Rrs1	G337D	15	0.14
CBLA1074-1F	chr5:124536502:C:T	chr5:124536503-124536503	124536502	Sbno1	E648K	13	0.14
DPMX43-5F	chr5:33572231:G:C	chr5:33572232-33572232	33572231	Uvssa	K717N	27	0.14
CBLA1074-1F	chr14:19649711:C:A	chr14:19649712-19649712	19649711	Gm5458	V171L	37	0.14
DPMX45-2F	chr10:58060087:A:C	chr10:58060088-58060088	58060087	AW822073	V222G	8	0.14
DPMX43-5F	chr13:100210992:T:G	chr13:100210993-100210993	100210992	Bdp1	L566F	30	0.14
DPMX17-1E	chr9:110379055:G:C	chr9:110379056-110379056	110379055	Setd2	R957T	40	0.14
DPMX43-5F	chr10:17703588:T:C	chr10:17703589-17703589	17703588	Txlnb	I249T	15	0.139
DPMX45-2F	chr5:15915883:T:C	chr5:15915884-15915884	15915883	Speer4c	I161M	60	0.139
CBLA1074-1F	chr5:14985062:A:G	chr5:14985063-14985063	14985062	Speer4e	L165S	24	0.139
DPMX9-3H	chr14:19649711:C:A	chr14:19649712-19649712	19649711	Gm5458	V171L	35	0.139
DPMX9-3H	chr11:84043547:C:G	chr11:84043548-84043548	84043547	Gm11437	E248Q	28	0.139
DPMX43-5F	chr9:77662235:G:T	chr9:77662236-77662236	77662235	Gclc	D49Y	8	0.138
DPMX17-1E	chr9:64831935:G:A	chr9:64831936-64831936	64831935	Slc24a1	L1054F	13	0.138
DPMX17-1E	chr5:21580932:T:C	chr5:21580933-21580933	21580932	Fgl2	I425T	10	0.138
DPMX17-1E	chr9:66315355:C:T	chr9:66315356-66315356	66315355	Herc1	A1146V	35	0.138
CBLA1074-1F	chr11:71051993:C:G	chr11:71051994-71051994	71051993	Nlrp1b	K984N	40	0.138
DPMX43-5F	chr8:19176369:T:	chr8:19176369-19176369	19176369	Defb34	H20fs	21	0.138
DPMX47-1D	chr11:72338927:G:C	chr11:72338928-72338928	72338927	Mybbp1a	K818N	29	0.138
DPMX43-5F	chr8:55118042:G:A	chr8:55118043-55118043	55118042	Wdr17	S575F	43	0.138
DPMX9-3H	chrX:166090672:G:T	chrX:166090673-166090673	166090672	Tlr7	T271K	14	0.137
DPMX9-3H	chr11:62974628:C:A	chr11:62974629-62974629	62974628	Tekt3	A316E	21	0.136
DPMX43-5F	chr19:8982005:G:A	chr19:8982006-8982006	8982005	Ahnak	A1097T	50	0.136
DPMX43-5F	chr3:101187148:T:G	chr3:101187149-101187149	101187148	Cd2	I225L	22	0.136
DPMX17-1E	chr6:33816051:G:C	chr6:33816052-33816052	33816051	Exoc4	E673Q	17	0.136
DPMX47-1D	chr5:15785748:T:C	chr5:15785749-15785749	15785748	Gm21083	C185R	21	0.136
DPMX47-1D	chr7:92310689:C:T	chr7:92310690-92310690	92310689	Pcf11	D433N	33	0.136
DPMX45-2F	chr10:11166441:C:T	chr10:11166442-11166442	11166441	Fbxo30	A388V	29	0.136
CBLA1074-1F	chr16:5017906:T:G	chr16:5017907-5017907	5017906	Nagpa	S232R	8	0.135
DPMX17-1E	chr5:15915883:T:C	chr5:15915884-15915884	15915883	Speer4c	I161M	45	0.135
DPMX9-3H	chr13:100202395:A:G	chr13:100202396-100202396	100202395	Bdp1	S743P	21	0.135
DPMX43-5F	chr6:121014446:T:G	chr6:121014447-121014447	121014446	Mical3	I269L	28	0.134
DPMX43-5F	chr7:24002028:C:T	chr7:24002029-24002029	24002028	Zfp94	R471H	17	0.134
DPMX45-2F	chr2:91396037:T:C	chr2:91396038-91396038	91396037	Ckap5	S514P	9	0.134
DPMX9-3H	chr5:143839835:A:C	chr5:143839836-143839836	143839835	Aimp2	S249R	19	0.134
DPMX9-3H	chr6:33816051:G:C	chr6:33816052-33816052	33816051	Exoc4	E673Q	18	0.133
DPMX45-2F	chr9:39461859:G:C	chr9:39461860-39461860	39461859	Or10d3	F102L	24	0.133
DPMX45-2F	chr15:93398678:A:C	chr15:93398679-93398679	93398678	Prickle1	N716K	18	0.133
DPMX47-1D	chr12:73749624:T:C	chr12:73749625-73749625	73749624	Prkch	I406T	23	0.132
DPMX43-5F	chr7:85956141:G:A	chr7:85956142-85956142	85956141	Or13g1	L60F	32	0.132
DPMX9-3H	chr5:15917923:G:A	chr5:15917924-15917924	15917923	Speer4c	R88C	70	0.132
DPMX17-1E	chr9:88972673:T:A	chr9:88972674-88972674	88972673	Trim43b	K160I	16	0.131
CBLA1074-1F	chr7:13959960:C:T	chr7:13959961-13959961	13959960	Sult2a6	A191T	15	0.131
DPMX43-5F	chr5:26244360:A:C	chr5:26244361-26244361	26244360	Speer4a	W41G	42	0.131
DPMX9-3H	chr10:58060087:A:C	chr10:58060088-58060088	58060087	AW822073	V222G	6	0.131
DPMX45-2F	chr5:15081758:C:T	chr5:15081759-15081759	15081758	Gm17019	S60N	218	0.131
DPMX45-2F	chr15:98380098:T:G	chr15:98380099-98380099	98380098	Lalba	L50F	6	0.131
DPMX45-2F	chr11:5012699:A:C	chr11:5012700-5012700	5012699	Gas2l1	V212G	13	0.13
DPMX9-3H	chr7:125712073:G:A	chr7:125712074-125712074	125712073	Xpo6	L731F	27	0.13
CBLA1074-1F	chr8:4155321:G:A	chr8:4155322-4155322	4155321	Cd209f	L52F	18	0.13
DPMX43-5F	chr2:82814939:A:G	chr2:82814940-82814940	82814939	Fsip2	I3558V	14	0.13
DPMX45-2F	chr9:66315355:C:T	chr9:66315356-66315356	66315355	Herc1	A1146V	38	0.13
DPMX43-5F	chr10:78805646:C:A	chr10:78805647-78805647	78805646	Or7a37	L55M	20	0.13
DPMX45-2F	chr1:85560305:C:G	chr1:85560306-85560306	85560305	Sp140	R313G	15	0.13
DPMX17-1E	chr5:14985062:A:G	chr5:14985063-14985063	14985062	Speer4e	L165S	20	0.13
DPMX45-2F	chr5:15785677:T:C	chr5:15785678-15785678	15785677	Gm21083	I161T	29	0.13
DPMX9-3H	chr4:116550923:A:C	chr4:116550924-116550924	116550923	Prdx1	I132L	21	0.13
DPMX47-1D	chr15:10978671:G:C	chr15:10978672-10978672	10978671	C1qtnf3	V291L	27	0.129
DPMX47-1D	chr2:91396037:T:C	chr2:91396038-91396038	91396037	Ckap5	S514P	10	0.129
DPMX45-2F	chr2:158279066:G:A	chr2:158279067-158279067	158279066	Ralgapb	S399N	29	0.129
DPMX17-1E	chr5:15785677:T:C	chr5:15785678-15785678	15785677	Gm21083	I161T	39	0.129
DPMX9-3H	chr12:73749624:T:C	chr12:73749625-73749625	73749624	Prkch	I406T	26	0.128
DPMX9-3H	chr1:40813532:C:A	chr1:40813533-40813533	40813532	Mfsd9	E261*	13	0.128
DPMX43-5F	chr16:17125679:G:A	chr16:17125680-17125680	17125679	Pi4ka	L1213F	22	0.128
DPMX47-1D	chr15:10994989:G:C	chr15:10994990-10994990	10994989	Amacr	K267N	40	0.128
DPMX47-1D	chr5:26263406:C:A	chr5:26263407-26263407	26263406	Gm7347	R34S	14	0.128
DPMX43-5F	chr5:15915883:T:C	chr5:15915884-15915884	15915883	Speer4c	I161M	53	0.128
DPMX47-1D	chr5:15917923:G:A	chr5:15917924-15917924	15917923	Speer4c	R88C	78	0.128
DPMX43-5F	chr9:50410402:C:T	chr9:50410403-50410403	50410402	Plet1	P65S	24	0.127
DPMX43-5F	chr4:135662186:G:T	chr4:135662187-135662187	135662186	Fuca1	V372L	14	0.127
CBLA1074-1F	chr16:17125679:G:A	chr16:17125680-17125680	17125679	Pi4ka	L1213F	30	0.127
DPMX17-1E	chr17:23679149:G:T	chr17:23679150-23679150	23679149	Vmn2r117	Y691*	34	0.127
DPMX47-1D	chr2:86186426:G:A	chr2:86186427-86186427	86186426	Or8k23	Q100*	29	0.127
DPMX9-3H	chr3:101187148:T:G	chr3:101187149-101187149	101187148	Cd2	I225L	12	0.127
DPMX17-1E	chr13:100202395:A:G	chr13:100202396-100202396	100202395	Bdp1	S743P	27	0.127
CBLA1074-1F	chr11:106721762:A:C	chr11:106721763-106721763	106721762	Smurf2	N577K	6	0.127
DPMX17-1E	chr12:69387757:T:	chr12:69387757-69387757	69387757	Nemf	K442fs	6	0.126
CBLA1074-1F	chr15:98380098:T:G	chr15:98380099-98380099	98380098	Lalba	L50F	16	0.126
DPMX45-2F	chr3:37179915:TGC:	chr3:37179915-37179915	37179915	Il2	46-47_del	10	0.126
DPMX9-3H	chr11:58488343:A:G	chr11:58488344-58488344	58488343	Or2ab1	I43V	32	0.126
CBLA1074-1F	chr17:23566978:T:C	chr17:23566979-23566979	23566978	Vmn2r115	L497S	19	0.126
DPMX17-1E	chr2:84198926:G:A	chr2:84198927-84198927	84198926	Calcrl	S154F	9	0.126
DPMX43-5F	chr6:22123552:C:A	chr6:22123553-22123553	22123552	Cped1	D435E	13	0.126
DPMX17-1E	chr2:69699499:G:A	chr2:69699500-69699500	69699499	Ssb	R214K	17	0.126
CBLA1074-1F	chr8:85297864:A:C	chr8:85297865-85297865	85297864	Cacna1a	T1329P	59	0.126
DPMX43-5F	chr10:7690489:C:A	chr10:7690490-7690490	7690489	Ppil4	T381K	6	0.126
DPMX43-5F	chr5:96860321:G:C	chr5:96860322-96860322	96860321	Fras1	D2123H	25	0.126
CBLA1074-1F	chr8:96552103:C:A	chr8:96552104-96552104	96552103	Sap18b	P38Q	9	0.125
DPMX17-1E	chr19:8982005:G:A	chr19:8982006-8982006	8982005	Ahnak	A1097T	46	0.125
DPMX43-5F	chrX:132827905:C:A	chrX:132827906-132827906	132827905	Srpx2	Y251*	6	0.125
CBLA1074-1F	chr4:124645203:C:A	chr4:124645204-124645204	124645203	Inpp5b	S164*	10	0.125
CBLA1074-1F	chr13:100202395:A:G	chr13:100202396-100202396	100202395	Bdp1	S743P	29	0.125
CBLA1074-1F	chr5:143839835:A:C	chr5:143839836-143839836	143839835	Aimp2	S249R	24	0.125
DPMX47-1D	chr5:15919062:C:A	chr5:15919063-15919063	15919062	Speer4c	W46C	366	0.125
DPMX43-5F	chr9:38435963::A	chr9:38435963-38435963	38435963	Or8b47	-	6	0.125
DPMX43-5F	chr2:60162795:C:G	chr2:60162796-60162796	60162795	Ly75	S821T	34	0.125
DPMX17-1E	chr11:72649421:T:G	chr11:72649422-72649422	72649421	Ankfy1	N973K	8	0.125
DPMX47-1D	chr8:88977414:G:C	chr8:88977415-88977415	88977414	Tent4b	V406L	20	0.124
DPMX17-1E	chr1:75174973:G:A	chr1:75174974-75174974	75174973	Ankzf1	R608K	30	0.124
DPMX43-5F	chr5:15785677:T:C	chr5:15785678-15785678	15785677	Gm21083	I161T	33	0.124
DPMX47-1D	chr11:85712860::A	chr11:85712860-85712860	85712860	Bcas3	G906fs	11	0.123
DPMX47-1D	chr13:100320278:A:G	chr13:100320279-100320279	100320278	Naip2	F246L	58	0.123
DPMX9-3H	chr3:37179915:TGC:	chr3:37179915-37179915	37179915	Il2	46-47_del	9	0.123
DPMX43-5F	chr9:64831935:G:A	chr9:64831936-64831936	64831935	Slc24a1	L1054F	14	0.123
CBLA1074-1F	chr5:14961483:G:A	chr5:14961484-14961484	14961483	Gm9758	S165L	39	0.123
CBLA1074-1F	chr6:91926985:G:C	chr6:91926986-91926986	91926985	4930590J08Rik	S882T	42	0.123
DPMX9-3H	chr5:15785677:T:C	chr5:15785678-15785678	15785677	Gm21083	I161T	25	0.123
DPMX17-1E	chr1:85560305:C:G	chr1:85560306-85560306	85560305	Sp140	R313G	13	0.123
DPMX9-3H	chr7:28310529:T:G	chr7:28310530-28310530	28310529	Acp7	T436P	7	0.123
DPMX43-5F	chr10:7690493:T:G	chr10:7690494-7690494	7690493	Ppil4	S382R	6	0.123
CBLA1074-1F	chr7:79360126:G:A	chr7:79360127-79360127	79360126	Kif7	A370V	6	0.122
DPMX43-5F	chr10:7690502:C:A	chr10:7690503-7690503	7690502	Ppil4	H385Q	6	0.122
DPMX17-1E	chr8:21174961:T:A	chr8:21174962-21174962	21174961	Potefam3b	F285I	6	0.121
DPMX17-1E	chr7:85956141:G:A	chr7:85956142-85956142	85956141	Or13g1	L60F	30	0.121
DPMX47-1D	chr2:85409656:A:G	chr2:85409657-85409657	85409656	Or5g27	I25V	66	0.121
DPMX43-5F	chr7:85956152:G:A	chr7:85956153-85956153	85956152	Or13g1	P56L	26	0.121
DPMX9-3H	chr18:78393534:A:	chr18:78393534-78393534	78393534	Gm6133	G176fs	6	0.121
DPMX9-3H	chr4:109092930::T	chr4:109092930-109092930	109092930	Calr4	3-4_-/X	14	0.121
CBLA1074-1F	chr4:116550923:A:C	chr4:116550924-116550924	116550923	Prdx1	I132L	28	0.121
DPMX45-2F	chr10:14316122:G:A	chr10:14316123-14316123	14316122	Adgrg6	T538I	21	0.12
CBLA1074-1F	chr7:92310689:C:T	chr7:92310690-92310690	92310689	Pcf11	D433N	25	0.12
DPMX43-5F	chr11:71051993:C:G	chr11:71051994-71051994	71051993	Nlrp1b	K984N	28	0.12
DPMX9-3H	chr5:117421362:C:T	chr5:117421363-117421363	117421362	Pebp1	E194K	7	0.119
DPMX43-5F	chr12:78904106:A:G	chr12:78904107-78904107	78904106	Atp6v1d	I18T	6	0.119
DPMX17-1E	chr16:33317712::A	chr16:33317712-33317712	33317712	Zfp148	-	21	0.119
DPMX17-1E	chr18:64672218:G:T	chr18:64672219-64672219	64672218	Atp8b1	F1048L	35	0.119
DPMX47-1D	chr17:23679149:G:T	chr17:23679150-23679150	23679149	Vmn2r117	Y691*	37	0.119
DPMX17-1E	chr2:118247790:A:G	chr2:118247791-118247791	118247790	Eif2ak4	D276G	45	0.119
DPMX9-3H	chr17:23565089:C:T	chr17:23565090-23565090	23565089	Vmn2r115	H326Y	29	0.119
DPMX9-3H	chr9:88972673:T:A	chr9:88972674-88972674	88972673	Trim43b	K160I	12	0.118
DPMX45-2F	chr7:104853461:T:C	chr7:104853462-104853462	104853461	Or52x1	I29M	11	0.118
DPMX45-2F	chr9:88972673:T:A	chr9:88972674-88972674	88972673	Trim43b	K160I	12	0.118
DPMX45-2F	chr14:49288903:T:C	chr14:49288904-49288904	49288903	Exoc5	N48S	24	0.118
DPMX9-3H	chr2:158279066:G:A	chr2:158279067-158279067	158279066	Ralgapb	S399N	42	0.118
DPMX17-1E	chr8:44078327:A:C	chr8:44078328-44078328	44078327	Adam34l	V632G	73	0.118
DPMX17-1E	chr2:86966554:T:G	chr2:86966555-86966555	86966554	Or5aq1	I37L	21	0.118
DPMX47-1D	chr13:100202395:A:G	chr13:100202396-100202396	100202395	Bdp1	S743P	26	0.118
DPMX45-2F	chr14:27193636:C:T	chr14:27193637-27193637	27193636	Tasor	P946S	17	0.118
DPMX43-5F	chr6:121014440:T:G	chr6:121014441-121014441	121014440	Mical3	N271H	21	0.117
CBLA1074-1F	chr17:45879204:T:A	chr17:45879205-45879205	45879204	Hsp90ab1	D672V	7	0.117
DPMX43-5F	chr5:15860848:T:C	chr5:15860849-15860849	15860848	4930572O03Rik	Q7R	25	0.117
DPMX47-1D	chr14:44955243::A	chr14:44955243-44955243	44955243	Gm8267	F259fs	9	0.117
DPMX43-5F	chr18:10567631:T:G	chr18:10567632-10567632	10567631	Esco1	Y800S	8	0.117
DPMX45-2F	chr1:75174966:T:C	chr1:75174967-75174967	75174966	Ankzf1	F606L	29	0.117
CBLA1074-1F	chr8:21174961:T:A	chr8:21174962-21174962	21174961	Potefam3b	F285I	6	0.116
CBLA1074-1F	chr4:148570574:G:A	chr4:148570575-148570575	148570574	Mtor	V1211M	68	0.116
DPMX17-1E	chrX:146274858:C:T	chrX:146274859-146274859	146274858	Lrch2	S575N	21	0.116
DPMX17-1E	chr9:44764242:G:A	chr9:44764243-44764243	44764242	Kmt2a	S163F	33	0.116
DPMX45-2F	chr5:15732932:A:C	chr5:15732933-15732933	15732932	Gm21190	Y91D	94	0.116
DPMX43-5F	chr11:58488343:A:G	chr11:58488344-58488344	58488343	Or2ab1	I43V	17	0.116
DPMX17-1E	chr8:105980770:T:C	chr8:105980771-105980771	105980770	B3gnt9	I206V	16	0.116
DPMX17-1E	chr2:158279066:G:A	chr2:158279067-158279067	158279066	Ralgapb	S399N	31	0.116
DPMX45-2F	chr1:85247775:C:T	chr1:85247776-85247776	85247775	Sp140l2	G4S	29	0.116
DPMX43-5F	chr9:53028576:C:G	chr9:53028577-53028577	53028576	Ddx10	E776Q	21	0.116
DPMX43-5F	chr6:83101392:T:G	chr6:83101393-83101393	83101392	Ino80b	T89P	7	0.116
CBLA1074-1F	chr2:89808497:T:G	chr2:89808498-89808498	89808497	Or4c35	C125W	32	0.115
DPMX45-2F	chr16:11056819:C:G	chr16:11056820-11056820	11056819	Gspt1	E193Q	8	0.115
DPMX17-1E	chr1:75474834:A:C	chr1:75474835-75474835	75474834	Obsl1	L855*	19	0.115
DPMX17-1E	chr17:45879184:G:T	chr17:45879185-45879185	45879184	Hsp90ab1	R679S	6	0.115
DPMX17-1E	chr17:45879204:T:A	chr17:45879205-45879205	45879204	Hsp90ab1	D672V	6	0.115
DPMX45-2F	chr10:122988994:T:C	chr10:122988995-122988995	122988994	Usp15	I241V	18	0.115
DPMX17-1E	chr4:148755850::G	chr4:148755850-148755850	148755850	Gm572	W389fs	10	0.115
DPMX47-1D	chr8:19176369:T:	chr8:19176369-19176369	19176369	Defb34	H20fs	16	0.115
DPMX45-2F	chr1:190895993:T:	chr1:190895993-190895993	190895993	Garin4	K216fs	12	0.115
DPMX17-1E	chr11:86395197:T:G	chr11:86395198-86395198	86395197	Rps6kb1	T412P	7	0.115
DPMX45-2F	chr5:143839835:A:C	chr5:143839836-143839836	143839835	Aimp2	S249R	20	0.115
DPMX17-1E	chr18:20985837:T:C	chr18:20985838-20985838	20985837	Trappc8	D601G	24	0.114
DPMX45-2F	chr6:22123552:C:A	chr6:22123553-22123553	22123552	Cped1	D435E	9	0.114
DPMX47-1D	chr5:143839835:A:C	chr5:143839836-143839836	143839835	Aimp2	S249R	25	0.114
CBLA1074-1F	chr1:85560248:T:C	chr1:85560249-85560249	85560248	Sp140	S294P	9	0.114
CBLA1074-1F	chr7:85056269:G:A	chr7:85056270-85056270	85056269	Vmn2r69	L623F	29	0.114
DPMX9-3H	chr13:100210992:T:G	chr13:100210993-100210993	100210992	Bdp1	L566F	21	0.114
DPMX17-1E	chr10:58060087:A:C	chr10:58060088-58060088	58060087	AW822073	V222G	6	0.114
DPMX45-2F	chr9:107622147:C:T	chr9:107622148-107622148	107622147	Rbm5	E609K	48	0.114
DPMX45-2F	chr4:144401272:G:C	chr4:144401273-144401273	144401272	Aadacl4fm4	S70R	13	0.114
DPMX17-1E	chr2:86186426:G:A	chr2:86186427-86186427	86186426	Or8k23	Q100*	20	0.114
CBLA1074-1F	chr4:60139695:G:C	chr4:60139696-60139696	60139695	Mup2	Q31E	15	0.113
DPMX45-2F	chr1:9616757:G:A	chr1:9616758-9616758	9616757	Rrs1	G337D	11	0.113
DPMX43-5F	chr7:142056481:T:C	chr7:142056482-142056482	142056481	Tnnt3	Y13H	7	0.113
DPMX45-2F	chr9:53028570:C:G	chr9:53028571-53028571	53028570	Ddx10	A778P	31	0.113
DPMX45-2F	chr9:44764242:G:A	chr9:44764243-44764243	44764242	Kmt2a	S163F	35	0.113
DPMX47-1D	chr10:127877579:C:T	chr10:127877580-127877580	127877579	Naca	P871S	11	0.113
DPMX9-3H	chr16:32569257:C:G	chr16:32569258-32569258	32569257	Muc4	T106S	12	0.113
DPMX17-1E	chr11:84043547:C:G	chr11:84043548-84043548	84043547	Gm11437	E248Q	33	0.113
DPMX43-5F	chr9:53028570:C:G	chr9:53028571-53028571	53028570	Ddx10	A778P	21	0.113
DPMX47-1D	chr14:40800576:C:A	chr14:40800577-40800577	40800576	Dydc1	Q51K	12	0.112
DPMX9-3H	chr8:55118042:G:A	chr8:55118043-55118043	55118042	Wdr17	S575F	38	0.112
DPMX43-5F	chr3:15482060:T:C	chr3:15482061-15482061	15482060	Sirpb1a	N89S	41	0.112
DPMX47-1D	chr1:85477668:C:A	chr1:85477669-85477669	85477668	Gm7592	L88M	10	0.112
DPMX45-2F	chr18:46423821::T	chr18:46423821-46423821	46423821	Ccdc112	305-306_-/X	7	0.112
DPMX9-3H	chr5:150915238:T:G	chr5:150915239-150915239	150915238	Kl	S989A	13	0.111
DPMX9-3H	chr5:15785748:T:C	chr5:15785749-15785749	15785748	Gm21083	C185R	12	0.111
DPMX17-1E	chr3:19273221:G:C	chr3:19273222-19273222	19273221	Mtfr1	K313N	61	0.111
DPMX45-2F	chr8:21174961:T:A	chr8:21174962-21174962	21174961	Potefam3b	F285I	7	0.111
CBLA1074-1F	chr1:87629189:G:A	chr1:87629190-87629190	87629189	Inpp5d	D655N	34	0.111
DPMX9-3H	chr6:13081675:G:C	chr6:13081676-13081676	13081675	Tmem106b	K194N	40	0.111
CBLA1074-1F	chr1:74720564:G:A	chr1:74720565-74720565	74720564	Ttll4	E527K	19	0.111
DPMX47-1D	chr5:15860848:T:C	chr5:15860849-15860849	15860848	4930572O03Rik	Q7R	16	0.111
DPMX9-3H	chr19:7768237:G:A	chr19:7768238-7768238	7768237	Slc22a26	S240F	38	0.111
DPMX43-5F	chr3:122070208:G:A	chr3:122070209-122070209	122070208	Dnttip2	A475T	19	0.11
CBLA1074-1F	chr4:109092930:T:	chr4:109092930-109092930	109092930	Calr4	F4fs	13	0.11
DPMX17-1E	chr5:15917934:T:A	chr5:15917935-15917935	15917934	Speer4c	E84V	70	0.11
DPMX9-3H	chr4:3185049:G:T	chr4:3185050-3185050	3185049	Vmn1r3	L86I	29	0.11
DPMX43-5F	chr4:43370751:G:C	chr4:43370752-43370752	43370751	Atp8b5	K1009N	23	0.11
DPMX47-1D	chr1:84941608:G:A	chr1:84941609-84941609	84941608	Gm15433	V74I	19	0.11
DPMX43-5F	chr13:111570101:A:G	chr13:111570102-111570102	111570101	Gpbp1	F435L	49	0.11
DPMX45-2F	chr4:108457164:G:C	chr4:108457165-108457165	108457164	Orc1	E402Q	14	0.109
CBLA1074-1F	chr3:83820608:A:C	chr3:83820609-83820609	83820608	Tmem131l	C1215W	6	0.109
DPMX43-5F	chr9:88972673:T:A	chr9:88972674-88972674	88972673	Trim43b	K160I	11	0.109
DPMX17-1E	chr3:96620847:A:G	chr3:96620848-96620848	96620847	Polr3c	I490T	8	0.109
DPMX43-5F	chr5:134588472:T:C	chr5:134588473-134588473	134588472	Syna	I159V	22	0.109
CBLA1074-1F	chr17:45879184:G:T	chr17:45879185-45879185	45879184	Hsp90ab1	R679S	7	0.109
CBLA1074-1F	chr2:60162790:A:G	chr2:60162791-60162791	60162790	Ly75	Y823H	42	0.109
DPMX9-3H	chr4:65566526:T:G	chr4:65566527-65566527	65566526	Astn2	Y877S	13	0.109
CBLA1074-1F	chr5:21523089:C:G	chr5:21523090-21523090	21523089	Ccdc146	V316L	49	0.109
DPMX45-2F	chr11:100979115:T:C	chr11:100979116-100979116	100979115	Mlx	I99T	9	0.109
CBLA1074-1F	chr12:69387757::T	chr12:69387757-69387757	69387757	Nemf	K442fs	6	0.109
DPMX17-1E	chr5:15917923:G:A	chr5:15917924-15917924	15917923	Speer4c	R88C	70	0.109
DPMX47-1D	chr2:28805317:G:A	chr2:28805318-28805318	28805317	Barhl1	P125L	6	0.109
DPMX45-2F	chr7:108022254:C:G	chr7:108022255-108022255	108022254	Or5p72	A159G	28	0.108
DPMX17-1E	chr8:103400526:A:T	chr8:103400527-103400527	103400526	Cdh11	V147D	17	0.108
DPMX45-2F	chr9:38261070:A:G	chr9:38261071-38261071	38261070	Or8c20	I231V	18	0.108
CBLA1074-1F	chr5:15917923:G:A	chr5:15917924-15917924	15917923	Speer4c	R88C	62	0.108
DPMX47-1D	chr11:72649409:T:G	chr11:72649410-72649410	72649409	Ankfy1	D969E	6	0.108
DPMX47-1D	chr10:80920940:G:T	chr10:80920941-80920941	80920940	Creb3l3	A363D	17	0.108
CBLA1074-1F	chr4:116550926:A:C	chr4:116550927-116550927	116550926	Prdx1	I133L	21	0.108
DPMX9-3H	chr5:15860848:T:C	chr5:15860849-15860849	15860848	4930572O03Rik	Q7R	13	0.108
DPMX43-5F	chr14:66213363:T:C	chr14:66213364-66213364	66213363	Clu	I250T	10	0.108
DPMX45-2F	chr8:19176369:T:	chr8:19176369-19176369	19176369	Defb34	H20fs	17	0.108
DPMX43-5F	chr4:3172964:A:T	chr4:3172965-3172965	3172964	Vmn1r2	S295C	7	0.108
CBLA1074-1F	chr5:15785677:T:C	chr5:15785678-15785678	15785677	Gm21083	I161T	25	0.108
CBLA1074-1F	chr14:32148137:G:A	chr14:32148138-32148138	32148137	Chat	L300F	19	0.108
DPMX43-5F	chr14:123515608:C:T	chr14:123515609-123515609	123515608	Nalcn	E1731K	6	0.107
CBLA1074-1F	chr5:15860848:T:C	chr5:15860849-15860849	15860848	4930572O03Rik	Q7R	15	0.107
DPMX43-5F	chr5:15859373:T:G	chr5:15859374-15859374	15859373	4930572O03Rik	N92T	6	0.107
DPMX45-2F	chr7:130423211:T:G	chr7:130423212-130423212	130423211	Btbd16	I422R	30	0.107
DPMX43-5F	chr17:23295709:C:T	chr17:23295710-23295710	23295709	Vmn2r130	L627F	21	0.106
CBLA1074-1F	chr13:59648374:C:T	chr13:59648375-59648375	59648374	Agtpbp1	A482T	9	0.106
DPMX17-1E	chrX:134646722:A:	chrX:134646722-134646722	134646722	Armcx5	L266fs	7	0.106
CBLA1074-1F	chr12:69387757:T:	chr12:69387757-69387757	69387757	Nemf	K442fs	6	0.106
DPMX47-1D	chr9:44764242:G:A	chr9:44764243-44764243	44764242	Kmt2a	S163F	36	0.106
DPMX43-5F	chr5:15782462:G:T	chr5:15782463-15782463	15782462	Gm21083	W43C	102	0.106
DPMX43-5F	chr5:15917923:G:A	chr5:15917924-15917924	15917923	Speer4c	R88C	76	0.106
CBLA1074-1F	chr1:85560306:G:A	chr1:85560307-85560307	85560306	Sp140	R313H	10	0.106
CBLA1074-1F	chr8:22504560:G:A	chr8:22504561-22504561	22504560	Atp7b	L699F	29	0.106
DPMX45-2F	chr1:85560306:G:A	chr1:85560307-85560307	85560306	Sp140	R313H	12	0.106
CBLA1074-1F	chr15:66820235:C:T	chr15:66820236-66820236	66820235	Ndrg1	G66D	27	0.105
DPMX47-1D	chr16:38366223:T:G	chr16:38366224-38366224	38366223	Poglut1	I115L	27	0.105
DPMX17-1E	chr6:132732298:T:G	chr6:132732299-132732299	132732298	Tas2r124	L203V	18	0.105
DPMX9-3H	chr10:121436711:A:C	chr10:121436712-121436712	121436711	Xpot	D891E	8	0.105
DPMX43-5F	chr5:26263406:C:A	chr5:26263407-26263407	26263406	Gm7347	R34S	13	0.105
DPMX47-1D	chr1:88140042:T:G	chr1:88140043-88140043	88140042	Ugt1a1	F107C	152	0.105
CBLA1074-1F	chr13:111570101:A:G	chr13:111570102-111570102	111570101	Gpbp1	F435L	63	0.105
DPMX45-2F	chr5:15917923:G:A	chr5:15917924-15917924	15917923	Speer4c	R88C	58	0.105
DPMX47-1D	chr1:85560305:C:T	chr1:85560306-85560306	85560305	Sp140	R313C	18	0.105
DPMX17-1E	chr1:12021267:G:A	chr1:12021268-12021268	12021267	A830018L16Rik	E426K	19	0.105
DPMX45-2F	chr5:14985062:A:G	chr5:14985063-14985063	14985062	Speer4e	L165S	16	0.105
DPMX43-5F	chr19:7768237:G:A	chr19:7768238-7768238	7768237	Slc22a26	S240F	25	0.105
CBLA1074-1F	chr11:22087973:A:C	chr11:22087974-22087974	22087973	Ehbp1	V395G	13	0.104
CBLA1074-1F	chr5:36151022:T:C	chr5:36151023-36151023	36151022	Afap1	L596P	6	0.104
DPMX9-3H	chrX:149408333:T:C	chrX:149408334-149408334	149408333	Pfkfb1	S274P	11	0.104
DPMX45-2F	chr17:23605575:C:T	chr17:23605576-23605576	23605575	Vmn2r116	L163F	35	0.104
CBLA1074-1F	chr5:77487169:A:G	chr5:77487170-77487170	77487169	Polr2b	I776V	56	0.104
DPMX17-1E	chr5:14961483:G:A	chr5:14961484-14961484	14961483	Gm9758	S165L	26	0.104
DPMX9-3H	chr17:63794852:T:G	chr17:63794853-63794853	63794852	Fbxl17	K410Q	25	0.104
DPMX45-2F	chr8:22504560:G:A	chr8:22504561-22504561	22504560	Atp7b	L699F	30	0.104
CBLA1074-1F	chr17:23679149:G:T	chr17:23679150-23679150	23679149	Vmn2r117	Y691*	31	0.104
CBLA1074-1F	chr17:74233250:G:A	chr17:74233251-74233251	74233250	Xdh	A192V	14	0.104
DPMX17-1E	chr5:117421332:C:T	chr5:117421333-117421333	117421332	Pebp1	E204K	11	0.103
DPMX17-1E	chr13:12259459:G:A	chr13:12259460-12259460	12259459	Mtr	A205V	15	0.103
DPMX45-2F	chr5:15785748:T:C	chr5:15785749-15785749	15785748	Gm21083	C185R	16	0.103
DPMX9-3H	chr12:104747926:T:C	chr12:104747927-104747927	104747926	Clmn	D540G	21	0.103
DPMX47-1D	chr5:26244360:A:C	chr5:26244361-26244361	26244360	Speer4a	W41G	40	0.103
DPMX17-1E	chr5:26290592:G:T	chr5:26290593-26290593	26290592	Gm10471	H193N	45	0.103
DPMX45-2F	chr5:26290592:G:T	chr5:26290593-26290593	26290592	Gm10471	H193N	44	0.103
DPMX17-1E	chr19:29252407:C:G	chr19:29252408-29252408	29252407	Jak2	Y119*	32	0.103
DPMX17-1E	chr13:100320278:A:G	chr13:100320279-100320279	100320278	Naip2	F246L	35	0.103
DPMX17-1E	chr5:77487169:A:G	chr5:77487170-77487170	77487169	Polr2b	I776V	54	0.103
DPMX45-2F	chr5:15782462:G:T	chr5:15782463-15782463	15782462	Gm21083	W43C	89	0.103
DPMX17-1E	chr13:59648374:C:T	chr13:59648375-59648375	59648374	Agtpbp1	A482T	8	0.103
DPMX43-5F	chr12:4365739:C:G	chr12:4365740-4365740	4365739	Ncoa1	V220L	36	0.103
DPMX43-5F	chr10:58067575:T:G	chr10:58067576-58067576	58067575	Duxf3	M308L	10	0.103
DPMX45-2F	chr3:15482060:T:C	chr3:15482061-15482061	15482060	Sirpb1a	N89S	28	0.103
DPMX43-5F	chr5:143839835:A:C	chr5:143839836-143839836	143839835	Aimp2	S249R	28	0.103
DPMX47-1D	chr17:23566978:T:C	chr17:23566979-23566979	23566978	Vmn2r115	L497S	19	0.103
DPMX43-5F	chr15:65843596:C:T	chr15:65843597-65843597	65843596	Hhla1	E39K	9	0.103
DPMX45-2F	chr11:58488343:A:G	chr11:58488344-58488344	58488343	Or2ab1	I43V	15	0.103
CBLA1074-1F	chr2:118247790:A:G	chr2:118247791-118247791	118247790	Eif2ak4	D276G	39	0.103
DPMX43-5F	chr5:14960576:G:A	chr5:14960577-14960577	14960576	Gm9758	A219V	36	0.103
DPMX17-1E	chr2:85409656:A:G	chr2:85409657-85409657	85409656	Or5g27	I25V	49	0.103
DPMX47-1D	chr4:145347212:A:T	chr4:145347213-145347213	145347212	Zfp268	K39M	24	0.103
CBLA1074-1F	chr14:49288903:T:C	chr14:49288904-49288904	49288903	Exoc5	N48S	12	0.103
DPMX47-1D	chr2:89156144:A:C	chr2:89156145-89156145	89156144	Or4c124	C126W	16	0.103
DPMX17-1E	chr6:13081675:G:C	chr6:13081676-13081676	13081675	Tmem106b	K194N	34	0.103
DPMX47-1D	chr10:119051148:C:T	chr10:119051149-119051149	119051148	Cand1	E320K	9	0.103
CBLA1074-1F	chr14:50880375:C:T	chr14:50880376-50880376	50880375	Or11h6	L213F	15	0.102
DPMX47-1D	chr5:15782462:G:T	chr5:15782463-15782463	15782462	Gm21083	W43C	89	0.102
DPMX47-1D	chr2:83606872:G:A	chr2:83606873-83606873	83606872	Itgav	A441T	22	0.102
DPMX17-1E	chr14:19649734:A:G	chr14:19649735-19649735	19649734	Gm5458	L163P	23	0.102
DPMX47-1D	chr1:38084884:G:A	chr1:38084885-38084885	38084884	Eif5b	V911M	32	0.102
CBLA1074-1F	chr17:23510254:A:T	chr17:23510255-23510255	23510254	Vmn2r114	S742T	34	0.102
CBLA1074-1F	chr1:190895993:T:	chr1:190895993-190895993	190895993	Garin4	K216fs	12	0.102
DPMX17-1E	chr8:55118042:G:A	chr8:55118043-55118043	55118042	Wdr17	S575F	51	0.102
DPMX17-1E	chr19:53607271:C:A	chr19:53607272-53607272	53607271	Smc3	Q141K	7	0.102
DPMX47-1D	chr3:27155067:G:A	chr3:27155068-27155068	27155067	Ect2	A854V	29	0.101
DPMX47-1D	chr7:13959960:C:T	chr7:13959961-13959961	13959960	Sult2a6	A191T	14	0.101
DPMX47-1D	chr16:46269152:T:G	chr16:46269153-46269153	46269152	Nectin3	L416F	34	0.101
DPMX43-5F	chr15:72997116:C:T	chr15:72997117-72997117	72997116	Ago2	V309M	6	0.101
DPMX47-1D	chr5:14961483:G:A	chr5:14961484-14961484	14961483	Gm9758	S165L	30	0.101
CBLA1074-1F	chr5:15915883:T:C	chr5:15915884-15915884	15915883	Speer4c	I161M	58	0.101
DPMX43-5F	chr1:190895993::T	chr1:190895993-190895993	190895993	Garin4	216-217_-/X	12	0.101
DPMX43-5F	chr7:9836422:A:C	chr7:9836423-9836423	9836422	Vmn2r51	H119Q	12	0.101
DPMX17-1E	chr17:72138249:G:A	chr17:72138250-72138250	72138249	Clip4	A483T	12	0.101
DPMX45-2F	chr13:100433410:G:A	chr13:100433411-100433411	100433410	Naip6	S1142F	35	0.1
DPMX9-3H	chr9:64831935:G:C	chr9:64831936-64831936	64831935	Slc24a1	L1054V	12	0.1
DPMX9-3H	chr10:11166443:C:T	chr10:11166444-11166444	11166443	Fbxo30	P389S	26	0.1
DPMX9-3H	chr10:58059268:A:G	chr10:58059269-58059269	58059268	AW822073	V495A	13	0.1
DPMX47-1D	chr8:21174961:T:A	chr8:21174962-21174962	21174961	Potefam3b	F285I	6	0.1
DPMX45-2F	chr2:89156144:A:C	chr2:89156145-89156145	89156144	Or4c124	C126W	15	0.1
DPMX43-5F	chr2:118247790:A:G	chr2:118247791-118247791	118247790	Eif2ak4	D276G	34	0.1
DPMX9-3H	chr5:14985062:A:G	chr5:14985063-14985063	14985062	Speer4e	L165S	15	0.1
DPMX43-5F	chr14:65472669:T:G	chr14:65472670-65472670	65472669	Fzd3	Y366S	32	0.099
DPMX9-3H	chr1:85558263:C:G	chr1:85558264-85558264	85558263	Sp140	H270D	7	0.099
CBLA1074-1F	chr5:114847412:G:C	chr5:114847413-114847413	114847412	Tchp	K77N	6	0.099
DPMX9-3H	chr4:132114232::T	chr4:132114232-132114232	132114232	Phactr4	S64fs	8	0.099
DPMX47-1D	chr1:88140018:G:A	chr1:88140019-88140019	88140018	Ugt1a1	R99Q	148	0.099
CBLA1074-1F	chr5:15785728:A:T	chr5:15785729-15785729	15785728	Gm21083	D178V	18	0.099
DPMX43-5F	chr3:30733291:C:T	chr3:30733292-30733292	30733291	Lrrc31	W474*	24	0.099
DPMX9-3H	chr5:15734087:C:A	chr5:15734088-15734088	15734087	Gm21190	W43C	146	0.099
CBLA1074-1F	chr4:145347212:A:T	chr4:145347213-145347213	145347212	Zfp268	K39M	18	0.099
DPMX45-2F	chr3:151953860:C:G	chr3:151953861-151953861	151953860	Nexn	E212Q	22	0.099
DPMX43-5F	chr3:95803151:G:A	chr3:95803152-95803152	95803151	Aph1a	G202R	10	0.098
DPMX47-1D	chr7:127465326:G:A	chr7:127465327-127465327	127465326	Zfp668	A619V	17	0.098
DPMX45-2F	chr14:43781142:G:A	chr14:43781143-43781143	43781142	Gm5799	D73N	19	0.098
DPMX47-1D	chr3:151953860:C:T	chr3:151953861-151953861	151953860	Nexn	E212K	24	0.098
DPMX47-1D	chr2:120364109:A:G	chr2:120364110-120364110	120364109	Zfp106	S789P	35	0.098
DPMX17-1E	chr5:15732932:A:C	chr5:15732933-15732933	15732932	Gm21190	Y91D	88	0.098
DPMX43-5F	chr4:109092930:T:	chr4:109092930-109092930	109092930	Calr4	F4fs	8	0.098
DPMX45-2F	chr1:75474834:A:C	chr1:75474835-75474835	75474834	Obsl1	L855*	14	0.098
DPMX9-3H	chr5:15915883:T:C	chr5:15915884-15915884	15915883	Speer4c	I161M	51	0.098
DPMX45-2F	chr14:45702187:C:T	chr14:45702188-45702188	45702187	Fermt2	S532N	9	0.098
DPMX9-3H	chr3:94410192:C:G	chr3:94410193-94410193	94410192	Snx27	K494N	25	0.097
DPMX9-3H	chr7:13959960:C:T	chr7:13959961-13959961	13959960	Sult2a6	A191T	17	0.097
DPMX9-3H	chr7:85956141:G:A	chr7:85956142-85956142	85956141	Or13g1	L60F	40	0.097
DPMX43-5F	chr11:98141168:C:T	chr11:98141169-98141169	98141168	Cdk12	A1470V	6	0.097
DPMX47-1D	chr10:62675145:C:T	chr10:62675146-62675146	62675145	Tet1	A977T	36	0.097
DPMX45-2F	chr10:17703588:T:C	chr10:17703589-17703589	17703588	Txlnb	I249T	9	0.097
DPMX45-2F	chr5:15082914:C:T	chr5:15082915-15082915	15082914	Gm17019	R13K	111	0.097
DPMX43-5F	chr2:31859713:T:C	chr2:31859714-31859714	31859713	Aif1l	I92T	11	0.097
CBLA1074-1F	chr9:64831935:G:A	chr9:64831936-64831936	64831935	Slc24a1	L1054F	12	0.097
DPMX17-1E	chr1:74720567:G:A	chr1:74720568-74720568	74720567	Ttll4	G528R	19	0.097
DPMX17-1E	chr17:18405395::A	chr17:18405395-18405395	18405395	Vmn2r92	846-847_-/X	10	0.097
DPMX43-5F	chr1:38084884:G:A	chr1:38084885-38084885	38084884	Eif5b	V911M	26	0.097
DPMX9-3H	chr8:19176369:T:	chr8:19176369-19176369	19176369	Defb34	H20fs	11	0.097
DPMX45-2F	chr8:105980770:T:C	chr8:105980771-105980771	105980770	B3gnt9	I206V	13	0.097
DPMX17-1E	chr6:113296156:G:A	chr6:113296157-113296157	113296156	Brpf1	A822T	12	0.097
DPMX43-5F	chr2:69612335:C:T	chr2:69612336-69612336	69612335	Cfap210	A135T	45	0.096
CBLA1074-1F	chr5:36151025:G:C	chr5:36151026-36151026	36151025	Afap1	R597T	6	0.096
DPMX43-5F	chr5:123021510:G:T	chr5:123021511-123021511	123021510	Kdm2b	H631Q	8	0.096
DPMX47-1D	chr1:85006456:T:C	chr1:85006457-85006457	85006456	Gm7582	I37V	19	0.096
DPMX9-3H	chr10:58059130:C:A	chr10:58059131-58059131	58059130	AW822073	R541M	16	0.096
DPMX45-2F	chr5:124536502:C:T	chr5:124536503-124536503	124536502	Sbno1	E648K	12	0.096
DPMX43-5F	chr4:147596973:C:	chr4:147596973-147596973	147596973	Zfp982	C110fs	12	0.096
DPMX47-1D	chr5:15081675:G:A	chr5:15081676-15081676	15081675	Gm17019	R88C	132	0.096
DPMX17-1E	chr6:58412687:G:A	chr6:58412688-58412688	58412687	Vmn1r30	A48V	48	0.096
CBLA1074-1F	chr6:58412687:G:A	chr6:58412688-58412688	58412687	Vmn1r30	A48V	50	0.096
DPMX45-2F	chr4:3185049:G:T	chr4:3185050-3185050	3185049	Vmn1r3	L86I	37	0.096
DPMX43-5F	chr18:53846497:A:C	chr18:53846498-53846498	53846497	Cep120	W690G	9	0.096
DPMX43-5F	chr11:53263627:A:G	chr11:53263628-53263628	53263627	Aff4	D216G	32	0.095
CBLA1074-1F	chr11:77582409:C:T	chr11:77582410-77582410	77582409	Nufip2	S108F	7	0.095
DPMX17-1E	chr19:8686658:C:T	chr19:8686659-8686659	8686658	Slc3a2	E346K	8	0.095
DPMX45-2F	chr7:13959960:C:T	chr7:13959961-13959961	13959960	Sult2a6	A191T	14	0.095
DPMX43-5F	chr4:32693442:A:C	chr4:32693443-32693443	32693442	Mdn1	I1023L	11	0.095
DPMX47-1D	chr5:15732932:A:C	chr5:15732933-15732933	15732932	Gm21190	Y91D	91	0.095
CBLA1074-1F	chr9:78220249:C:A	chr9:78220250-78220250	78220249	Omt2a	A60S	30	0.095
DPMX43-5F	chr4:116550926:A:C	chr4:116550927-116550927	116550926	Prdx1	I133L	16	0.095
DPMX45-2F	chr7:125712073:G:A	chr7:125712074-125712074	125712073	Xpo6	L731F	13	0.095
DPMX45-2F	chr5:15917934:T:A	chr5:15917935-15917935	15917934	Speer4c	E84V	52	0.095
DPMX43-5F	chr13:100202395:A:G	chr13:100202396-100202396	100202395	Bdp1	S743P	23	0.095
DPMX17-1E	chr1:38084884:G:A	chr1:38084885-38084885	38084884	Eif5b	V911M	25	0.095
DPMX43-5F	chr14:19649711:C:A	chr14:19649712-19649712	19649711	Gm5458	V171L	24	0.095
DPMX17-1E	chr2:125520717:T:G	chr2:125520718-125520718	125520717	Shc4	K244Q	24	0.095
DPMX9-3H	chr5:14960576:G:A	chr5:14960577-14960577	14960576	Gm9758	A219V	23	0.095
CBLA1074-1F	chr6:18381099:C:A	chr6:18381100-18381100	18381099	Cttnbp2	M1365I	14	0.094
DPMX45-2F	chr3:34112129:CA:	chr3:34112129-34112129	34112129	Dnajc19	V138fs	7	0.094
DPMX43-5F	chr7:13959960:C:T	chr7:13959961-13959961	13959960	Sult2a6	A191T	13	0.094
DPMX9-3H	chr5:26159304:C:T	chr5:26159305-26159305	26159304	Gm21671	R13K	35	0.094
DPMX45-2F	chr5:15025531:A:G	chr5:15025532-15025532	15025531	Gm10354	L165S	92	0.094
DPMX47-1D	chr2:118247790:A:G	chr2:118247791-118247791	118247790	Eif2ak4	D276G	44	0.094
DPMX45-2F	chr13:100202395:A:G	chr13:100202396-100202396	100202395	Bdp1	S743P	33	0.094
DPMX9-3H	chr1:85560248:T:C	chr1:85560249-85560249	85560248	Sp140	S294P	8	0.094
DPMX47-1D	chr1:130951948:T:C	chr1:130951949-130951949	130951948	Il10	F161L	19	0.094
DPMX47-1D	chr14:64157016:G:A	chr14:64157017-64157017	64157016	Pinx1	D315N	6	0.094
DPMX9-3H	chr8:22504560:G:A	chr8:22504561-22504561	22504560	Atp7b	L699F	20	0.094
DPMX43-5F	chr19:55290224::T	chr19:55290224-55290224	55290224	Zdhhc6	405-406_-/X	10	0.094
DPMX45-2F	chr11:100979108:A:C	chr11:100979109-100979109	100979108	Mlx	N97H	10	0.094
CBLA1074-1F	chr12:73749624:T:C	chr12:73749625-73749625	73749624	Prkch	I406T	35	0.093
DPMX17-1E	chr5:117421362:C:T	chr5:117421363-117421363	117421362	Pebp1	E194K	8	0.093
DPMX43-5F	chr7:16157789:C:A	chr7:16157790-16157790	16157789	Zc3h4	S374R	14	0.093
DPMX43-5F	chr19:29252407:C:G	chr19:29252408-29252408	29252407	Jak2	Y119*	41	0.093
DPMX9-3H	chr7:17651360:A:C	chr7:17651361-17651361	17651360	Ceacam23	L957F	49	0.093
DPMX17-1E	chrX:83861681:G:T	chrX:83861682-83861682	83861681	Dmd	K2899N	8	0.093
DPMX45-2F	chr11:120946616:G:C	chr11:120946617-120946617	120946616	Sectm1b	L93V	43	0.093
DPMX9-3H	chr7:92310689:C:T	chr7:92310690-92310690	92310689	Pcf11	D433N	26	0.093
DPMX47-1D	chr10:11166441:C:T	chr10:11166442-11166442	11166441	Fbxo30	A388V	24	0.093
DPMX9-3H	chr5:15025531:A:G	chr5:15025532-15025532	15025531	Gm10354	L165S	78	0.093
DPMX47-1D	chr8:19779790:G:C	chr8:19779791-19779791	19779790	Potefam3e	Q10H	7	0.093
DPMX43-5F	chr5:14961483:G:A	chr5:14961484-14961484	14961483	Gm9758	S165L	27	0.093
CBLA1074-1F	chr16:17176832:C:T	chr16:17176833-17176833	17176832	Pi4ka	S432N	20	0.093
CBLA1074-1F	chr4:3185049:G:T	chr4:3185050-3185050	3185049	Vmn1r3	L86I	32	0.093
DPMX9-3H	chr4:145347212:A:T	chr4:145347213-145347213	145347212	Zfp268	K39M	12	0.093
DPMX17-1E	chr17:32408310:C:T	chr17:32408311-32408311	32408310	Ephx3	A38T	10	0.092
DPMX43-5F	chr16:11056819:C:G	chr16:11056820-11056820	11056819	Gspt1	E193Q	9	0.092
DPMX45-2F	chr8:19176369::T	chr8:19176369-19176369	19176369	Defb34	H20fs	17	0.092
DPMX9-3H	chr4:130455407:G:A	chr4:130455408-130455408	130455407	Pum1	D274N	12	0.092
CBLA1074-1F	chr8:107533684:C:A	chr8:107533685-107533685	107533684	Tango6	S937*	7	0.092
DPMX9-3H	chr5:15782462:G:T	chr5:15782463-15782463	15782462	Gm21083	W43C	74	0.092
CBLA1074-1F	chr5:15782462:G:T	chr5:15782463-15782463	15782462	Gm21083	W43C	86	0.092
DPMX43-5F	chr1:130951948:T:C	chr1:130951949-130951949	130951948	Il10	F161L	21	0.092
DPMX17-1E	chr15:82189965:C:T	chr15:82189966-82189966	82189965	Wbp2nl	L53F	11	0.092
DPMX47-1D	chr8:44078327:A:C	chr8:44078328-44078328	44078327	Adam34l	V632G	73	0.092
DPMX9-3H	chr5:14961483:G:A	chr5:14961484-14961484	14961483	Gm9758	S165L	22	0.092
CBLA1074-1F	chr1:88140042:T:G	chr1:88140043-88140043	88140042	Ugt1a1	F107C	118	0.092
DPMX43-5F	chr5:14985062:A:G	chr5:14985063-14985063	14985062	Speer4e	L165S	13	0.092
DPMX47-1D	chr2:72083290:T:C	chr2:72083291-72083291	72083290	Rapgef4	I954T	43	0.092
DPMX9-3H	chrX:106214730:C:G	chrX:106214731-106214731	106214730	P2ry10b	I30M	39	0.092
DPMX43-5F	chr2:85409656:A:G	chr2:85409657-85409657	85409656	Or5g27	I25V	50	0.092
DPMX17-1E	chr11:72649415:T:G	chr11:72649416-72649416	72649415	Ankfy1	N971K	6	0.092
DPMX17-1E	chr16:38366223:T:G	chr16:38366224-38366224	38366223	Poglut1	I115L	28	0.091
CBLA1074-1F	chr5:104668270:G:A	chr5:104668271-104668271	104668270	Thoc2l	C931Y	19	0.091
DPMX43-5F	chr6:92137354:C:A	chr6:92137355-92137355	92137354	Nr2c2	S422Y	17	0.091
DPMX9-3H	chr4:60457823:C:A	chr4:60457824-60457824	60457823	Mup1	V9L	10	0.091
DPMX9-3H	chr4:56779726:T:G	chr4:56779727-56779727	56779726	Elp1	L561F	7	0.091
CBLA1074-1F	chr17:23527043:A:G	chr17:23527044-23527044	23527043	Vmn2r114	L496S	11	0.091
CBLA1074-1F	chr17:45879175:G:A	chr17:45879176-45879176	45879175	Hsp90ab1	R682C	6	0.091
DPMX9-3H	chr5:15732932:A:C	chr5:15732933-15732933	15732932	Gm21190	Y91D	79	0.091
DPMX9-3H	chr2:66373525::T	chr2:66373525-66373525	66373525	Scn9a	484-485_-/X	11	0.091
DPMX45-2F	chr5:105162886::T	chr5:105162886-105162886	105162886	Gbp8	502-503_-/X	7	0.091
DPMX17-1E	chr2:154394446:T:C	chr2:154394447-154394447	154394446	Actl10	I133T	6	0.091
DPMX43-5F	chr13:100320278:A:G	chr13:100320279-100320279	100320278	Naip2	F246L	33	0.091
DPMX43-5F	chr4:3185049:G:T	chr4:3185050-3185050	3185049	Vmn1r3	L86I	34	0.091
DPMX43-5F	chr9:119847763:A:C	chr9:119847764-119847764	119847763	Xirp1	V373G	7	0.091
DPMX43-5F	chr8:45695257:C:T	chr8:45695258-45695258	45695257	F11	C570Y	28	0.091
DPMX17-1E	chr13:111570101:A:G	chr13:111570102-111570102	111570101	Gpbp1	F435L	62	0.091
DPMX47-1D	chr2:51979633:C:T	chr2:51979634-51979634	51979633	Rif1	L439F	35	0.091
DPMX17-1E	chr4:145625512:C:T	chr4:145625513-145625513	145625512	Zfp986	R58C	12	0.091
DPMX17-1E	chr4:148570574:G:A	chr4:148570575-148570575	148570574	Mtor	V1211M	58	0.09
DPMX45-2F	chr4:132114232::T	chr4:132114232-132114232	132114232	Phactr4	S64fs	8	0.09
DPMX9-3H	chr2:166786313:C:T	chr2:166786314-166786314	166786313	Cse1l	S871F	22	0.09
DPMX47-1D	chr15:55483247:T:C	chr15:55483248-55483248	55483247	Mtbp	S815P	22	0.09
DPMX47-1D	chr4:3172382:C:A	chr4:3172383-3172383	3172382	Vmn1r2	L101M	36	0.09
DPMX43-5F	chr2:69314190:G:T	chr2:69314191-69314191	69314190	Lrp2	T2180K	9	0.09
DPMX43-5F	chr11:72649409:T:G	chr11:72649410-72649410	72649409	Ankfy1	D969E	6	0.09
DPMX43-5F	chr5:26290592:G:T	chr5:26290593-26290593	26290592	Gm10471	H193N	35	0.09
DPMX17-1E	chr9:78220249:C:A	chr9:78220250-78220250	78220249	Omt2a	A60S	19	0.09
DPMX47-1D	chr2:60162790:A:G	chr2:60162791-60162791	60162790	Ly75	Y823H	31	0.09
DPMX17-1E	chr4:4134203:C:T	chr4:4134204-4134204	4134203	Penk	D148N	14	0.09
DPMX17-1E	chr1:74720567:G:C	chr1:74720568-74720568	74720567	Ttll4	G528R	19	0.09
DPMX43-5F	chr9:37766886:A:C	chr9:37766887-37766887	37766886	Or8b9	M258L	27	0.089
DPMX45-2F	chr2:82814939:A:G	chr2:82814940-82814940	82814939	Fsip2	I3558V	17	0.089
DPMX9-3H	chr17:21449515:A:	chr17:21449515-21449515	21449515	Vmn1r234	L143fs	9	0.089
DPMX47-1D	chr5:15082914:C:T	chr5:15082915-15082915	15082914	Gm17019	R13K	101	0.089
DPMX9-3H	chr5:15081675:G:A	chr5:15081676-15081676	15081675	Gm17019	R88C	108	0.089
DPMX47-1D	chr3:15482060:T:C	chr3:15482061-15482061	15482060	Sirpb1a	N89S	30	0.089
DPMX17-1E	chr5:15081675:G:A	chr5:15081676-15081676	15081675	Gm17019	R88C	132	0.089
DPMX45-2F	chr1:85560305:C:T	chr1:85560306-85560306	85560305	Sp140	R313C	15	0.089
DPMX45-2F	chr13:13854825:G:A	chr13:13854826-13854826	13854825	Lyst	E2399K	44	0.089
DPMX9-3H	chr1:85549376:T:G	chr1:85549377-85549377	85549376	Sp140	C203G	29	0.089
DPMX9-3H	chr5:15785694:A:C	chr5:15785695-15785695	15785694	Gm21083	T167P	18	0.089
DPMX9-3H	chr14:49288903:T:C	chr14:49288904-49288904	49288903	Exoc5	N48S	8	0.089
DPMX47-1D	chr6:58820783:A:C	chr6:58820784-58820784	58820783	Herc3	Y56S	10	0.088
DPMX43-5F	chr11:86386755:C:G	chr11:86386756-86386756	86386755	Rnft1	T388S	36	0.088
DPMX17-1E	chr6:55945753:T:G	chr6:55945754-55945754	55945753	Itprid1	L825W	11	0.088
DPMX9-3H	chr17:34131669:GAG:	chr17:34131669-34131669	34131669	Daxx	460_del	6	0.088
DPMX43-5F	chr5:15732932:A:C	chr5:15732933-15732933	15732932	Gm21190	Y91D	77	0.088
CBLA1074-1F	chr19:6963196:T:	chr19:6963196-6963196	6963196	Vegfb	K129fs	6	0.088
DPMX45-2F	chr5:15734087:C:A	chr5:15734088-15734088	15734087	Gm21190	W43C	120	0.088
DPMX45-2F	chr2:89127284:T:C	chr2:89127285-89127285	89127284	Or4c123	I110V	22	0.088
DPMX9-3H	chr7:98918108:G:A	chr7:98918109-98918109	98918108	Map6	S294N	6	0.088
DPMX9-3H	chr5:124536502:C:T	chr5:124536503-124536503	124536502	Sbno1	E648K	8	0.088
DPMX45-2F	chr1:84941608:G:A	chr1:84941609-84941609	84941608	Gm15433	V74I	17	0.088
DPMX43-5F	chr4:3172382:C:A	chr4:3172383-3172383	3172382	Vmn1r2	L101M	34	0.088
DPMX17-1E	chr12:52564329:T:C	chr12:52564330-52564330	52564329	Arhgap5	F434L	15	0.088
DPMX17-1E	chr6:30568397:G:C	chr6:30568398-30568398	30568397	Cpa4	K2N	80	0.088
DPMX17-1E	chr1:88183876:C:T	chr1:88183877-88183877	88183876	Mroh2a	T1363M	29	0.087
DPMX45-2F	chr5:15082892:A:C	chr5:15082893-15082893	15082892	Gm17019	D20E	107	0.087
DPMX43-5F	chr11:43596143:G:T	chr11:43596144-43596144	43596143	Pwwp2a	Q436H	26	0.087
CBLA1074-1F	chr5:26244360:A:C	chr5:26244361-26244361	26244360	Speer4a	W41G	43	0.087
DPMX45-2F	chr2:125678087:T:C	chr2:125678088-125678088	125678087	Cops2	D347G	22	0.087
DPMX45-2F	chr19:21596500:A:G	chr19:21596501-21596501	21596500	1110059E24Rik	Y61H	18	0.087
DPMX47-1D	chr19:38926876::A	chr19:38926876-38926876	38926876	Hells	85-86_-/X	6	0.087
DPMX45-2F	chr4:65566526:T:G	chr4:65566527-65566527	65566526	Astn2	Y877S	13	0.087
DPMX9-3H	chr8:21174961:T:A	chr8:21174962-21174962	21174961	Potefam3b	F285I	6	0.087
DPMX45-2F	chr18:78393534::A	chr18:78393534-78393534	78393534	Gm6133	G176fs	7	0.087
DPMX45-2F	chr19:8982005:G:A	chr19:8982006-8982006	8982005	Ahnak	A1097T	30	0.087
CBLA1074-1F	chr5:15025531:A:G	chr5:15025532-15025532	15025531	Gm10354	L165S	96	0.087
DPMX47-1D	chr8:21160112:C:T	chr8:21160113-21160113	21160112	Potefam3b	P197L	9	0.087
DPMX45-2F	chr6:129990362:A:C	chr6:129990363-129990363	129990362	Klra6	C249W	24	0.087
DPMX45-2F	chr5:14960576:G:A	chr5:14960577-14960577	14960576	Gm9758	A219V	22	0.087
DPMX47-1D	chr1:85549376:T:G	chr1:85549377-85549377	85549376	Sp140	C203G	37	0.087
DPMX9-3H	chr4:3172382:C:A	chr4:3172383-3172383	3172382	Vmn1r2	L101M	26	0.087
DPMX17-1E	chr19:55290224:T:	chr19:55290224-55290224	55290224	Zdhhc6	K405fs	13	0.087
DPMX47-1D	chr7:9836422:A:C	chr7:9836423-9836423	9836422	Vmn2r51	H119Q	18	0.087
CBLA1074-1F	chr4:109092930::T	chr4:109092930-109092930	109092930	Calr4	3-4_-/X	13	0.087
DPMX17-1E	chr10:62675145:C:T	chr10:62675146-62675146	62675145	Tet1	A977T	55	0.086
DPMX9-3H	chr6:42341597:T:C	chr6:42341598-42341598	42341597	Epha1	E447G	22	0.086
CBLA1074-1F	chr6:132845939:C:T	chr6:132845940-132845940	132845939	Tas2r110	R324*	7	0.086
DPMX43-5F	chr14:43781142:G:A	chr14:43781143-43781143	43781142	Gm5799	D73N	19	0.086
DPMX47-1D	chr2:82814939:A:G	chr2:82814940-82814940	82814939	Fsip2	I3558V	15	0.086
DPMX47-1D	chr9:37766886:A:C	chr9:37766887-37766887	37766886	Or8b9	M258L	36	0.086
DPMX45-2F	chr4:130455407:G:A	chr4:130455408-130455408	130455407	Pum1	D274N	17	0.086
DPMX47-1D	chr5:138123787:C:T	chr5:138123788-138123788	138123787	Zscan21	H156Y	9	0.086
DPMX9-3H	chr7:86460550:C:T	chr7:86460551-86460551	86460550	Vmn2r77	L626F	20	0.086
CBLA1074-1F	chr17:19752301::A	chr17:19752301-19752301	19752301	Vmn2r100	844-845_-/X	8	0.086
CBLA1074-1F	chr5:26290592:G:T	chr5:26290593-26290593	26290592	Gm10471	H193N	43	0.086
DPMX45-2F	chr1:84941497:G:T	chr1:84941498-84941498	84941497	Gm15433	V37F	19	0.086
DPMX45-2F	chr2:85409656:A:G	chr2:85409657-85409657	85409656	Or5g27	I25V	54	0.086
DPMX45-2F	chr16:58276735:T:G	chr16:58276736-58276736	58276735	Dcbld2	I509R	27	0.086
DPMX43-5F	chr3:100379761:G:C	chr3:100379762-100379762	100379761	Tent5c	N331K	23	0.085
DPMX17-1E	chr1:26723118:T:G	chr1:26723119-26723119	26723118	4931408C20Rik	K687T	11	0.085
DPMX43-5F	chr3:34112129:CA:	chr3:34112129-34112129	34112129	Dnajc19	V138fs	8	0.085
DPMX17-1E	chr19:34951937:A:G	chr19:34951938-34951938	34951937	Kif20b	I1739V	14	0.085
DPMX45-2F	chr5:15782349:C:T	chr5:15782350-15782350	15782349	Gm21083	R6*	90	0.085
DPMX47-1D	chr15:76132776:C:G	chr15:76132777-76132777	76132776	Grina	F181L	16	0.085
DPMX43-5F	chr7:36468772:G:A	chr7:36468773-36468773	36468772	Tshz3	W254*	9	0.085
DPMX43-5F	chr16:32569257:C:G	chr16:32569258-32569258	32569257	Muc4	T106S	19	0.085
DPMX47-1D	chr16:9397134:T:C	chr16:9397135-9397135	9397134	Grin2a	H984R	11	0.085
DPMX17-1E	chr5:26159304:C:T	chr5:26159305-26159305	26159304	Gm21671	R13K	29	0.085
DPMX9-3H	chr1:46263912:A:G	chr1:46263913-46263913	46263912	Dnah7b	I2132V	39	0.085
DPMX43-5F	chr6:33816051:G:A	chr6:33816052-33816052	33816051	Exoc4	E673K	12	0.085
DPMX45-2F	chr5:15678119:T:G	chr5:15678120-15678120	15678119	Gm21149	N159T	189	0.085
DPMX43-5F	chr5:15678119:T:G	chr5:15678120-15678120	15678119	Gm21149	N159T	187	0.085
CBLA1074-1F	chr5:15678119:T:G	chr5:15678120-15678120	15678119	Gm21149	N159T	162	0.085
DPMX43-5F	chr3:37179915:TGC:	chr3:37179915-37179915	37179915	Il2	46-47_del	8	0.085
DPMX45-2F	chr5:15860848:T:C	chr5:15860849-15860849	15860848	4930572O03Rik	Q7R	16	0.085
CBLA1074-1F	chr14:44955243::A	chr14:44955243-44955243	44955243	Gm8267	F259fs	6	0.085
DPMX43-5F	chr17:23679149:G:T	chr17:23679150-23679150	23679149	Vmn2r117	Y691*	29	0.085
DPMX43-5F	chr9:119071827:G:A	chr9:119071828-119071828	119071827	Oxsr1	L468F	25	0.085
DPMX47-1D	chr12:104738070:G:A	chr12:104738071-104738071	104738070	Clmn	L1047F	6	0.085
DPMX45-2F	chr1:85549376:T:G	chr1:85549377-85549377	85549376	Sp140	C203G	40	0.085
DPMX43-5F	chr11:68383196:T:C	chr11:68383197-68383197	68383196	Pik3r5	S339P	8	0.084
DPMX47-1D	chr17:74674426:T:G	chr17:74674427-74674427	74674426	Spast	H287Q	14	0.084
DPMX43-5F	chr6:129990362:A:C	chr6:129990363-129990363	129990362	Klra6	C249W	21	0.084
DPMX43-5F	chr5:26463985:G:T	chr5:26463986-26463986	26463985	Gm7361	E80D	24	0.084
DPMX43-5F	chr1:174159779:A:C	chr1:174159780-174159780	174159779	Mptx1	I29L	19	0.084
CBLA1074-1F	chr17:23578754:T:A	chr17:23578755-23578755	23578754	Vmn2r115	S743T	26	0.084
DPMX43-5F	chr15:38009889:T:C	chr15:38009890-38009890	38009889	Ubr5	D1029G	15	0.084
DPMX9-3H	chr4:145348903:C:A	chr4:145348904-145348904	145348903	Zfp268	Q114K	12	0.084
DPMX17-1E	chr5:15025531:A:G	chr5:15025532-15025532	15025531	Gm10354	L165S	87	0.084
DPMX47-1D	chr5:15025531:A:G	chr5:15025532-15025532	15025531	Gm10354	L165S	93	0.084
DPMX9-3H	chr19:55290224:T:	chr19:55290224-55290224	55290224	Zdhhc6	K405fs	19	0.084
DPMX43-5F	chr3:64008849:G:A	chr3:64008850-64008850	64008849	Vmn2r1	E510K	13	0.084
DPMX45-2F	chr17:23679149:G:T	chr17:23679150-23679150	23679149	Vmn2r117	Y691*	29	0.084
CBLA1074-1F	chr5:15734178:C:A	chr5:15734179-15734179	15734178	Gm21190	R13I	113	0.084
DPMX9-3H	chr14:50880385:A:G	chr14:50880386-50880386	50880385	Or11h6	Y216C	12	0.084
DPMX43-5F	chr2:92199900:G:T	chr2:92199901-92199901	92199900	Large2	L196M	7	0.083
CBLA1074-1F	chr8:57989782:T:G	chr8:57989783-57989783	57989782	Galnt7	Y481S	26	0.083
DPMX43-5F	chr5:26463983:G:C	chr5:26463984-26463984	26463983	Gm7361	E80Q	24	0.083
DPMX43-5F	chr8:57989782:T:G	chr8:57989783-57989783	57989782	Galnt7	Y481S	19	0.083
DPMX47-1D	chr7:85956144:T:C	chr7:85956145-85956145	85956144	Or13g1	I59V	24	0.083
DPMX45-2F	chr2:158292209:C:T	chr2:158292210-158292210	158292209	Ralgapb	L799F	16	0.083
DPMX9-3H	chr2:77759803::TC	chr2:77759803-77759803	77759803	Cwc22	D81fs	7	0.083
DPMX45-2F	chr1:85006456:T:C	chr1:85006457-85006457	85006456	Gm7582	I37V	15	0.083
DPMX17-1E	chr15:76132771:A:G	chr15:76132772-76132772	76132771	Grina	I180V	13	0.083
DPMX17-1E	chr1:118427418:A:C	chr1:118427419-118427419	118427418	Clasp1	I303L	12	0.083
DPMX17-1E	chr5:134588472:T:C	chr5:134588473-134588473	134588472	Syna	I159V	13	0.083
DPMX43-5F	chr6:38048934:T:C	chr6:38048935-38048935	38048934	Atp6v0a4	N443D	12	0.083
DPMX43-5F	chr5:15917934:T:A	chr5:15917935-15917935	15917934	Speer4c	E84V	59	0.083
CBLA1074-1F	chr1:88140018:G:A	chr1:88140019-88140019	88140018	Ugt1a1	R99Q	115	0.083
CBLA1074-1F	chr5:15081675:G:A	chr5:15081676-15081676	15081675	Gm17019	R88C	110	0.083
DPMX9-3H	chr14:40800576:C:A	chr14:40800577-40800577	40800576	Dydc1	Q51K	9	0.083
DPMX47-1D	chr1:190895993:T:	chr1:190895993-190895993	190895993	Garin4	K216fs	8	0.083
DPMX47-1D	chr18:42376083:T:G	chr18:42376084-42376084	42376083	Lars1	Y242S	18	0.083
DPMX47-1D	chr4:3185049:G:T	chr4:3185050-3185050	3185049	Vmn1r3	L86I	30	0.083
DPMX47-1D	chr5:15785694:A:C	chr5:15785695-15785695	15785694	Gm21083	T167P	21	0.083
CBLA1074-1F	chr2:51979633:C:T	chr2:51979634-51979634	51979633	Rif1	L439F	45	0.083
DPMX43-5F	chr15:88847639:T:G	chr15:88847640-88847640	88847639	Mlc1	K303Q	17	0.083
DPMX43-5F	chr2:4930455:A:C	chr2:4930456-4930456	4930455	Phyh	Y61S	10	0.083
DPMX43-5F	chr1:188683724:T:G	chr1:188683725-188683725	188683724	Ush2a	L4968R	16	0.083
DPMX43-5F	chr4:116550923:A:C	chr4:116550924-116550924	116550923	Prdx1	I132L	18	0.083
DPMX17-1E	chr9:55960194:A:C	chr9:55960195-55960195	55960194	Rcn2	H154P	8	0.083
DPMX47-1D	chr14:55983651:G:C	chr14:55983652-55983652	55983651	Nop9	EA94-95DA	21	0.082
DPMX9-3H	chr6:57299848:C:A	chr6:57299849-57299849	57299848	Vmn1r16	D258Y	24	0.082
DPMX9-3H	chr9:7561465:G:A	chr9:7561466-7561466	7561465	Mmp8	D157N	34	0.082
DPMX17-1E	chr1:63771164:A:G	chr1:63771165-63771165	63771164	Fastkd2	M174V	18	0.082
CBLA1074-1F	chr17:26976817:C:T	chr17:26976818-26976818	26976817	Crebrf	T414M	11	0.082
CBLA1074-1F	chr9:108282688:T:G	chr9:108282689-108282689	108282688	Iho1	Q333P	10	0.082
DPMX17-1E	chr5:15825330:C:A	chr5:15825331-15825331	15825330	Speer4d	Q19K	105	0.082
DPMX47-1D	chr7:92310684:C:G	chr7:92310685-92310685	92310684	Pcf11	E434D	20	0.082
CBLA1074-1F	chr5:15825330:C:A	chr5:15825331-15825331	15825330	Speer4d	Q19K	117	0.082
DPMX43-5F	chr16:33317712::A	chr16:33317712-33317712	33317712	Zfp148	-	22	0.082
DPMX45-2F	chr11:110963601:T:G	chr11:110963602-110963602	110963601	Kcnj2	F331L	21	0.082
DPMX9-3H	chr5:27702103:C:A	chr5:27702104-27702104	27702103	Speer4b	V219L	14	0.082
DPMX9-3H	chr5:15678119:T:G	chr5:15678120-15678120	15678119	Gm21149	N159T	162	0.082
DPMX17-1E	chr15:103401725:C:T	chr15:103401726-103401726	103401725	Nckap1l	L1088F	25	0.082
DPMX17-1E	chr4:3185049:G:T	chr4:3185050-3185050	3185049	Vmn1r3	L86I	30	0.082
DPMX9-3H	chr9:39305635:A:G	chr9:39305636-39305636	39305635	Or8g32	D183G	6	0.082
DPMX43-5F	chr1:84941497:G:T	chr1:84941498-84941498	84941497	Gm15433	V37F	21	0.082
DPMX43-5F	chr5:15678101:G:A	chr5:15678102-15678102	15678101	Gm21149	S165L	184	0.082
CBLA1074-1F	chr17:35839265:C:T	chr17:35839266-35839266	35839265	Cchcr1	A568V	45	0.082
CBLA1074-1F	chr8:55118042:G:A	chr8:55118043-55118043	55118042	Wdr17	S575F	42	0.082
CBLA1074-1F	chr16:58276735:T:G	chr16:58276736-58276736	58276735	Dcbld2	I509R	34	0.082
DPMX43-5F	chr4:109092930::T	chr4:109092930-109092930	109092930	Calr4	3-4_-/X	8	0.082
DPMX43-5F	chrX:36651978:C:G	chrX:36651979-36651979	36651978	Rhox3c	A70G	21	0.081
DPMX43-5F	chr7:73102875:C:T	chr7:73102876-73102876	73102875	Chd2	D1370N	6	0.081
DPMX43-5F	chr2:26277120:G:T	chr2:26277121-26277121	26277120	Entr1	S203*	20	0.081
DPMX45-2F	chr3:151953863:C:T	chr3:151953864-151953864	151953863	Nexn	E211K	35	0.081
DPMX17-1E	chr6:146498835:A:C	chr6:146498836-146498836	146498835	Fgfr1op2	E223A	9	0.081
DPMX9-3H	chr7:83547150:G:A	chr7:83547151-83547151	83547150	Mesd	D205N	9	0.081
DPMX47-1D	chr9:88972673:T:A	chr9:88972674-88972674	88972673	Trim43b	K160I	12	0.081
DPMX47-1D	chr6:56003523:T:G	chr6:56003524-56003524	56003523	Ppp1r17	D112E	9	0.081
DPMX45-2F	chr10:58067575:T:G	chr10:58067576-58067576	58067575	Duxf3	M308L	9	0.081
DPMX45-2F	chr2:31859713:T:C	chr2:31859714-31859714	31859713	Aif1l	I92T	11	0.081
DPMX47-1D	chr2:89127284:T:C	chr2:89127285-89127285	89127284	Or4c123	I110V	28	0.081
DPMX43-5F	chr1:64074881:C:T	chr1:64074882-64074882	64074881	Klf7	R299K	14	0.081
CBLA1074-1F	chr2:57942495:A:G	chr2:57942496-57942496	57942495	Ermn	I78T	20	0.081
CBLA1074-1F	chr5:15732932:A:C	chr5:15732933-15732933	15732932	Gm21190	Y91D	80	0.081
DPMX17-1E	chr2:83606872:G:A	chr2:83606873-83606873	83606872	Itgav	A441T	23	0.081
DPMX17-1E	chr5:15782462:G:T	chr5:15782463-15782463	15782462	Gm21083	W43C	71	0.081
DPMX43-5F	chr2:89127284:T:C	chr2:89127285-89127285	89127284	Or4c123	I110V	21	0.081
DPMX45-2F	chr5:15785689:T:C	chr5:15785690-15785690	15785689	Gm21083	L165S	14	0.081
DPMX45-2F	chr10:11166443:C:T	chr10:11166444-11166444	11166443	Fbxo30	P389S	19	0.081
DPMX43-5F	chr13:81561316:A:G	chr13:81561317-81561317	81561316	Adgrv1	I5399T	20	0.081
CBLA1074-1F	chr9:80044031:A:	chr9:80044031-80044031	80044031	Senp6	K888fs	6	0.081
CBLA1074-1F	chr17:23690243:C:G	chr17:23690244-23690244	23690243	Vmn2r117	G521R	30	0.081
DPMX17-1E	chr5:15678119:T:G	chr5:15678120-15678120	15678119	Gm21149	N159T	172	0.081
DPMX17-1E	chr8:110638841:A:C	chr8:110638842-110638842	110638841	Phlpp2	Q380P	12	0.081
DPMX9-3H	chr1:84941608:G:A	chr1:84941609-84941609	84941608	Gm15433	V74I	12	0.081
DPMX47-1D	chr11:58488343:A:G	chr11:58488344-58488344	58488343	Or2ab1	I43V	13	0.081
DPMX17-1E	chr17:23530080:C:	chr17:23530080-23530080	23530080	Vmn2r114	E109fs	20	0.081
DPMX17-1E	chrX:66963817:A:G	chrX:66963818-66963818	66963817	4933436I01Rik	I347T	19	0.08
CBLA1074-1F	chr11:5012699:A:C	chr11:5012700-5012700	5012699	Gas2l1	V212G	9	0.08
DPMX9-3H	chr19:8914818:G:A	chr19:8914819-8914819	8914818	Eml3	D585N	12	0.08
DPMX43-5F	chr5:26463981:C:T	chr5:26463982-26463982	26463981	Gm7361	T79I	23	0.08
DPMX17-1E	chr8:31725816:G:A	chr8:31725817-31725817	31725816	Fut10	V191I	15	0.08
DPMX47-1D	chr18:64672218:G:T	chr18:64672219-64672219	64672218	Atp8b1	F1048L	24	0.08
DPMX45-2F	chr16:11056819:C:T	chr16:11056820-11056820	11056819	Gspt1	E193K	8	0.08
DPMX47-1D	chr5:26244371:C:A	chr5:26244372-26244372	26244371	Speer4a	G37V	22	0.08
CBLA1074-1F	chr5:26159304:C:T	chr5:26159305-26159305	26159304	Gm21671	R13K	29	0.08
DPMX45-2F	chr2:88648263:G:T	chr2:88648264-88648264	88648263	Or4c105	V250L	22	0.08
DPMX45-2F	chr5:26159304:C:T	chr5:26159305-26159305	26159304	Gm21671	R13K	27	0.08
DPMX47-1D	chr17:23510254:A:T	chr17:23510255-23510255	23510254	Vmn2r114	S742T	32	0.08
CBLA1074-1F	chr5:15917934:T:A	chr5:15917935-15917935	15917934	Speer4c	E84V	46	0.08
DPMX47-1D	chr5:15081686:T:A	chr5:15081687-15081687	15081686	Gm17019	E84V	118	0.08
DPMX47-1D	chr5:15678119:T:G	chr5:15678120-15678120	15678119	Gm21149	N159T	177	0.08
CBLA1074-1F	chr5:15678101:G:A	chr5:15678102-15678102	15678101	Gm21149	S165L	159	0.08
DPMX47-1D	chr5:14985062:A:G	chr5:14985063-14985063	14985062	Speer4e	L165S	13	0.08
DPMX17-1E	chr1:125500222:T:	chr1:125500222-125500222	125500222	Slc35f5	F246fs	10	0.08
DPMX47-1D	chr5:15678101:G:A	chr5:15678102-15678102	15678101	Gm21149	S165L	163	0.08
DPMX9-3H	chr17:23690243:C:G	chr17:23690244-23690244	23690243	Vmn2r117	G521R	34	0.08
DPMX43-5F	chr3:75526500:T:C	chr3:75526501-75526501	75526500	Serpini1	I251T	12	0.08
DPMX9-3H	chr1:9616757:G:A	chr1:9616758-9616758	9616757	Rrs1	G337D	7	0.079
CBLA1074-1F	chr15:93398678:A:C	chr15:93398679-93398679	93398678	Prickle1	N716K	36	0.079
CBLA1074-1F	chr9:53028570:C:G	chr9:53028571-53028571	53028570	Ddx10	A778P	28	0.079
DPMX17-1E	chr15:76132776:C:G	chr15:76132777-76132777	76132776	Grina	F181L	21	0.079
DPMX43-5F	chr5:15082831:A:C	chr5:15082832-15082832	15082831	Gm17019	W41G	72	0.079
DPMX17-1E	chr5:15082892:A:C	chr5:15082893-15082893	15082892	Gm17019	D20E	113	0.079
DPMX47-1D	chr14:19649734:A:G	chr14:19649735-19649735	19649734	Gm5458	L163P	16	0.079
DPMX9-3H	chr5:77070199:A:C	chr5:77070200-77070200	77070199	Ppat	I173M	16	0.079
DPMX17-1E	chr5:15082914:C:T	chr5:15082915-15082915	15082914	Gm17019	R13K	90	0.079
DPMX9-3H	chr5:15081686:T:A	chr5:15081687-15081687	15081686	Gm17019	E84V	103	0.079
DPMX45-2F	chr5:15081675:G:A	chr5:15081676-15081676	15081675	Gm17019	R88C	124	0.079
DPMX17-1E	chr5:15081686:T:A	chr5:15081687-15081687	15081686	Gm17019	E84V	124	0.079
DPMX45-2F	chr17:23566978:T:C	chr17:23566979-23566979	23566978	Vmn2r115	L497S	17	0.079
DPMX45-2F	chr8:19779790:G:C	chr8:19779791-19779791	19779790	Potefam3e	Q10H	6	0.079
DPMX43-5F	chr14:7618797:G:A	chr14:7618798-7618798	7618797	Nek10	L337F	45	0.079
DPMX17-1E	chr8:85297864:A:C	chr8:85297865-85297865	85297864	Cacna1a	T1329P	54	0.079
CBLA1074-1F	chr1:85247775:C:T	chr1:85247776-85247776	85247775	Sp140l2	G4S	19	0.079
DPMX47-1D	chr6:33816054:G:A	chr6:33816055-33816055	33816054	Exoc4	D674N	6	0.079
DPMX17-1E	chr5:117338217:T:G	chr5:117338218-117338218	117338217	Taok3	L92*	12	0.079
DPMX45-2F	chr9:66323537:G:A	chr9:66323538-66323538	66323537	Herc1	A1351T	16	0.079
DPMX9-3H	chr4:3172416:C:T	chr4:3172417-3172417	3172416	Vmn1r2	T112I	20	0.079
DPMX45-2F	chr10:58058923:A:	chr10:58058923-58058923	58058923	AW822073	L610fs	13	0.079
DPMX45-2F	chr13:111570101:A:G	chr13:111570102-111570102	111570101	Gpbp1	F435L	46	0.079
DPMX45-2F	chr10:58058926:A:T	chr10:58058927-58058927	58058926	AW822073	L609Q	13	0.079
DPMX43-5F	chr11:101216776:C:A	chr11:101216777-101216777	101216776	Aoc2	L287I	16	0.078
DPMX17-1E	chrX:123039640:A:G	chrX:123039641-123039641	123039640	Vmn2r121	V509A	9	0.078
DPMX45-2F	chr11:53263627:A:G	chr11:53263628-53263628	53263627	Aff4	D216G	26	0.078
DPMX9-3H	chr7:103310161:G:C	chr7:103310162-103310162	103310161	Or51b6b	C98W	46	0.078
DPMX47-1D	chr5:9024158:C:T	chr5:9024159-9024159	9024158	Crot	V346I	21	0.078
CBLA1074-1F	chr17:21449515::A	chr17:21449515-21449515	21449515	Vmn1r234	L143fs	9	0.078
DPMX47-1D	chr3:72846045:A:C	chr3:72846046-72846046	72846045	Sis	V672G	30	0.078
DPMX47-1D	chr5:15082892:A:C	chr5:15082893-15082893	15082892	Gm17019	D20E	106	0.078
DPMX9-3H	chr7:86686486:C:T	chr7:86686487-86686487	86686486	Vmn2r79	L623F	26	0.078
DPMX43-5F	chr18:37940899:A:G	chr18:37940900-37940900	37940899	Pcdhgc3	I434V	17	0.078
DPMX45-2F	chr15:76132776:C:G	chr15:76132777-76132777	76132776	Grina	F181L	14	0.078
DPMX17-1E	chr9:80044031::A	chr9:80044031-80044031	80044031	Senp6	887-888_-/X	7	0.078
CBLA1074-1F	chr7:127465326:G:A	chr7:127465327-127465327	127465326	Zfp668	A619V	13	0.078
DPMX43-5F	chr18:42471518:G:C	chr18:42471519-42471519	42471518	Rbm27	ES1054-1055DS	27	0.078
DPMX9-3H	chr1:88140042:T:G	chr1:88140043-88140043	88140042	Ugt1a1	F107C	110	0.078
DPMX17-1E	chr10:110600030:C:A	chr10:110600031-110600031	110600030	E2f7	P262H	6	0.078
DPMX9-3H	chr5:26263406:C:A	chr5:26263407-26263407	26263406	Gm7347	R34S	8	0.078
DPMX43-5F	chr5:15081686:T:A	chr5:15081687-15081687	15081686	Gm17019	E84V	130	0.078
DPMX45-2F	chr8:85297864:A:C	chr8:85297865-85297865	85297864	Cacna1a	T1329P	53	0.078
DPMX45-2F	chr1:85477668:C:A	chr1:85477669-85477669	85477668	Gm7592	L88M	9	0.078
DPMX47-1D	chr10:122988994:T:C	chr10:122988995-122988995	122988994	Usp15	I241V	13	0.078
DPMX43-5F	chr14:31465358:G:A	chr14:31465359-31465359	31465358	Ankrd28	L273F	19	0.078
DPMX17-1E	chr1:85247775:C:T	chr1:85247776-85247776	85247775	Sp140l2	G4S	19	0.078
CBLA1074-1F	chr19:55290224:T:	chr19:55290224-55290224	55290224	Zdhhc6	K405fs	17	0.078
DPMX17-1E	chr13:112741080:T:C	chr13:112741081-112741081	112741080	Ddx4	I518V	30	0.078
CBLA1074-1F	chr1:84941608:G:A	chr1:84941609-84941609	84941608	Gm15433	V74I	13	0.078
DPMX45-2F	chr2:72083290:T:C	chr2:72083291-72083291	72083290	Rapgef4	I954T	33	0.078
DPMX45-2F	chr15:100069514:A:C	chr15:100069515-100069515	100069514	Dip2b	L613F	38	0.078
DPMX17-1E	chr16:58276735:T:G	chr16:58276736-58276736	58276735	Dcbld2	I509R	31	0.078
CBLA1074-1F	chr8:13681840:C:T	chr8:13681841-13681841	13681840	Rasa3	C36Y	19	0.078
DPMX43-5F	chr1:85549376:T:G	chr1:85549377-85549377	85549376	Sp140	C203G	37	0.078
DPMX45-2F	chr2:60162795:C:G	chr2:60162796-60162796	60162795	Ly75	S821T	33	0.078
DPMX43-5F	chrX:137887643:G:A	chrX:137887644-137887644	137887643	Nrk	A1057T	10	0.077
DPMX45-2F	chr16:38366223:T:G	chr16:38366224-38366224	38366223	Poglut1	I115L	15	0.077
CBLA1074-1F	chr2:111703700:C:A	chr2:111703701-111703701	111703700	Or4f56	L166F	12	0.077
DPMX45-2F	chr5:26244360:A:C	chr5:26244361-26244361	26244360	Speer4a	W41G	35	0.077
DPMX17-1E	chrX:168770609:C:G	chrX:168770610-168770610	168770609	Mid1	H514Q	8	0.077
DPMX45-2F	chr7:17651360:A:C	chr7:17651361-17651361	17651360	Ceacam23	L957F	36	0.077
DPMX17-1E	chr8:26240773::T	chr8:26240773-26240773	26240773	Ddhd2	I153fs	6	0.077
CBLA1074-1F	chr2:64760565::T	chr2:64760565-64760565	64760565	Grb14	295-296_-/X	21	0.077
DPMX43-5F	chr5:15025531:A:G	chr5:15025532-15025532	15025531	Gm10354	L165S	87	0.077
CBLA1074-1F	chr11:86395197:T:G	chr11:86395198-86395198	86395197	Rps6kb1	T412P	6	0.077
CBLA1074-1F	chr5:15082914:C:T	chr5:15082915-15082915	15082914	Gm17019	R13K	95	0.077
CBLA1074-1F	chr17:23575963:G:C	chr17:23575964-23575964	23575963	Vmn2r115	G521R	20	0.077
DPMX43-5F	chr3:94410192:C:G	chr3:94410193-94410193	94410192	Snx27	K494N	19	0.077
CBLA1074-1F	chr2:31859713:T:C	chr2:31859714-31859714	31859713	Aif1l	I92T	7	0.077
DPMX43-5F	chr19:13745794:A:G	chr19:13745795-13745795	13745794	Or10q12	I30V	7	0.077
DPMX45-2F	chr1:75474827:A:C	chr1:75474828-75474828	75474827	Obsl1	N857K	11	0.077
CBLA1074-1F	chr18:42471518:G:C	chr18:42471519-42471519	42471518	Rbm27	ES1054-1055DS	13	0.077
DPMX47-1D	chr9:80044031:A:	chr9:80044031-80044031	80044031	Senp6	K888fs	7	0.077
CBLA1074-1F	chr16:46269152:T:G	chr16:46269153-46269153	46269152	Nectin3	L416F	36	0.077
DPMX43-5F	chr4:145347212:A:T	chr4:145347213-145347213	145347212	Zfp268	K39M	15	0.077
DPMX45-2F	chr4:3172964:A:T	chr4:3172965-3172965	3172964	Vmn1r2	S295C	7	0.077
DPMX17-1E	chr19:55290224::T	chr19:55290224-55290224	55290224	Zdhhc6	405-406_-/X	13	0.077
CBLA1074-1F	chr3:15482060:T:C	chr3:15482061-15482061	15482060	Sirpb1a	N89S	23	0.077
DPMX9-3H	chr11:12204845:T:G	chr11:12204846-12204846	12204845	Cobl	I619L	32	0.077
DPMX17-1E	chr3:15482060:T:C	chr3:15482061-15482061	15482060	Sirpb1a	N89S	26	0.077
DPMX17-1E	chr1:84941608:G:A	chr1:84941609-84941609	84941608	Gm15433	V74I	15	0.077
DPMX17-1E	chr5:15734178:C:A	chr5:15734179-15734179	15734178	Gm21190	R13I	103	0.077
DPMX45-2F	chr2:82823802:T:C	chr2:82823803-82823803	82823802	Fsip2	I6512T	11	0.077
DPMX17-1E	chr4:144401272:G:C	chr4:144401273-144401273	144401272	Aadacl4fm4	S70R	15	0.077
DPMX47-1D	chr19:55290224::T	chr19:55290224-55290224	55290224	Zdhhc6	405-406_-/X	9	0.077
DPMX43-5F	chr5:136308530:G:T	chr5:136308531-136308531	136308530	Cux1	H1211N	6	0.076
CBLA1074-1F	chr5:114847408:G:A	chr5:114847409-114847409	114847408	Tchp	R76K	6	0.076
CBLA1074-1F	chr13:100202401:C:T	chr13:100202402-100202402	100202401	Bdp1	D741N	20	0.076
DPMX17-1E	chrX:36651981:G:A	chrX:36651982-36651982	36651981	Rhox3c	R71K	15	0.076
CBLA1074-1F	chr10:43873306:C:T	chr10:43873307-43873307	43873306	Crybg1	R1267H	19	0.076
DPMX47-1D	chrX:74378318:A:C	chrX:74378319-74378319	74378318	F8	V258G	44	0.076
DPMX17-1E	chr6:43179501:A:C	chr6:43179502-43179502	43179501	Or2a51	N308T	12	0.076
DPMX43-5F	chr5:15825330:C:A	chr5:15825331-15825331	15825330	Speer4d	Q19K	91	0.076
CBLA1074-1F	chr14:23436380::T	chr14:23436380-23436380	23436380	Kcnma1	776-777_-/X	6	0.076
DPMX17-1E	chr9:37766886:A:C	chr9:37766887-37766887	37766886	Or8b9	M258L	29	0.076
DPMX43-5F	chr14:50880385:A:G	chr14:50880386-50880386	50880385	Or11h6	Y216C	25	0.076
DPMX45-2F	chr9:78220249:C:A	chr9:78220250-78220250	78220249	Omt2a	A60S	24	0.076
DPMX9-3H	chr5:26290592:G:T	chr5:26290593-26290593	26290592	Gm10471	H193N	33	0.076
DPMX47-1D	chr5:26159304:C:T	chr5:26159305-26159305	26159304	Gm21671	R13K	31	0.076
DPMX43-5F	chr10:40686503:A:G	chr10:40686504-40686504	40686503	Mettl24	I294V	46	0.076
DPMX17-1E	chr14:65472669:T:G	chr14:65472670-65472670	65472669	Fzd3	Y366S	17	0.076
CBLA1074-1F	chr5:15678057:C:T	chr5:15678058-15678058	15678057	Gm21149	A180T	173	0.076
CBLA1074-1F	chr1:125500222:T:	chr1:125500222-125500222	125500222	Slc35f5	F246fs	9	0.076
DPMX17-1E	chr2:60162790:A:G	chr2:60162791-60162791	60162790	Ly75	Y823H	33	0.076
DPMX43-5F	chr4:98564428:A:C	chr4:98564429-98564429	98564428	Patj	I1594L	22	0.076
CBLA1074-1F	chr5:15785694:A:C	chr5:15785695-15785695	15785694	Gm21083	T167P	18	0.076
DPMX9-3H	chr19:55290224::T	chr19:55290224-55290224	55290224	Zdhhc6	405-406_-/X	19	0.076
CBLA1074-1F	chr19:7768237:G:A	chr19:7768238-7768238	7768237	Slc22a26	S240F	33	0.076
DPMX45-2F	chr17:23530080:C:	chr17:23530080-23530080	23530080	Vmn2r114	E109fs	13	0.076
DPMX17-1E	chr19:38391589:C:T	chr19:38391590-38391590	38391589	Slc35g1	L291F	24	0.075
DPMX47-1D	chr13:49528725:C:A	chr13:49528726-49528726	49528725	Bicd2	L163M	8	0.075
DPMX17-1E	chr17:57816269:C:T	chr17:57816270-57816270	57816269	Vmn2r120	R719K	39	0.075
DPMX45-2F	chr2:69612335:C:T	chr2:69612336-69612336	69612335	Cfap210	A135T	23	0.075
DPMX43-5F	chr3:151953860:C:T	chr3:151953861-151953861	151953860	Nexn	E212K	14	0.075
DPMX17-1E	chr8:110638847:T:C	chr8:110638848-110638848	110638847	Phlpp2	L382P	6	0.075
DPMX47-1D	chr8:103400526:A:T	chr8:103400527-103400527	103400526	Cdh11	V147D	13	0.075
DPMX43-5F	chr15:93398678:A:C	chr15:93398679-93398679	93398678	Prickle1	N716K	29	0.075
DPMX43-5F	chr5:26244371:C:A	chr5:26244372-26244372	26244371	Speer4a	G37V	23	0.075
CBLA1074-1F	chr2:111251139:T:C	chr2:111251140-111251140	111251139	Or4k40	D52G	16	0.075
DPMX9-3H	chr5:15082914:C:T	chr5:15082915-15082915	15082914	Gm17019	R13K	78	0.075
DPMX45-2F	chr7:127465326:G:A	chr7:127465327-127465327	127465326	Zfp668	A619V	11	0.075
DPMX9-3H	chr5:138123787:C:T	chr5:138123788-138123788	138123787	Zscan21	H156Y	7	0.075
DPMX9-3H	chr1:85560306:G:A	chr1:85560307-85560307	85560306	Sp140	R313H	6	0.075
CBLA1074-1F	chr15:80145250:CTT:	chr15:80145250-80145250	80145250	Rps19bp1	122_del	9	0.075
DPMX17-1E	chr5:15734087:C:A	chr5:15734088-15734088	15734087	Gm21190	W43C	101	0.075
DPMX43-5F	chr5:15081675:G:A	chr5:15081676-15081676	15081675	Gm17019	R88C	121	0.075
DPMX43-5F	chr7:9784115:A:C	chr7:9784116-9784116	9784115	Vmn2r50	H119Q	27	0.075
DPMX43-5F	chr5:77070188:A:C	chr5:77070189-77070189	77070188	Ppat	M177R	24	0.075
CBLA1074-1F	chr4:3172382:C:A	chr4:3172383-3172383	3172382	Vmn1r2	L101M	26	0.075
CBLA1074-1F	chr9:107622147:C:T	chr9:107622148-107622148	107622147	Rbm5	E609K	35	0.075
DPMX9-3H	chr13:81561316:A:G	chr13:81561317-81561317	81561316	Adgrv1	I5399T	24	0.074
DPMX43-5F	chrX:36651981:G:A	chrX:36651982-36651982	36651981	Rhox3c	R71K	19	0.074
DPMX9-3H	chr10:17703588:T:C	chr10:17703589-17703589	17703588	Txlnb	I249T	16	0.074
DPMX17-1E	chr3:54958343:ATGATGC:	chr3:54958343-54958343	54958343	Ccna1	111-113_GII/X	7	0.074
CBLA1074-1F	chr11:53263627:A:G	chr11:53263628-53263628	53263627	Aff4	D216G	21	0.074
DPMX17-1E	chr8:57989782:T:G	chr8:57989783-57989783	57989782	Galnt7	Y481S	25	0.074
DPMX47-1D	chr10:17703588:T:C	chr10:17703589-17703589	17703588	Txlnb	I249T	7	0.074
DPMX45-2F	chr9:53028576:C:G	chr9:53028577-53028577	53028576	Ddx10	E776Q	30	0.074
DPMX43-5F	chr5:15782349:C:T	chr5:15782350-15782350	15782349	Gm21083	R6*	77	0.074
DPMX47-1D	chr5:15782349:C:T	chr5:15782350-15782350	15782349	Gm21083	R6*	74	0.074
DPMX45-2F	chr2:90956389:C:G	chr2:90956390-90956390	90956389	Mybpc3	H626Q	39	0.074
DPMX9-3H	chr4:34806978::T	chr4:34806978-34806978	34806978	Zfp292	S2027fs	9	0.074
DPMX43-5F	chr19:5935010:T:G	chr19:5935011-5935011	5935010	Slc25a45	W287G	9	0.074
CBLA1074-1F	chr1:84942067:C:G	chr1:84942068-84942068	84942067	Gm15433	L227V	128	0.074
DPMX9-3H	chr11:109287228:A:G	chr11:109287229-109287229	109287228	Gna13	N351D	8	0.074
DPMX17-1E	chr10:23984530:T:G	chr10:23984531-23984531	23984530	Taar9	Y301S	16	0.074
DPMX9-3H	chr5:134588472:T:C	chr5:134588473-134588473	134588472	Syna	I159V	12	0.074
DPMX43-5F	chr8:85297864:A:C	chr8:85297865-85297865	85297864	Cacna1a	T1329P	40	0.074
DPMX9-3H	chr8:19176369::T	chr8:19176369-19176369	19176369	Defb34	H20fs	11	0.074
DPMX43-5F	chr4:3172416:C:T	chr4:3172417-3172417	3172416	Vmn1r2	T112I	26	0.074
DPMX43-5F	chr2:86659887:A:C	chr2:86659888-86659888	86659887	Or5t9	H264P	12	0.074
DPMX47-1D	chr1:12021267:G:A	chr1:12021268-12021268	12021267	A830018L16Rik	E426K	26	0.074
CBLA1074-1F	chr18:42376083:T:G	chr18:42376084-42376084	42376083	Lars1	Y242S	20	0.074
DPMX43-5F	chr7:45690982:T:G	chr7:45690983-45690983	45690982	Nomo1	V123G	6	0.074
DPMX9-3H	chr1:88183888::T	chr1:88183888-88183888	88183888	Mroh2a	V1367fs	22	0.074
DPMX9-3H	chr9:14227488:G:C	chr9:14227489-14227489	14227488	Sesn3	S297T	13	0.073
CBLA1074-1F	chr18:20985837:T:C	chr18:20985838-20985838	20985837	Trappc8	D601G	16	0.073
DPMX17-1E	chr3:53560559:G:T	chr3:53560560-53560560	53560559	Frem2	L1316I	13	0.073
DPMX45-2F	chr14:110988989:T:C	chr14:110988990-110988990	110988989	Slitrk6	Q239R	17	0.073
DPMX43-5F	chr7:55820352:T:G	chr7:55820353-55820353	55820352	Herc2	L2864R	24	0.073
DPMX47-1D	chr2:120364118:C:T	chr2:120364119-120364119	120364118	Zfp106	E786K	32	0.073
DPMX45-2F	chr8:80000735:C:A	chr8:80000736-80000736	80000735	Mmaa	V241F	11	0.073
DPMX45-2F	chr2:89156157:T:C	chr2:89156158-89156158	89156157	Or4c124	Y122C	8	0.073
DPMX9-3H	chr4:6722293:CTT:	chr4:6722293-6722293	6722293	Tox	256_del	6	0.073
CBLA1074-1F	chr10:62675145:C:T	chr10:62675146-62675146	62675145		A977T	34	0.073
CBLA1074-1F	chr15:34272509:A:G	chr15:34272510-34272510	34272509	Laptm4b	I78V	32	0.073
DPMX45-2F	chr1:125500222::T	chr1:125500222-125500222	125500222	Slc35f5	245-246_-/X	6	0.073
CBLA1074-1F	chr3:137986224:G:A	chr3:137986225-137986225	137986224	Adh1	A71T	74	0.073
DPMX43-5F	chr1:130951955:T:C	chr1:130951956-130951956	130951955	Il10	I163T	14	0.073
CBLA1074-1F	chr1:88176326:G:T	chr1:88176327-88176327	88176326	Mroh2a	M965I	38	0.073
DPMX17-1E	chr3:34112129:CA:	chr3:34112129-34112129	34112129	Dnajc19	V138fs	6	0.073
DPMX47-1D	chr5:15917934:T:A	chr5:15917935-15917935	15917934	Speer4c	E84V	44	0.073
CBLA1074-1F	chr2:86659887:A:C	chr2:86659888-86659888	86659887	Or5t9	H264P	15	0.073
CBLA1074-1F	chr7:104587767:C:T	chr7:104587768-104587768	104587767	Or52n5	Q12*	11	0.073
DPMX43-5F	chr5:21523089:C:G	chr5:21523090-21523090	21523089	Ccdc146	V316L	49	0.073
DPMX43-5F	chr5:15082914:C:T	chr5:15082915-15082915	15082914	Gm17019	R13K	81	0.073
DPMX9-3H	chr1:88140018:G:A	chr1:88140019-88140019	88140018	Ugt1a1	R99Q	107	0.073
DPMX45-2F	chr11:58861447:T:G	chr11:58861448-58861448	58861447	Trim17	I287R	7	0.073
DPMX47-1D	chr13:13854825:G:A	chr13:13854826-13854826	13854825	Lyst	E2399K	44	0.073
CBLA1074-1F	chr17:23578710:G:C	chr17:23578711-23578711	23578710	Vmn2r115	G728A	22	0.073
DPMX43-5F	chr5:14590501:T:G	chr5:14590502-14590502	14590501	Pclo	V934G	11	0.073
DPMX45-2F	chr19:55290224:T:	chr19:55290224-55290224	55290224	Zdhhc6	K405fs	12	0.073
DPMX43-5F	chr1:85077287:T:G	chr1:85077288-85077288	85077287	Sp140l1	S93R	54	0.073
DPMX45-2F	chr19:55290224::T	chr19:55290224-55290224	55290224	Zdhhc6	405-406_-/X	12	0.073
DPMX17-1E	chr5:15785694:A:C	chr5:15785695-15785695	15785694	Gm21083	T167P	22	0.073
DPMX43-5F	chr9:105278692:C:T	chr9:105278693-105278693	105278692	Aste1	Q439*	22	0.072
DPMX47-1D	chr1:9616796:C:G	chr1:9616797-9616797	9616796	Rrs1	A350G	9	0.072
DPMX43-5F	chr9:36693680:T:G	chr9:36693681-36693681	36693680	Ei24	L290F	6	0.072
DPMX45-2F	chr9:7561465:G:A	chr9:7561466-7561466	7561465	Mmp8	D157N	39	0.072
CBLA1074-1F	chr2:120364118:C:T	chr2:120364119-120364119	120364118	Zfp106	E786K	30	0.072
CBLA1074-1F	chr15:77661113:G:A	chr15:77661114-77661114	77661113	Myh9	Q826*	6	0.072
DPMX17-1E	chr2:69612335:C:T	chr2:69612336-69612336	69612335	Cfap210	A135T	24	0.072
DPMX17-1E	chr9:123777703:G:A	chr9:123777704-123777704	123777703	Ccr1l1	L248F	19	0.072
DPMX43-5F	chr6:33816054:G:C	chr6:33816055-33816055	33816054	Exoc4	D674H	8	0.072
DPMX17-1E	chr10:115244781:T:C	chr10:115244782-115244782	115244781	Zfc3h1	S752P	6	0.072
DPMX17-1E	chr5:15081006:G:T	chr5:15081007-15081007	15081006	Gm17019	H145N	69	0.072
DPMX17-1E	chr4:121007167:T:G	chr4:121007168-121007168	121007167	Rlf	Y714S	23	0.072
DPMX43-5F	chr7:85208599:G:A	chr7:85208600-85208600	85208599	Vmn2r70	L626F	33	0.072
DPMX9-3H	chr5:15917934:T:A	chr5:15917935-15917935	15917934	Speer4c	E84V	37	0.072
DPMX45-2F	chr4:3172382:C:A	chr4:3172383-3172383	3172382	Vmn1r2	L101M	27	0.072
DPMX9-3H	chr5:26463985:G:T	chr5:26463986-26463986	26463985	Gm7361	E80D	17	0.072
DPMX17-1E	chr17:23510254:A:T	chr17:23510255-23510255	23510254	Vmn2r114	S742T	31	0.072
DPMX17-1E	chr7:9097725::T	chr7:9097725-9097725	9097725	Vmn2r38	122-123_-/X	13	0.072
DPMX17-1E	chr5:15860848:T:C	chr5:15860849-15860849	15860848	4930572O03Rik	Q7R	11	0.072
DPMX9-3H	chr3:37697451:G:A	chr3:37697452-37697452	37697451	Spry1	G232R	6	0.072
DPMX9-3H	chr7:80930961:T:C	chr7:80930962-80930962	80930961	Pde8a	F71L	31	0.072
DPMX17-1E	chr15:34272509:A:G	chr15:34272510-34272510	34272509	Laptm4b	I78V	24	0.072
DPMX45-2F	chr15:34272509:A:G	chr15:34272510-34272510	34272509	Laptm4b	I78V	21	0.072
DPMX47-1D	chr19:55290224:T:	chr19:55290224-55290224	55290224	Zdhhc6	K405fs	9	0.072
DPMX45-2F	chr13:112741080:T:C	chr13:112741081-112741081	112741080	Ddx4	I518V	22	0.072
DPMX17-1E	chr5:122607651:C:A	chr5:122607652-122607652	122607651	Atp2a2	G286C	32	0.071
DPMX17-1E	chrX:36651978:C:G	chrX:36651979-36651979	36651978	Rhox3c	A70G	14	0.071
DPMX43-5F	chr13:100433410:G:A	chr13:100433411-100433411	100433410	Naip6	S1142F	23	0.071
DPMX9-3H	chr3:27295566:T:G	chr3:27295567-27295567	27295566	Nceh1	V276G	17	0.071
DPMX17-1E	chr2:87487220:A:C	chr2:87487221-87487221	87487220	Or5w1	L15V	9	0.071
DPMX17-1E	chr9:75988710:G:A	chr9:75988711-75988711	75988710	Hmgcll1	S194N	21	0.071
DPMX45-2F	chr16:11056815:A:G	chr16:11056816-11056816	11056815	Gspt1	I194T	7	0.071
DPMX9-3H	chr2:89808497:T:G	chr2:89808498-89808498	89808497	Or4c35	C125W	26	0.071
DPMX9-3H	chr11:53263627:A:G	chr11:53263628-53263628	53263627	Aff4	D216G	25	0.071
CBLA1074-1F	chrX:66963817:A:G	chrX:66963818-66963818	66963817	4933436I01Rik	I347T	13	0.071
DPMX47-1D	chr5:15825330:C:A	chr5:15825331-15825331	15825330	Speer4d	Q19K	89	0.071
DPMX45-2F	chr5:14961483:G:A	chr5:14961484-14961484	14961483	Gm9758	S165L	19	0.071
CBLA1074-1F	chr16:35661354:A:G	chr16:35661355-35661355	35661354	Parp14	I1531T	21	0.071
DPMX47-1D	chr11:12204845:T:G	chr11:12204846-12204846	12204845	Cobl	I619L	35	0.071
DPMX43-5F	chr14:44955243:A:	chr14:44955243-44955243	44955243	Gm8267	F259fs	6	0.071
DPMX45-2F	chr5:26263406:C:A	chr5:26263407-26263407	26263406	Gm7347	R34S	8	0.071
DPMX47-1D	chr1:85558263:C:G	chr1:85558264-85558264	85558263	Sp140	H270D	7	0.071
DPMX9-3H	chr5:26463983:G:C	chr5:26463984-26463984	26463983	Gm7361	E80Q	17	0.071
DPMX17-1E	chr5:15678057:C:T	chr5:15678058-15678058	15678057	Gm21149	A180T	173	0.071
DPMX45-2F	chr4:147596973:C:	chr4:147596973-147596973	147596973	Zfp982	C110fs	11	0.071
DPMX9-3H	chr7:130423211:T:G	chr7:130423212-130423212	130423211	Btbd16	I422R	40	0.071
DPMX43-5F	chr1:85237541:C:T	chr1:85237542-85237542	85237541	Sp140l2	V81M	47	0.071
DPMX17-1E	chr4:145347212:A:T	chr4:145347213-145347213	145347212	Zfp268	K39M	12	0.071
CBLA1074-1F	chr11:84043547:C:G	chr11:84043548-84043548	84043547	Gm11437	E248Q	21	0.071
DPMX47-1D	chr17:23694487:T:C	chr17:23694488-23694488	23694487	Vmn2r117	N453S	9	0.071
DPMX9-3H	chr5:15782443:G:T	chr5:15782444-15782444	15782443	Gm21083	G37V	63	0.071
DPMX43-5F	chr4:156040862:A:C	chr4:156040863-156040863	156040862	Ube2j2	L163F	11	0.071
CBLA1074-1F	chr1:85549376:T:G	chr1:85549377-85549377	85549376	Sp140	C203G	31	0.071
DPMX17-1E	chr1:85549376:T:G	chr1:85549377-85549377	85549376	Sp140	C203G	33	0.071
DPMX43-5F	chr10:58058926:A:T	chr10:58058927-58058927	58058926	AW822073	L609Q	12	0.071
DPMX9-3H	chr14:56005145:C:A	chr14:56005146-56005146	56005145	Ltb4r1	L150M	15	0.07
DPMX47-1D	chr1:134318381:G:T	chr1:134318382-134318382	134318381	Mgat4f	A385S	21	0.07
DPMX45-2F	chr15:44397286:T:G	chr15:44397287-44397287	44397286	Pkhd1l1	N2057K	9	0.07
DPMX9-3H	chr7:127465326:G:A	chr7:127465327-127465327	127465326	Zfp668	A619V	14	0.07
CBLA1074-1F	chr2:111145979:A:G	chr2:111145980-111145980	111145979	Or4k36	D52G	52	0.07
DPMX9-3H	chr8:96474965:A:G	chr8:96474966-96474966	96474965	Cnot1	I1088T	13	0.07
CBLA1074-1F	chr14:50880378:C:T	chr14:50880379-50880379	50880378	Or11h6	L214F	11	0.07
DPMX43-5F	chr3:130522925:G:T	chr3:130522926-130522926	130522925	Rpl34	T6K	16	0.07
DPMX43-5F	chr4:148570574:G:A	chr4:148570575-148570575	148570574	Mtor	V1211M	55	0.07
DPMX17-1E	chr13:38691878:A:C	chr13:38691879-38691879	38691878	Txndc5	D256E	6	0.07
DPMX45-2F	chr8:57989782:T:G	chr8:57989783-57989783	57989782	Galnt7	Y481S	21	0.07
DPMX47-1D	chr5:134588472:T:C	chr5:134588473-134588473	134588472	Syna	I159V	21	0.07
DPMX9-3H	chr7:86603689:C:T	chr7:86603690-86603690	86603689	Vmn2r78	L623F	25	0.07
DPMX47-1D	chr5:15081006:G:T	chr5:15081007-15081007	15081006	Gm17019	H145N	69	0.07
DPMX9-3H	chr5:15782349:C:T	chr5:15782350-15782350	15782349	Gm21083	R6*	69	0.07
DPMX17-1E	chr16:46269152:T:G	chr16:46269153-46269153	46269152	Nectin3	L416F	35	0.07
CBLA1074-1F	chr14:19649734:A:G	chr14:19649735-19649735	19649734	Gm5458	L163P	13	0.07
DPMX47-1D	chr1:85247775:C:T	chr1:85247776-85247776	85247775	Sp140l2	G4S	16	0.07
DPMX43-5F	chr5:15678057:C:T	chr5:15678058-15678058	15678057	Gm21149	A180T	164	0.07
DPMX47-1D	chrX:166261865:CACC:	chrX:166261865-166261865	166261865	Frmpd4	771-772_EV/X	6	0.07
DPMX45-2F	chr5:15081686:T:A	chr5:15081687-15081687	15081686	Gm17019	E84V	105	0.07
DPMX47-1D	chr1:84942067:C:G	chr1:84942068-84942068	84942067	Gm15433	L227V	132	0.07
DPMX17-1E	chr1:85560305:C:T	chr1:85560306-85560306	85560305	Sp140	R313C	13	0.07
DPMX45-2F	chr9:80044031::A	chr9:80044031-80044031	80044031	Senp6	887-888_-/X	6	0.07
DPMX43-5F	chr11:86395197:T:G	chr11:86395198-86395198	86395197	Rps6kb1	T412P	11	0.07
DPMX43-5F	chr18:81015587:G:T	chr18:81015588-81015588	81015587	Sall3	P780Q	9	0.07
DPMX17-1E	chr8:19779790:G:C	chr8:19779791-19779791	19779790	Potefam3e	Q10H	6	0.07
DPMX45-2F	chr4:145347212:A:T	chr4:145347213-145347213	145347212	Zfp268	K39M	13	0.07
DPMX47-1D	chr10:58058923:A:	chr10:58058923-58058923	58058923	AW822073	L610fs	8	0.07
DPMX43-5F	chr14:65472679:C:A	chr14:65472680-65472680	65472679	Fzd3	V363F	29	0.069
CBLA1074-1F	chr7:46451101:A:C	chr7:46451102-46451102	46451101	Gtf2h1	I4L	14	0.069
CBLA1074-1F	chr9:37766886:A:C	chr9:37766887-37766887	37766886	Or8b9	M258L	32	0.069
DPMX9-3H	chr10:40686503:A:G	chr10:40686504-40686504	40686503	Mettl24	I294V	63	0.069
DPMX43-5F	chr4:42953232:T:C	chr4:42953233-42953233	42953232	Dnajb5	I54T	13	0.069
DPMX9-3H	chr16:44207152::A	chr16:44207152-44207152	44207152	Spice1	E845fs	11	0.069
CBLA1074-1F	chr5:15082892:A:C	chr5:15082893-15082893	15082892	Gm17019	D20E	110	0.069
DPMX43-5F	chr15:12171880:A:C	chr15:12171881-12171881	12171880	Zfr	I926L	27	0.069
DPMX43-5F	chr1:85006456:T:C	chr1:85006457-85006457	85006456	Gm7582	I37V	13	0.069
DPMX47-1D	chr17:23696882:C:A	chr17:23696883-23696883	23696882	Vmn2r117	V175F	13	0.069
DPMX45-2F	chr8:85399740:C:T	chr8:85399741-85399741	85399740	Nacc1	S492N	18	0.069
DPMX47-1D	chr7:85273065:C:T	chr7:85273066-85273066	85273065	Vmn2r71	L623F	29	0.069
DPMX45-2F	chr4:128967324:C:T	chr4:128967325-128967325	128967324	Rnf19b	A289V	30	0.069
DPMX9-3H	chr5:27706240:T:G	chr5:27706241-27706241	27706240	Speer4b	N42T	26	0.069
DPMX45-2F	chr2:83606872:G:A	chr2:83606873-83606873	83606872	Itgav	A441T	20	0.069
DPMX43-5F	chr17:23510254:A:T	chr17:23510255-23510255	23510254	Vmn2r114	S742T	32	0.069
DPMX17-1E	chr17:21880488:T:G	chr17:21880489-21880489	21880488	Zfp983	L139*	16	0.069
DPMX45-2F	chr5:15678057:C:T	chr5:15678058-15678058	15678057	Gm21149	A180T	175	0.069
DPMX43-5F	chr5:15734087:C:A	chr5:15734088-15734088	15734087	Gm21190	W43C	111	0.069
CBLA1074-1F	chr1:85237418:T:A	chr1:85237419-85237419	85237418	Sp140l2	N122Y	30	0.069
CBLA1074-1F	chr1:190895993::T	chr1:190895993-190895993	190895993	Garin4	216-217_-/X	12	0.069
DPMX43-5F	chr7:73105521::T	chr7:73105521-73105521	73105521	Chd2	K1245fs	14	0.069
DPMX17-1E	chr1:190895993:T:	chr1:190895993-190895993	190895993	Garin4	K216fs	10	0.069
DPMX9-3H	chr13:13854825:G:A	chr13:13854826-13854826	13854825	Lyst	E2399K	30	0.069
DPMX9-3H	chr8:45695257:C:T	chr8:45695258-45695258	45695257	F11	C570Y	22	0.069
DPMX9-3H	chr17:23679149:G:T	chr17:23679150-23679150	23679149	Vmn2r117	Y691*	19	0.069
DPMX9-3H	chr17:23530080:C:	chr17:23530080-23530080	23530080	Vmn2r114	E109fs	16	0.069
DPMX47-1D	chr10:58058926:A:T	chr10:58058927-58058927	58058926	AW822073	L609Q	8	0.069
DPMX47-1D	chr1:85570308:C:A	chr1:85570309-85570309	85570308	Sp140	Q409K	93	0.068
CBLA1074-1F	chrX:36651978:C:G	chrX:36651979-36651979	36651978	Rhox3c	A70G	13	0.068
DPMX47-1D	chr12:103137990:C:A	chr12:103137991-103137991	103137990	Unc79	T2536K	12	0.068
CBLA1074-1F	chrX:36651981:G:A	chrX:36651982-36651982	36651981	Rhox3c	R71K	13	0.068
DPMX47-1D	chr13:112996200:C:G	chr13:112996201-112996201	112996200	Plpp1	S173C	21	0.068
DPMX45-2F	chr5:15082831:A:C	chr5:15082832-15082832	15082831	Gm17019	W41G	66	0.068
DPMX17-1E	chr9:108282688:T:G	chr9:108282689-108282689	108282688	Iho1	Q333P	8	0.068
DPMX17-1E	chr11:53263627:A:G	chr11:53263628-53263628	53263627	Aff4	D216G	21	0.068
DPMX17-1E	chr6:33816054:G:C	chr6:33816055-33816055	33816054	Exoc4	D674H	7	0.068
DPMX43-5F	chr6:121014431:A:G	chr6:121014432-121014432	121014431	Mical3	F274L	14	0.068
DPMX45-2F	chr9:64856454:G:A	chr9:64856455-64856455	64856454	Slc24a1	P151S	22	0.068
DPMX17-1E	chr9:21612239:GAG:	chr9:21612239-21612239	21612239	Smarca4	1546_del	8	0.068
DPMX45-2F	chr8:26240773::T	chr8:26240773-26240773	26240773	Ddhd2	I153fs	6	0.068
DPMX17-1E	chr1:88140393:T:G	chr1:88140394-88140394	88140393	Ugt1a1	M224R	109	0.068
CBLA1074-1F	chr5:15858612:C:T	chr5:15858613-15858613	15858612	4930572O03Rik	A136T	50	0.068
DPMX9-3H	chr11:58814468:T:C	chr11:58814469-58814469	58814468	Btnl10	I383T	17	0.068
DPMX17-1E	chr5:26263406:C:A	chr5:26263407-26263407	26263406	Gm7347	R34S	7	0.068
DPMX47-1D	chr9:118387924:G:T	chr9:118387925-118387925	118387924	Golga4	K1682N	8	0.068
DPMX47-1D	chr5:27702103:C:A	chr5:27702104-27702104	27702103	Speer4b	V219L	13	0.068
DPMX43-5F	chr13:102842590:A:G	chr13:102842591-102842591	102842590	Cd180	I546V	18	0.068
DPMX43-5F	chr1:74591233:G:A	chr1:74591234-74591234	74591233	Plcd4	E210K	25	0.068
DPMX47-1D	chr14:65472669:T:G	chr14:65472670-65472670	65472669	Fzd3	Y366S	10	0.068
DPMX47-1D	chr9:78220267:T:G	chr9:78220268-78220268	78220267	Omt2a	I54L	9	0.068
CBLA1074-1F	chr4:98564428:A:C	chr4:98564429-98564429	98564428	Patj	I1594L	23	0.068
DPMX43-5F	chr7:119953766:T:G	chr7:119953767-119953767	119953766	Abca15	L557R	11	0.068
DPMX47-1D	chr5:26290592:G:T	chr5:26290593-26290593	26290592	Gm10471	H193N	29	0.068
DPMX45-2F	chr10:62675678:T:C	chr10:62675679-62675679	62675678	Tet1	D799G	28	0.068
DPMX9-3H	chr15:10994989:G:C	chr15:10994990-10994990	10994989	Amacr	K267N	35	0.068
DPMX45-2F	chr9:56388896:G:A	chr9:56388897-56388897	56388896	Hmg20a	A155T	25	0.068
DPMX9-3H	chr18:20985837:T:C	chr18:20985838-20985838	20985837	Trappc8	D601G	18	0.067
DPMX43-5F	chr4:126400583:G:T	chr4:126400584-126400584	126400583	Ago4	Q710K	14	0.067
DPMX17-1E	chr6:92882215:A:C	chr6:92882216-92882216	92882215	Adamts9	V461G	8	0.067
DPMX17-1E	chr4:118773910:A:G	chr4:118773911-118773911	118773910	Or10ak8	L251P	21	0.067
DPMX45-2F	chr18:42045529:T:G	chr18:42045530-42045530	42045529	Prelid2	I127L	12	0.067
DPMX45-2F	chrX:151443053:G:T	chrX:151443054-151443054	151443053	Shroom2	H704N	6	0.067
DPMX43-5F	chr2:120364118:C:T	chr2:120364119-120364119	120364118	Zfp106	E786K	30	0.067
CBLA1074-1F	chr8:22504566:G:A	chr8:22504567-22504567	22504566	Atp7b	L697F	22	0.067
CBLA1074-1F	chr3:34112129:CA:	chr3:34112129-34112129	34112129	Dnajc19	V138fs	6	0.067
DPMX47-1D	chr4:147596804:A:G	chr4:147596805-147596805	147596804	Zfp982	N54S	61	0.067
DPMX9-3H	chr15:76132776:C:G	chr15:76132777-76132777	76132776	Grina	F181L	17	0.067
DPMX47-1D	chr7:103310161:G:C	chr7:103310162-103310162	103310161	Or51b6b	C98W	56	0.067
DPMX43-5F	chr3:93353241:T:G	chr3:93353242-93353242	93353241	Tchh	L894R	12	0.067
CBLA1074-1F	chr5:15782349:C:T	chr5:15782350-15782350	15782349	Gm21083	R6*	74	0.067
DPMX45-2F	chr1:85560248:T:C	chr1:85560249-85560249	85560248	Sp140	S294P	6	0.067
DPMX9-3H	chr2:83606872:G:A	chr2:83606873-83606873	83606872	Itgav	A441T	19	0.067
DPMX9-3H	chr4:34807187:A:C	chr4:34807188-34807188	34807187	Zfp292	V1957G	14	0.067
DPMX9-3H	chr5:27702025:G:T	chr5:27702026-27702026	27702025	Speer4b	H245N	14	0.067
CBLA1074-1F	chr5:15081686:T:A	chr5:15081687-15081687	15081686	Gm17019	E84V	100	0.067
DPMX47-1D	chr5:26263383:G:T	chr5:26263384-26263384	26263383	Gm7347	T42N	7	0.067
DPMX45-2F	chr2:24077202::A	chr2:24077202-24077202	24077202	Il36g	E5fs	7	0.067
DPMX9-3H	chr5:77070188:A:C	chr5:77070189-77070189	77070188	Ppat	M177R	14	0.067
CBLA1074-1F	chr2:69612335:C:T	chr2:69612336-69612336	69612335	Cfap210	A135T	34	0.066
CBLA1074-1F	chr5:114847406:G:C	chr5:114847407-114847407	114847406	Tchp	K75N	6	0.066
DPMX45-2F	chr12:101851242:A:C	chr12:101851243-101851243	101851242	Trip11	F940L	12	0.066
DPMX43-5F	chr15:8289319:A:C	chr15:8289320-8289320	8289319	Cplane1	L2923F	20	0.066
DPMX47-1D	chr6:92137354:C:A	chr6:92137355-92137355	92137354	Nr2c2	S422Y	14	0.066
DPMX43-5F	chr7:144822605:T:G	chr7:144822606-144822606	144822605	Tpcn2	T280P	9	0.066
DPMX17-1E	chr2:155263312:T:C	chr2:155263313-155263313	155263312	Ncoa6	T374A	12	0.066
DPMX43-5F	chr17:21449515::A	chr17:21449515-21449515	21449515	Vmn1r234	L143fs	9	0.066
DPMX43-5F	chr5:15081006:G:T	chr5:15081007-15081007	15081006	Gm17019	H145N	63	0.066
DPMX17-1E	chr5:26290665:G:T	chr5:26290666-26290666	26290665	Gm10471	H168Q	20	0.066
DPMX43-5F	chr17:23510338:C:T	chr17:23510339-23510339	23510338	Vmn2r114	V714I	30	0.066
DPMX47-1D	chr1:85558227:C:T	chr1:85558228-85558228	85558227	Sp140	L258F	7	0.066
DPMX9-3H	chr17:21449515::A	chr17:21449515-21449515	21449515	Vmn1r234	L143fs	9	0.066
DPMX9-3H	chr1:85237418:T:A	chr1:85237419-85237419	85237418	Sp140l2	N122Y	21	0.066
CBLA1074-1F	chr7:103829421::A	chr7:103829421-103829421	103829421	Or52h1	64-65_-/X	11	0.066
DPMX17-1E	chr18:42471518:G:C	chr18:42471519-42471519	42471518	Rbm27	ES1054-1055DS	22	0.066
CBLA1074-1F	chr15:28370660:A:C	chr15:28370661-28370661	28370660	Dnah5	Y2867S	42	0.066
DPMX45-2F	chr5:26463985:G:T	chr5:26463986-26463986	26463985	Gm7361	E80D	20	0.066
DPMX43-5F	chr17:23510342:A:T	chr17:23510343-23510343	23510342	Vmn2r114	C712*	30	0.066
DPMX45-2F	chr7:92310684:C:G	chr7:92310685-92310685	92310684	Pcf11	E434D	9	0.066
CBLA1074-1F	chrX:159629936:A:C	chrX:159629937-159629937	159629936	Cdkl5	M274R	6	0.066
DPMX43-5F	chr9:123777703:G:A	chr9:123777704-123777704	123777703	Ccr1l1	L248F	9	0.066
CBLA1074-1F	chr19:13423098:C:T	chr19:13423099-13423099	13423098	Or5b116	S241F	20	0.066
DPMX17-1E	chr7:108022254:C:G	chr7:108022255-108022255	108022254	Or5p72	A159G	22	0.066
DPMX43-5F	chr2:118969900::T	chr2:118969900-118969900	118969900	Rmdn3	T387fs	12	0.066
DPMX43-5F	chr5:145799173:C:T	chr5:145799174-145799174	145799173	Cyp3a11	E338K	10	0.066
DPMX45-2F	chr18:10554830:A:C	chr18:10554831-10554831	10554830	Greb1l	T1626P	6	0.066
DPMX17-1E	chr11:12204845:T:G	chr11:12204846-12204846	12204845	Cobl	I619L	24	0.066
DPMX17-1E	chr17:23690217:C:T	chr17:23690218-23690218	23690217	Vmn2r117	M529I	13	0.066
CBLA1074-1F	chr15:66778469:G:T	chr15:66778470-66778470	66778469	Ccn4	R97L	6	0.066
DPMX17-1E	chr1:88140018:G:A	chr1:88140019-88140019	88140018	Ugt1a1	R99Q	106	0.066
DPMX17-1E	chr1:88140042:T:G	chr1:88140043-88140043	88140042	Ugt1a1	F107C	101	0.066
DPMX17-1E	chr1:84941497:G:T	chr1:84941498-84941498	84941497	Gm15433	V37F	15	0.066
DPMX47-1D	chr11:115496896:G:T	chr11:115496897-115496897	115496896	Mrps7	E147D	8	0.066
DPMX17-1E	chr4:3172382:C:A	chr4:3172383-3172383	3172382	Vmn1r2	L101M	27	0.066
DPMX47-1D	chr15:100069514:A:C	chr15:100069515-100069515	100069514	Dip2b	L613F	43	0.066
DPMX45-2F	chr5:15785694:A:C	chr5:15785695-15785695	15785694	Gm21083	T167P	15	0.066
DPMX43-5F	chr10:58058923:A:	chr10:58058923-58058923	58058923	AW822073	L610fs	11	0.066
DPMX43-5F	chr3:39035824:G:A	chr3:39035825-39035825	39035824	Fat4	S3159N	35	0.066
DPMX43-5F	chr1:9616796:C:G	chr1:9616797-9616797	9616796	Rrs1	A350G	12	0.065
DPMX45-2F	chrX:36651978:C:G	chrX:36651979-36651979	36651978	Rhox3c	A70G	14	0.065
DPMX9-3H	chr17:80533135:T:C	chr17:80533136-80533136	80533135	Gemin6	I23T	12	0.065
DPMX43-5F	chr2:22980570:A:C	chr2:22980571-22980571	22980570	Acbd5	M315L	18	0.065
DPMX45-2F	chr19:34452032:G:A	chr19:34452033-34452033	34452032	Ch25h	S165F	9	0.065
CBLA1074-1F	chr11:68918199:C:T	chr11:68918200-68918200	68918199	Ctc1	P441S	6	0.065
DPMX17-1E	chr4:135968552:GAG:	chr4:135968552-135968552	135968552	Asap3	702_del	6	0.065
DPMX47-1D	chr9:7451255:A:G	chr9:7451256-7451256	7451255	Mmp3	I329V	12	0.065
CBLA1074-1F	chr8:13128661:T:G	chr8:13128662-13128662	13128661	Pcid2	L332F	11	0.065
DPMX9-3H	chr5:15082892:A:C	chr5:15082893-15082893	15082892	Gm17019	D20E	80	0.065
DPMX45-2F	chr5:15825330:C:A	chr5:15825331-15825331	15825330	Speer4d	Q19K	73	0.065
CBLA1074-1F	chr14:43781142:G:A	chr14:43781143-43781143	43781142	Gm5799	D73N	11	0.065
DPMX45-2F	chr5:26463983:G:C	chr5:26463984-26463984	26463983	Gm7361	E80Q	20	0.065
DPMX43-5F	chr11:12204845:T:G	chr11:12204846-12204846	12204845	Cobl	I619L	26	0.065
DPMX17-1E	chr17:23690219:T:C	chr17:23690220-23690220	23690219	Vmn2r117	M529V	13	0.065
DPMX47-1D	chr5:14960576:G:A	chr5:14960577-14960577	14960576	Gm9758	A219V	16	0.065
CBLA1074-1F	chr5:15859461:G:T	chr5:15859462-15859462	15859461	4930572O03Rik	P63T	10	0.065
DPMX45-2F	chr5:15859461:G:T	chr5:15859462-15859462	15859461	4930572O03Rik	P63T	10	0.065
DPMX9-3H	chr5:15678057:C:T	chr5:15678058-15678058	15678057	Gm21149	A180T	158	0.065
DPMX47-1D	chr5:15678057:C:T	chr5:15678058-15678058	15678057	Gm21149	A180T	158	0.065
DPMX9-3H	chr1:84942067:C:G	chr1:84942068-84942068	84942067	Gm15433	L227V	116	0.065
DPMX47-1D	chr5:21523089:C:G	chr5:21523090-21523090	21523089	Ccdc146	V316L	39	0.065
DPMX17-1E	chr5:15827475:T:C	chr5:15827476-15827476	15827475	Speer4d	I117T	6	0.065
DPMX43-5F	chr7:9097734:A:C	chr7:9097735-9097735	9097734	Vmn2r38	H119Q	26	0.065
DPMX43-5F	chr4:43370756:T:C	chr4:43370757-43370757	43370756	Atp8b5	I1011T	15	0.065
DPMX9-3H	chr3:15482060:T:C	chr3:15482061-15482061	15482060	Sirpb1a	N89S	13	0.065
DPMX43-5F	chr15:100069514:A:C	chr15:100069515-100069515	100069514	Dip2b	L613F	36	0.065
DPMX45-2F	chr5:45844688:G:T	chr5:45844689-45844689	45844688	Ncapg	L561F	17	0.065
DPMX43-5F	chr5:15082892:A:C	chr5:15082893-15082893	15082892	Gm17019	D20E	87	0.064
CBLA1074-1F	chr18:37125580:T:G	chr18:37125581-37125581	37125580	Pcdha8	I21R	10	0.064
DPMX17-1E	chr12:98831738:G:T	chr12:98831739-98831739	98831738	Eml5	D406E	7	0.064
DPMX43-5F	chr2:164439306:G:	chr2:164439306-164439306	164439306	Wfdc8	P358fs	8	0.064
DPMX45-2F	chr5:26463981:C:T	chr5:26463982-26463982	26463981	Gm7361	T79I	19	0.064
DPMX9-3H	chr1:85235169:G:A	chr1:85235170-85235170	85235169	Sp140l2	H130Y	30	0.064
DPMX47-1D	chr17:23696870:G:A	chr17:23696871-23696871	23696870	Vmn2r117	H179Y	13	0.064
DPMX43-5F	chr5:21664237:C:T	chr5:21664238-21664238	21664237	Fam185a	A324V	50	0.064
DPMX17-1E	chr1:85477668:C:A	chr1:85477669-85477669	85477668	Gm7592	L88M	7	0.064
DPMX9-3H	chr4:3172365:G:A	chr4:3172366-3172366	3172365	Vmn1r2	G95E	31	0.064
DPMX43-5F	chr19:55290224:T:	chr19:55290224-55290224	55290224	Zdhhc6	K405fs	10	0.064
DPMX9-3H	chr2:60162790:A:G	chr2:60162791-60162791	60162790	Ly75	Y823H	35	0.064
DPMX45-2F	chr3:75526500:T:C	chr3:75526501-75526501	75526500	Serpini1	I251T	9	0.064
DPMX45-2F	chr5:45844693:A:C	chr5:45844694-45844694	45844693	Ncapg	Y563S	15	0.064
DPMX9-3H	chr8:81511773:G:A	chr8:81511774-81511774	81511773	Gab1	P414S	17	0.063
DPMX47-1D	chr7:105017946:T:G	chr7:105017947-105017947	105017946	Or52w1	V138G	9	0.063
DPMX17-1E	chr4:89095058:T:G	chr4:89095059-89095059	89095058	Mtap	L237*	14	0.063
DPMX45-2F	chr5:15028751:G:C	chr5:15028752-15028752	15028751	Gm10354	C46W	47	0.063
CBLA1074-1F	chr1:80527513:T:G	chr1:80527514-80527514	80527513	Dock10	L1091F	6	0.063
DPMX43-5F	chr1:133017924:G:A	chr1:133017925-133017925	133017924	Pik3c2b	C929Y	31	0.063
DPMX17-1E	chr10:111326288:T:C	chr10:111326289-111326289	111326288	Nap1l1	W134R	7	0.063
CBLA1074-1F	chr5:92321817:A:C	chr5:92321818-92321818	92321817	Uso1	Q237P	7	0.063
DPMX9-3H	chr5:15825330:C:A	chr5:15825331-15825331	15825330	Speer4d	Q19K	68	0.063
DPMX43-5F	chr5:26206094:G:T	chr5:26206095-26206095	26206094	Gm1979	H208N	16	0.063
DPMX9-3H	chr1:174159779:A:C	chr1:174159780-174159780	174159779	Mptx1	I29L	14	0.063
DPMX17-1E	chr7:92310684:C:G	chr7:92310685-92310685	92310684	Pcf11	E434D	10	0.063
DPMX45-2F	chr5:26290665:G:T	chr5:26290666-26290666	26290665	Gm10471	H168Q	19	0.063
DPMX45-2F	chr4:3172416:C:T	chr4:3172417-3172417	3172416	Vmn1r2	T112I	20	0.063
DPMX43-5F	chr4:130481447:C:G	chr4:130481448-130481448	130481447	Pum1	P762R	8	0.063
CBLA1074-1F	chr16:46269134:T:G	chr16:46269135-46269135	46269134	Nectin3	L422F	36	0.063
DPMX47-1D	chr4:145625512:C:T	chr4:145625513-145625513	145625512	Zfp986	R58C	10	0.063
DPMX43-5F	chr1:84941608:G:A	chr1:84941609-84941609	84941608	Gm15433	V74I	13	0.063
DPMX43-5F	chr7:141412800:T:C	chr7:141412801-141412801	141412800	Muc5b	Y1916H	36	0.063
DPMX17-1E	chr7:141412800:T:C	chr7:141412801-141412801	141412800	Muc5b	Y1916H	32	0.063
DPMX45-2F	chr1:84942067:C:G	chr1:84942068-84942068	84942067	Gm15433	L227V	116	0.063
DPMX43-5F	chr1:84942067:C:G	chr1:84942068-84942068	84942067	Gm15433	L227V	121	0.063
DPMX17-1E	chr1:84941958:T:G	chr1:84941959-84941959	84941958	Gm15433	F190L	85	0.063
DPMX17-1E	chr5:143839835:A:C	chr5:143839836-143839836	143839835	Aimp2	S249R	23	0.063
DPMX45-2F	chr5:27702103:C:A	chr5:27702104-27702104	27702103	Speer4b	V219L	13	0.063
DPMX17-1E	chr3:39035824:G:A	chr3:39035825-39035825	39035824	Fat4	S3159N	46	0.063
DPMX47-1D	chr17:23690243:C:G	chr17:23690244-23690244	23690243	Vmn2r117	G521R	27	0.063
DPMX9-3H	chr13:33518242:A:C	chr13:33518243-33518243	33518242	Serpinb9f	T248P	6	0.063
DPMX45-2F	chr5:77070188:A:C	chr5:77070189-77070189	77070188	Ppat	M177R	16	0.063
CBLA1074-1F	chr18:37125595:T:G	chr18:37125596-37125596	37125595	Pcdha8	V26G	10	0.062
CBLA1074-1F	chr6:121014446:T:G	chr6:121014447-121014447	121014446	Mical3	I269L	26	0.062
DPMX43-5F	chr12:104747926:T:C	chr12:104747927-104747927	104747926	Clmn	D540G	20	0.062
DPMX45-2F	chr10:116330917:T:G	chr10:116330918-116330918	116330917	Cnot2	Y396S	10	0.062
CBLA1074-1F	chr13:56779156:G:A	chr13:56779157-56779157	56779156	Tgfbi	G460D	6	0.062
DPMX45-2F	chr2:89156167:A:C	chr2:89156168-89156168	89156167	Or4c124	Y119D	6	0.062
DPMX43-5F	chr9:7561465:G:A	chr9:7561466-7561466	7561465	Mmp8	D157N	33	0.062
DPMX17-1E	chr1:9616757:G:A	chr1:9616758-9616758	9616757	Rrs1	G337D	7	0.062
DPMX43-5F	chr4:149309556:A:C	chr4:149309557-149309557	149309556	Kif1b	L783R	7	0.062
CBLA1074-1F	chr9:64856454:G:A	chr9:64856455-64856455	64856454	Slc24a1	P151S	28	0.062
DPMX43-5F	chr7:104624430:T:G	chr7:104624431-104624431	104624430	Or52e8	T258P	21	0.062
DPMX45-2F	chr8:55143146:C:T	chr8:55143147-55143147	55143146	Wdr17	E168K	18	0.062
DPMX45-2F	chr13:49647827:G:A	chr13:49647828-49647828	49647827	Tes3-ps	A235T	23	0.062
DPMX47-1D	chr4:46157864:A:G	chr4:46157865-46157865	46157864	Ncbp1	I368V	11	0.062
DPMX45-2F	chr8:46623147::A	chr8:46623147-46623147	46623147	Cfap97	L179fs	12	0.062
CBLA1074-1F	chr18:37125588:T:G	chr18:37125589-37125589	37125588	Pcdha8	W24G	12	0.062
DPMX43-5F	chr7:104121579:T:	chr7:104121579-104121579	104121579	Trim30d	K388fs	9	0.062
DPMX43-5F	chr9:45770615:G:A	chr9:45770616-45770616	45770615	Bace1	D378N	16	0.062
DPMX47-1D	chrX:47798558:G:C	chrX:47798559-47798559	47798558	Rbmx2	E198D	8	0.062
DPMX47-1D	chr19:8982005:G:A	chr19:8982006-8982006	8982005	Ahnak	A1097T	25	0.062
DPMX45-2F	chr4:156303353::T	chr4:156303353-156303353	156303353	Perm1	632-633_-/X	7	0.062
DPMX45-2F	chr5:15785671:A:C	chr5:15785672-15785672	15785671	Gm21083	N159T	13	0.062
DPMX43-5F	chr1:85560306:G:A	chr1:85560307-85560307	85560306	Sp140	R313H	7	0.062
DPMX47-1D	chr5:27702025:G:T	chr5:27702026-27702026	27702025	Speer4b	H245N	13	0.062
DPMX17-1E	chr8:21160112:C:T	chr8:21160113-21160113	21160112	Potefam3b	P197L	7	0.062
DPMX45-2F	chr1:85519339:C:T	chr1:85519340-85519340	85519339	Sp110	A163T	6	0.062
DPMX9-3H	chr11:3082297:C:T	chr11:3082298-3082298	3082297	Sfi1	R1155H	18	0.062
DPMX17-1E	chr5:14960576:G:A	chr5:14960577-14960577	14960576	Gm9758	A219V	16	0.062
DPMX17-1E	chr1:85560306:G:A	chr1:85560307-85560307	85560306	Sp140	R313H	6	0.062
DPMX9-3H	chr7:73105521::T	chr7:73105521-73105521	73105521	Chd2	K1245fs	14	0.062
DPMX43-5F	chr8:19176369::T	chr8:19176369-19176369	19176369	Defb34	H20fs	21	0.062
CBLA1074-1F	chr2:24077202::A	chr2:24077202-24077202	24077202	Il36g	E5fs	7	0.062
DPMX17-1E	chr9:55960197:T:C	chr9:55960198-55960198	55960197	Rcn2	L155P	6	0.062
CBLA1074-1F	chr10:76192980:C:T	chr10:76192981-76192981	76192980	Pcnt	S2674N	9	0.062
DPMX43-5F	chr5:45844693:A:C	chr5:45844694-45844694	45844693	Ncapg	Y563S	19	0.062
DPMX47-1D	chr4:116550923:A:C	chr4:116550924-116550924	116550923	Prdx1	I132L	26	0.062
DPMX45-2F	chrX:56434004:T:G	chrX:56434005-56434005	56434004	Rbmx	Y220S	7	0.062
DPMX43-5F	chr9:37684496:C:G	chr9:37684497-37684497	37684496	Or8b12b	L181V	43	0.061
DPMX43-5F	chr12:76396448:G:T	chr12:76396449-76396449	76396448	Zbtb25	L258I	19	0.061
DPMX45-2F	chr9:37766886:A:C	chr9:37766887-37766887	37766886	Or8b9	M258L	33	0.061
DPMX47-1D	chr2:88975177:G:A	chr2:88975178-88975178	88975177	Or4c118	S63F	9	0.061
DPMX45-2F	chr6:33816048:G:A	chr6:33816049-33816049	33816048	Exoc4	E672K	8	0.061
DPMX43-5F	chr10:17703584:G:A	chr10:17703585-17703585	17703584	Txlnb	E248K	8	0.061
DPMX47-1D	chr5:26244396:T:C	chr5:26244397-26244397	26244396	Speer4a	N29D	21	0.061
DPMX43-5F	chr14:21090138:T:C	chr14:21090139-21090139	21090138	Ap3m1	D217G	12	0.061
CBLA1074-1F	chr5:15082831:A:C	chr5:15082832-15082832	15082831	Gm17019	W41G	59	0.061
CBLA1074-1F	chr5:26244352:C:A	chr5:26244353-26244353	26244352	Speer4a	W43C	19	0.061
DPMX45-2F	chr12:65199534:T:	chr12:65199534-65199534	65199534	Mis18bp1	K455fs	9	0.061
DPMX47-1D	chr4:145348903:C:A	chr4:145348904-145348904	145348903	Zfp268	Q114K	12	0.061
CBLA1074-1F	chrX:146274858:C:T	chrX:146274859-146274859	146274858	Lrch2	S575N	17	0.061
DPMX45-2F	chr5:151571758::T	chr5:151571758-151571758	151571758	Rfc3	I82fs	12	0.061
DPMX17-1E	chr1:85558227:C:T	chr1:85558228-85558228	85558227	Sp140	L258F	6	0.061
DPMX43-5F	chr2:22980579:T:C	chr2:22980580-22980580	22980579	Acbd5	F318L	12	0.061
DPMX45-2F	chr14:19649734:A:G	chr14:19649735-19649735	19649734	Gm5458	L163P	16	0.061
CBLA1074-1F	chr5:15081006:G:T	chr5:15081007-15081007	15081006	Gm17019	H145N	63	0.061
DPMX45-2F	chr1:85558227:C:T	chr1:85558228-85558228	85558227	Sp140	L258F	7	0.061
DPMX47-1D	chr15:80145250:CTT:	chr15:80145250-80145250	80145250	Rps19bp1	122_del	7	0.061
DPMX17-1E	chr5:15782349:C:T	chr5:15782350-15782350	15782349	Gm21083	R6*	61	0.061
DPMX43-5F	chr1:85519339:C:T	chr1:85519340-85519340	85519339	Sp110	A163T	7	0.061
DPMX9-3H	chr4:88510151:C:G	chr4:88510152-88510152	88510151	Ifna9	K157N	57	0.061
DPMX43-5F	chr6:33816054:G:A	chr6:33816055-33816055	33816054	Exoc4	D674N	8	0.061
DPMX43-5F	chr5:14985785:T:G	chr5:14985786-14985786	14985785	Speer4e	K134Q	48	0.061
DPMX47-1D	chr3:28949831::A	chr3:28949831-28949831	28949831	Gm1527	30-31_-/X	9	0.061
DPMX17-1E	chr1:85237418:T:A	chr1:85237419-85237419	85237418	Sp140l2	N122Y	25	0.061
DPMX45-2F	chr9:110990385:G:A	chr9:110990386-110990386	110990385	Lrrfip2	A36T	24	0.061
DPMX17-1E	chr5:21664237:C:T	chr5:21664238-21664238	21664237	Fam185a	A324V	44	0.061
DPMX45-2F	chr17:23578754:T:A	chr17:23578755-23578755	23578754	Vmn2r115	S743T	24	0.061
DPMX43-5F	chr4:128967324:C:T	chr4:128967325-128967325	128967324	Rnf19b	A289V	27	0.061
DPMX47-1D	chr4:3172416:C:T	chr4:3172417-3172417	3172416	Vmn1r2	T112I	22	0.061
DPMX17-1E	chr17:23510342:A:T	chr17:23510343-23510343	23510342	Vmn2r114	C712*	23	0.061
DPMX47-1D	chr4:138625361:C:G	chr4:138625362-138625362	138625361	Otud3	V231L	17	0.061
DPMX43-5F	chr3:151953860:C:G	chr3:151953861-151953861	151953860	Nexn	E212Q	14	0.061
DPMX45-2F	chr3:39035824:G:A	chr3:39035825-39035825	39035824	Fat4	S3159N	47	0.061
DPMX17-1E	chr1:88183888::T	chr1:88183888-88183888	88183888	Mroh2a	V1367fs	26	0.061
DPMX43-5F	chr17:63794852:T:G	chr17:63794853-63794853	63794852	Fbxl17	K410Q	20	0.061
DPMX17-1E	chr2:51038870:C:T	chr2:51038871-51038871	51038870	Rnd3	A6T	14	0.06
DPMX17-1E	chr15:91776347:G:A	chr15:91776348-91776348	91776347	Muc19	E772K	24	0.06
DPMX43-5F	chr5:26244396:T:C	chr5:26244397-26244397	26244396	Speer4a	N29D	21	0.06
DPMX17-1E	chr8:110638849:A:C	chr8:110638850-110638850	110638849	Phlpp2	S383R	6	0.06
CBLA1074-1F	chr12:44622667:C:T	chr12:44622668-44622668	44622667	Nrcam	A948V	22	0.06
DPMX17-1E	chr6:79999271:G:A	chr6:79999272-79999272	79999271	Lrrtm4	R228H	8	0.06
DPMX47-1D	chr4:152067668::T	chr4:152067668-152067668	152067668	Thap3	170-171_-/X	8	0.06
DPMX9-3H	chr15:85700025:G:A	chr15:85700026-85700026	85700025	Pkdrej	S1970F	24	0.06
DPMX45-2F	chrX:72395501:G:A	chrX:72395502-72395502	72395501	Zfp275	A70T	6	0.06
DPMX47-1D	chr12:110489014:A:G	chr12:110489015-110489015	110489014	Ppp2r5c	D62G	6	0.06
DPMX45-2F	chr3:28949831::A	chr3:28949831-28949831	28949831	Gm1527	30-31_-/X	10	0.06
CBLA1074-1F	chr11:100979123:A:C	chr11:100979124-100979124	100979123	Mlx	T102P	8	0.06
DPMX47-1D	chr14:43781142:G:A	chr14:43781143-43781143	43781142	Gm5799	D73N	11	0.06
CBLA1074-1F	chr10:26146126:T:G	chr10:26146127-26146127	26146126	Samd3	M384R	22	0.06
DPMX17-1E	chr2:120364109:A:G	chr2:120364110-120364110	120364109	Zfp106	S789P	40	0.06
DPMX45-2F	chr5:15785728:A:T	chr5:15785729-15785729	15785728	Gm21083	D178V	11	0.06
DPMX17-1E	chrX:106214730:C:G	chrX:106214731-106214731	106214730	P2ry10b	I30M	45	0.06
DPMX9-3H	chr5:26463981:C:T	chr5:26463982-26463982	26463981	Gm7361	T79I	15	0.06
DPMX47-1D	chr8:110410307::T	chr8:110410307-110410307	110410307	Ist1	T30fs	12	0.06
CBLA1074-1F	chr10:58067575:T:G	chr10:58067576-58067576	58067575	Duxf3	M308L	6	0.06
DPMX43-5F	chr13:11633537:G:T	chr13:11633538-11633538	11633537	Ryr2	Q3810K	11	0.06
DPMX17-1E	chr10:111135104:A:C	chr10:111135105-111135105	111135104	Bbs10	K73Q	30	0.06
DPMX47-1D	chr17:23510342:A:T	chr17:23510343-23510343	23510342	Vmn2r114	C712*	21	0.06
DPMX17-1E	chr2:121923585:T:G	chr2:121923586-121923586	121923585	Spg11	K820T	8	0.06
DPMX47-1D	chr17:23510338:C:T	chr17:23510339-23510339	23510338	Vmn2r114	V714I	21	0.06
DPMX43-5F	chr9:38261070:A:G	chr9:38261071-38261071	38261070	Or8c20	I231V	19	0.06
DPMX43-5F	chr9:80044031:A:	chr9:80044031-80044031	80044031	Senp6	K888fs	7	0.06
DPMX9-3H	chr7:85273065:C:T	chr7:85273066-85273066	85273065	Vmn2r71	L623F	28	0.06
DPMX17-1E	chr1:46263912:A:G	chr1:46263913-46263913	46263912	Dnah7b	I2132V	40	0.06
DPMX17-1E	chr2:72083292:G:A	chr2:72083293-72083293	72083292	Rapgef4	A955T	41	0.06
DPMX43-5F	chr10:111135104:A:C	chr10:111135105-111135105	111135104	Bbs10	K73Q	27	0.06
DPMX45-2F	chr9:39305635:A:G	chr9:39305636-39305636	39305635	Or8g32	D183G	7	0.06
DPMX43-5F	chr1:88140018:G:A	chr1:88140019-88140019	88140018	Ugt1a1	R99Q	99	0.06
CBLA1074-1F	chr5:14960576:G:A	chr5:14960577-14960577	14960576	Gm9758	A219V	17	0.06
DPMX47-1D	chr2:86966554:T:G	chr2:86966555-86966555	86966554	Or5aq1	I37L	19	0.06
DPMX43-5F	chr4:3172365:G:A	chr4:3172366-3172366	3172365	Vmn1r2	G95E	37	0.06
DPMX17-1E	chr17:23510338:C:T	chr17:23510339-23510339	23510338	Vmn2r114	V714I	23	0.06
DPMX47-1D	chr5:15919062:C:G	chr5:15919063-15919063	15919062	Speer4c	W46C	366	0.06
DPMX47-1D	chr10:26146126:T:G	chr10:26146127-26146127	26146126	Samd3	M384R	12	0.06
DPMX45-2F	chrX:36651981:G:A	chrX:36651982-36651982	36651981	Rhox3c	R71K	13	0.059
DPMX17-1E	chr11:99625093:C:A	chr11:99625094-99625094	99625093	Gm14180	C8F	14	0.059
DPMX45-2F	chr5:26244352:C:A	chr5:26244353-26244353	26244352	Speer4a	W43C	18	0.059
CBLA1074-1F	chr1:86027483:T:G	chr1:86027484-86027484	86027483	Htr2b	I341L	23	0.059
DPMX45-2F	chr5:15081006:G:T	chr5:15081007-15081007	15081006	Gm17019	H145N	54	0.059
CBLA1074-1F	chr9:119847757:G:A	chr9:119847758-119847758	119847757	Xirp1	P375L	7	0.059
CBLA1074-1F	chr8:61391663:T:	chr8:61391663-61391663	61391663	Clcn3	K112fs	8	0.059
DPMX43-5F	chrX:140507757:C:T	chrX:140507758-140507758	140507757	Irs4	R146Q	6	0.059
DPMX45-2F	chr2:87202037:T:G	chr2:87202038-87202038	87202037	Or12e9	I54R	24	0.059
CBLA1074-1F	chr5:117338217:T:G	chr5:117338218-117338218	117338217	Taok3	L92*	17	0.059
DPMX47-1D	chr5:15025543:A:G	chr5:15025544-15025544	15025543	Gm10354	I161T	50	0.059
DPMX9-3H	chr5:14960574:T:G	chr5:14960575-14960575	14960574	Gm9758	T220P	15	0.059
DPMX17-1E	chr2:120558825:A:C	chr2:120558826-120558826	120558825	Cdan1	F457L	35	0.059
DPMX17-1E	chr1:85519339:C:T	chr1:85519340-85519340	85519339	Sp110	A163T	8	0.059
DPMX43-5F	chr5:15858612:C:T	chr5:15858613-15858613	15858612	4930572O03Rik	A136T	54	0.059
DPMX45-2F	chr1:85237418:T:A	chr1:85237419-85237419	85237418	Sp140l2	N122Y	21	0.059
DPMX45-2F	chr17:23565038:A:T	chr17:23565039-23565039	23565038	Vmn2r115	M309L	13	0.059
DPMX43-5F	chr8:103400526:A:T	chr8:103400527-103400527	103400526	Cdh11	V147D	7	0.059
DPMX45-2F	chr1:88140042:T:G	chr1:88140043-88140043	88140042	Ugt1a1	F107C	97	0.059
DPMX47-1D	chr5:21664237:C:T	chr5:21664238-21664238	21664237	Fam185a	A324V	45	0.059
CBLA1074-1F	chr8:110410307::T	chr8:110410307-110410307	110410307	Ist1	T30fs	10	0.059
DPMX43-5F	chr2:86659904:A:C	chr2:86659905-86659905	86659904	Or5t9	M270L	6	0.059
DPMX45-2F	chr6:57956144:G:A	chr6:57956145-57956145	57956144	Vmn1r25	A48V	48	0.059
DPMX17-1E	chr17:23575963:G:C	chr17:23575964-23575964	23575963	Vmn2r115	G521R	14	0.059
DPMX45-2F	chr17:18405395::A	chr17:18405395-18405395	18405395	Vmn2r92	846-847_-/X	10	0.059
DPMX45-2F	chr2:118247790:A:G	chr2:118247791-118247791	118247790	Eif2ak4	D276G	22	0.059
DPMX9-3H	chr8:71343776:C:T	chr8:71343777-71343777	71343776	Slc5a5	C175Y	13	0.058
CBLA1074-1F	chr4:58069847:G:A	chr4:58069848-58069848	58069847	Svep1	A2646V	58	0.058
DPMX9-3H	chr5:15080232:A:C	chr5:15080233-15080233	15080232	Gm17019	V193G	8	0.058
DPMX17-1E	chr14:64156978:C:A	chr14:64156979-64156979	64156978	Pinx1	A302E	6	0.058
DPMX17-1E	chr9:51125100:T:A	chr9:51125101-51125101	51125100	Pou2af1	S6T	7	0.058
CBLA1074-1F	chr7:127465341:G:T	chr7:127465342-127465342	127465341	Zfp668	P614Q	10	0.058
DPMX17-1E	chrX:74397726:G:A	chrX:74397727-74397727	74397726	F8	T175I	13	0.058
DPMX43-5F	chr3:33869607:A:G	chr3:33869608-33869608	33869607	Ccdc39	Y740H	58	0.058
DPMX47-1D	chr17:23679359:G:C	chr17:23679360-23679360	23679359	Vmn2r117	N621K	12	0.058
DPMX45-2F	chr7:9784106::T	chr7:9784106-9784106	9784106	Vmn2r50	122-123_-/X	7	0.058
CBLA1074-1F	chr5:26463981:C:T	chr5:26463982-26463982	26463981	Gm7361	T79I	14	0.058
CBLA1074-1F	chr5:26463985:G:T	chr5:26463986-26463986	26463985	Gm7361	E80D	14	0.058
DPMX17-1E	chr1:9616796:C:G	chr1:9616797-9616797	9616796	Rrs1	A350G	9	0.058
DPMX47-1D	chr16:35661354:A:G	chr16:35661355-35661355	35661354	Parp14	I1531T	24	0.058
DPMX9-3H	chr8:57989782:T:G	chr8:57989783-57989783	57989782	Galnt7	Y481S	19	0.058
CBLA1074-1F	chr17:23679359:G:C	chr17:23679360-23679360	23679359	Vmn2r117	N621K	10	0.058
DPMX17-1E	chr5:15025543:A:G	chr5:15025544-15025544	15025543	Gm10354	I161T	46	0.058
DPMX17-1E	chr16:44207152::A	chr16:44207152-44207152	44207152	Spice1	E845fs	7	0.058
DPMX9-3H	chr8:21160112:C:T	chr8:21160113-21160113	21160112	Potefam3b	P197L	7	0.058
DPMX17-1E	chr10:128557093:G:A	chr10:128557094-128557094	128557093	Dgka	A627V	6	0.058
CBLA1074-1F	chr1:169761484:G:A	chr1:169761485-169761485	169761484	Ccdc190	D196N	10	0.058
DPMX43-5F	chr4:88510151:C:G	chr4:88510152-88510152	88510151	Ifna9	K157N	57	0.058
DPMX43-5F	chr8:44078327:A:C	chr8:44078328-44078328	44078327	Adam34l	V632G	53	0.058
DPMX45-2F	chr8:45695257:C:T	chr8:45695258-45695258	45695257	F11	C570Y	31	0.058
DPMX47-1D	chr5:53799414::A	chr5:53799414-53799414	53799414	Rbpj	107-108_-/X	14	0.058
DPMX9-3H	chr1:85538627:A:T	chr1:85538628-85538628	85538627	Sp140	N122Y	14	0.058
DPMX43-5F	chr1:88140042:T:G	chr1:88140043-88140043	88140042	Ugt1a1	F107C	98	0.058
DPMX45-2F	chr17:23565044:G:A	chr17:23565045-23565045	23565044	Vmn2r115	D311N	13	0.058
DPMX17-1E	chr17:23578710:G:C	chr17:23578711-23578711	23578710	Vmn2r115	G728A	19	0.058
DPMX45-2F	chr10:58059268:A:G	chr10:58059269-58059269	58059268	AW822073	V495A	7	0.058
CBLA1074-1F	chr5:15782443:G:T	chr5:15782444-15782444	15782443	Gm21083	G37V	61	0.058
DPMX17-1E	chr4:147596804:A:G	chr4:147596805-147596805	147596804	Zfp982	N54S	43	0.058
DPMX45-2F	chr17:23578710:G:C	chr17:23578711-23578711	23578710	Vmn2r115	G728A	20	0.058
CBLA1074-1F	chr5:45844688:G:T	chr5:45844689-45844689	45844688	Ncapg	L561F	22	0.058
DPMX45-2F	chr18:20985837:T:C	chr18:20985838-20985838	20985837	Trappc8	D601G	19	0.057
DPMX17-1E	chr5:26244360:A:C	chr5:26244361-26244361	26244360	Speer4a	W41G	25	0.057
DPMX17-1E	chr7:55820352:T:G	chr7:55820353-55820353	55820352	Herc2	L2864R	23	0.057
DPMX45-2F	chr7:144822625:G:A	chr7:144822626-144822626	144822625	Tpcn2	A273V	7	0.057
DPMX47-1D	chr10:120763921:T:G	chr10:120763922-120763922	120763921	Lemd3	L801F	6	0.057
DPMX47-1D	chr11:65999104:G:A	chr11:65999105-65999105	65999104	Dnah9	A981V	6	0.057
DPMX45-2F	chr19:11236061:A:G	chr19:11236062-11236062	11236061	Ms4a1	S42P	23	0.057
DPMX43-5F	chr1:85560248:T:C	chr1:85560249-85560249	85560248	Sp140	S294P	7	0.057
DPMX43-5F	chr1:75175267:G:T	chr1:75175268-75175268	75175267	Ankzf1	A673S	9	0.057
DPMX9-3H	chr4:123350075:A:C	chr4:123350076-123350076	123350075	Macf1	V3929G	8	0.057
CBLA1074-1F	chr5:26463983:G:C	chr5:26463984-26463984	26463983	Gm7361	E80Q	14	0.057
DPMX45-2F	chr4:46492759:A:C	chr4:46492760-46492760	46492759	Nans	N63H	6	0.057
DPMX17-1E	chr11:114850638:T:	chr11:114850638-114850638	114850638	Cd300c	I59fs	9	0.057
DPMX43-5F	chr5:14988363:A:T	chr5:14988364-14988364	14988363	Speer4e	S19R	14	0.057
DPMX47-1D	chr9:65496738:G:A	chr9:65496739-65496739	65496738	Pif1	G284D	6	0.057
DPMX47-1D	chr1:125500222::T	chr1:125500222-125500222	125500222	Slc35f5	245-246_-/X	6	0.057
DPMX43-5F	chr5:145799183:A:T	chr5:145799184-145799184	145799183	Cyp3a11	D334E	9	0.057
DPMX47-1D	chr5:26463981:C:T	chr5:26463982-26463982	26463981	Gm7361	T79I	16	0.057
DPMX47-1D	chr5:26463983:G:C	chr5:26463984-26463984	26463983	Gm7361	E80Q	16	0.057
DPMX9-3H	chr8:55143146:C:T	chr8:55143147-55143147	55143146	Wdr17	E168K	16	0.057
DPMX47-1D	chr5:26463985:G:T	chr5:26463986-26463986	26463985	Gm7361	E80D	16	0.057
DPMX43-5F	chr17:23578600:C:A	chr17:23578601-23578601	23578600	Vmn2r115	YF691-692*F	19	0.057
DPMX45-2F	chr9:80044031:A:	chr9:80044031-80044031	80044031	Senp6	K888fs	6	0.057
DPMX45-2F	chr1:88140018:G:A	chr1:88140019-88140019	88140018	Ugt1a1	R99Q	95	0.057
DPMX17-1E	chr16:32569257:C:T	chr16:32569258-32569258	32569257	Muc4	T106I	12	0.057
DPMX45-2F	chr15:93398685:A:C	chr15:93398686-93398686	93398685	Prickle1	I714R	9	0.057
DPMX45-2F	chr1:84941958:T:G	chr1:84941959-84941959	84941958	Gm15433	F190L	81	0.057
CBLA1074-1F	chr1:84941497:G:T	chr1:84941498-84941498	84941497	Gm15433	V37F	13	0.057
DPMX9-3H	chr1:85247775:C:T	chr1:85247776-85247776	85247775	Sp140l2	G4S	10	0.057
DPMX17-1E	chr1:190895993::T	chr1:190895993-190895993	190895993	Garin4	216-217_-/X	10	0.057
CBLA1074-1F	chr7:141412800:T:C	chr7:141412801-141412801	141412800	Muc5b	Y1916H	29	0.057
DPMX9-3H	chr2:118247790:A:G	chr2:118247791-118247791	118247790	Eif2ak4	D276G	37	0.057
CBLA1074-1F	chr19:55290224::T	chr19:55290224-55290224	55290224	Zdhhc6	405-406_-/X	17	0.057
DPMX43-5F	chr15:12171877:A:C	chr15:12171878-12171878	12171877	Zfr	I925L	28	0.057
DPMX17-1E	chr10:58058923:A:	chr10:58058923-58058923	58058923	AW822073	L610fs	8	0.057
DPMX47-1D	chr13:111570101:A:G	chr13:111570102-111570102	111570101	Gpbp1	F435L	36	0.057
CBLA1074-1F	chr5:15785748:T:C	chr5:15785749-15785749	15785748	Gm21083	C185R	8	0.056
DPMX45-2F	chrX:141885652:A:G	chrX:141885653-141885653	141885652	Rtl9	M1022V	8	0.056
DPMX43-5F	chr11:110045319:G:T	chr11:110045320-110045320	110045319	Abca9	L338I	7	0.056
DPMX43-5F	chr5:26463965:A:G	chr5:26463966-26463966	26463965	Gm7361	K74E	16	0.056
DPMX47-1D	chr16:56992056::T	chr16:56992056-56992056	56992056	Tbc1d23	649-650_-/X	6	0.056
DPMX9-3H	chr4:34807181:A:C	chr4:34807182-34807182	34807181	Zfp292	L1959R	21	0.056
DPMX43-5F	chr5:15082839:C:T	chr5:15082840-15082840	15082839	Gm17019	R38Q	63	0.056
DPMX47-1D	chr5:15785728:A:T	chr5:15785729-15785729	15785728	Gm21083	D178V	10	0.056
DPMX43-5F	chr7:119257565:A:C	chr7:119257566-119257566	119257565	Acsm1	Y444S	22	0.056
DPMX17-1E	chr14:43781142:G:A	chr14:43781143-43781143	43781142	Gm5799	D73N	12	0.056
DPMX17-1E	chr16:32569257:C:G	chr16:32569258-32569258	32569257	Muc4	T106S	12	0.056
DPMX17-1E	chr5:15785689:T:C	chr5:15785690-15785690	15785689	Gm21083	L165S	15	0.056
DPMX47-1D	chr1:85237418:T:A	chr1:85237419-85237419	85237418	Sp140l2	N122Y	22	0.056
CBLA1074-1F	chr17:23510342:A:T	chr17:23510343-23510343	23510342	Vmn2r114	C712*	17	0.056
DPMX9-3H	chr2:88356404:A:C	chr2:88356405-88356405	88356404	Or4c100	L159F	30	0.056
CBLA1074-1F	chr4:147595284:T:A	chr4:147595285-147595285	147595284	Zfp982	S36T	22	0.056
CBLA1074-1F	chr7:9784115:A:C	chr7:9784116-9784116	9784115	Vmn2r50	H119Q	30	0.056
DPMX17-1E	chr5:15782443:G:T	chr5:15782444-15782444	15782443	Gm21083	G37V	56	0.056
DPMX47-1D	chr1:85560306:G:A	chr1:85560307-85560307	85560306	Sp140	R313H	6	0.056
DPMX47-1D	chr17:23510326:C:G	chr17:23510327-23510327	23510326	Vmn2r114	A718P	19	0.056
DPMX47-1D	chr2:86186419:G:A	chr2:86186420-86186420	86186419	Or8k23	S102F	16	0.056
DPMX47-1D	chr7:73105521::T	chr7:73105521-73105521	73105521	Chd2	K1245fs	10	0.056
DPMX9-3H	chr1:84941958:T:G	chr1:84941959-84941959	84941958	Gm15433	F190L	63	0.056
DPMX47-1D	chr11:58814468:T:C	chr11:58814469-58814469	58814468	Btnl10	I383T	11	0.056
DPMX45-2F	chr5:15782443:G:T	chr5:15782444-15782444	15782443	Gm21083	G37V	53	0.056
DPMX9-3H	chr17:23566978:T:C	chr17:23566979-23566979	23566978	Vmn2r115	L497S	10	0.056
DPMX45-2F	chr2:88356404:A:C	chr2:88356405-88356405	88356404	Or4c100	L159F	26	0.056
DPMX43-5F	chr14:55896931:G:T	chr14:55896932-55896932	55896931	Mdp1	T71K	6	0.056
DPMX43-5F	chr2:72083290:T:C	chr2:72083291-72083291	72083290	Rapgef4	I954T	38	0.056
DPMX47-1D	chr6:57956144:G:A	chr6:57956145-57956145	57956144	Vmn1r25	A48V	40	0.056
DPMX9-3H	chr19:21596500:A:G	chr19:21596501-21596501	21596500	1110059E24Rik	Y61H	36	0.056
DPMX17-1E	chr10:58058926:A:T	chr10:58058927-58058927	58058926	AW822073	L609Q	8	0.056
DPMX43-5F	chr12:65030314:A:C	chr12:65030315-65030315	65030314	Togaram1	T1040P	19	0.055
DPMX43-5F	chr7:85507440:G:A	chr7:85507441-85507441	85507440	Vmn2r73	L624F	14	0.055
DPMX9-3H	chr14:65472669:T:G	chr14:65472670-65472670	65472669	Fzd3	Y366S	8	0.055
DPMX47-1D	chr7:17651360:A:C	chr7:17651361-17651361	17651360	Ceacam23	L957F	33	0.055
DPMX43-5F	chr7:17651360:A:C	chr7:17651361-17651361	17651360	Ceacam23	L957F	32	0.055
CBLA1074-1F	chr3:99259766:C:T	chr3:99259767-99259767	99259766	Tbx15	S546F	15	0.055
DPMX9-3H	chr1:88162937:G:T	chr1:88162938-88162938	88162937	Mroh2a	Q357H	28	0.055
CBLA1074-1F	chr19:43825958:A:	chr19:43825958-43825958	43825958	Abcc2	E1532fs	13	0.055
DPMX47-1D	chr7:130423206:T:G	chr7:130423207-130423207	130423206	Btbd16	F420L	23	0.055
DPMX45-2F	chr15:28370660:A:C	chr15:28370661-28370661	28370660	Dnah5	Y2867S	24	0.055
DPMX17-1E	chr1:85006456:T:C	chr1:85006457-85006457	85006456	Gm7582	I37V	10	0.055
DPMX45-2F	chr5:15025543:A:G	chr5:15025544-15025544	15025543	Gm10354	I161T	42	0.055
DPMX45-2F	chr10:23776679:A:C	chr10:23776680-23776680	23776679	Vnn1	T344P	16	0.055
DPMX45-2F	chr1:85587554:A:G	chr1:85587555-85587555	85587554	Sp100	H53R	6	0.055
DPMX9-3H	chr2:64760565:T:	chr2:64760565-64760565	64760565	Grb14	K295fs	11	0.055
CBLA1074-1F	chr13:54207626:T:C	chr13:54207627-54207627	54207626	Drd1	I196V	27	0.055
DPMX43-5F	chr3:93111295:T:G	chr3:93111296-93111296	93111295	Flg2	V1108G	7	0.055
CBLA1074-1F	chr17:23510338:C:T	chr17:23510339-23510339	23510338	Vmn2r114	V714I	17	0.055
DPMX45-2F	chr11:84043547:C:T	chr11:84043548-84043548	84043547	Gm11437	E248K	21	0.055
DPMX47-1D	chr1:84941958:T:G	chr1:84941959-84941959	84941958	Gm15433	F190L	82	0.055
DPMX17-1E	chr5:15081699:C:T	chr5:15081700-15081700	15081699	Gm17019	E80K	88	0.055
DPMX45-2F	chr5:15081699:C:T	chr5:15081700-15081700	15081699	Gm17019	E80K	85	0.055
CBLA1074-1F	chr2:86507140:T:C	chr2:86507141-86507141	86507140	Or5t7	I179V	8	0.055
DPMX45-2F	chr5:14985785:T:G	chr5:14985786-14985786	14985785	Speer4e	K134Q	44	0.055
DPMX9-3H	chr2:111199132:A:G	chr2:111199133-111199133	111199132	Or4k77	D52G	30	0.055
DPMX9-3H	chr1:84941497:G:T	chr1:84941498-84941498	84941497	Gm15433	V37F	10	0.055
DPMX47-1D	chr10:58059130:C:A	chr10:58059131-58059131	58059130	AW822073	R541M	7	0.055
DPMX45-2F	chr12:4365739:C:G	chr12:4365740-4365740	4365739	Ncoa1	V220L	21	0.055
DPMX43-5F	chr1:74720567:G:A	chr1:74720568-74720568	74720567	Ttll4	G528R	22	0.055
DPMX43-5F	chr17:23578754:T:A	chr17:23578755-23578755	23578754	Vmn2r115	S743T	21	0.055
DPMX17-1E	chr7:73105521::T	chr7:73105521-73105521	73105521	Chd2	K1245fs	10	0.055
DPMX45-2F	chr7:55820352:T:G	chr7:55820353-55820353	55820352	Herc2	L2864R	12	0.055
DPMX43-5F	chr17:23620700:TTT:	chr17:23620700-23620700	23620700	Vmn2r116	812_del	11	0.055
DPMX9-3H	chr17:23578710:G:C	chr17:23578711-23578711	23578710	Vmn2r115	G728A	17	0.055
DPMX43-5F	chr7:104937476:C:A	chr7:104937477-104937477	104937476	Or56b34	P59H	13	0.054
DPMX17-1E	chr2:122129587:C:T	chr2:122129588-122129588	122129587	Duoxa2	P23S	11	0.054
DPMX17-1E	chr17:35196836:G:A	chr17:35196837-35196837	35196836	Hspa1l	G292D	16	0.054
CBLA1074-1F	chr11:71052001:C:T	chr11:71052002-71052002	71052001	Nlrp1b	E982K	13	0.054
DPMX17-1E	chr8:110638864:G:A	chr8:110638865-110638865	110638864	Phlpp2	G388S	6	0.054
CBLA1074-1F	chr16:34530021:G:A	chr16:34530022-34530022	34530021	Ccdc14	A482T	18	0.054
DPMX45-2F	chr1:179611726:T:G	chr1:179611727-179611727	179611726	Ahctf1	I548L	6	0.054
DPMX45-2F	chr7:7337277:A:C	chr7:7337278-7337278	7337277	Vmn2r30	H119Q	47	0.054
DPMX9-3H	chr7:139620213::A	chr7:139620213-139620213	139620213	Zfp511	244-245_-/X	7	0.054
DPMX17-1E	chr16:21288924:A:C	chr16:21288925-21288925	21288924	Vps8	D426A	6	0.054
DPMX47-1D	chr5:15028751:G:C	chr5:15028752-15028752	15028751	Gm10354	C46W	41	0.054
DPMX9-3H	chr12:82022591:A:G	chr12:82022592-82022592	82022591	Pcnx	Q1493R	6	0.054
DPMX45-2F	chr3:27389719::A	chr3:27389719-27389719	27389719	Tnfsf10	L260fs	10	0.054
DPMX47-1D	chr6:148832058::T	chr6:148832058-148832058	148832058	Sinhcaf	N73fs	9	0.054
DPMX43-5F	chr5:26290665:G:T	chr5:26290666-26290666	26290665	Gm10471	H168Q	16	0.054
DPMX43-5F	chr5:26263387:A:C	chr5:26263388-26263388	26263387	Gm7347	W41G	7	0.054
DPMX43-5F	chr5:14988282:C:G	chr5:14988283-14988283	14988282	Speer4e	W46C	12	0.054
DPMX17-1E	chr5:26262365:T:A	chr5:26262366-26262366	26262365	Gm7347	T52S	13	0.054
DPMX45-2F	chr5:14960595:C:T	chr5:14960596-14960596	14960595	Gm9758	A213T	13	0.054
DPMX45-2F	chr14:65472669:T:G	chr14:65472670-65472670	65472669	Fzd3	Y366S	21	0.054
DPMX9-3H	chr5:15081006:G:T	chr5:15081007-15081007	15081006	Gm17019	H145N	46	0.054
DPMX9-3H	chr5:15734085:C:T	chr5:15734086-15734086	15734085	Gm21190	R44Q	82	0.054
DPMX43-5F	chr5:15785689:T:C	chr5:15785690-15785690	15785689	Gm21083	L165S	15	0.054
DPMX17-1E	chr3:137986224:G:A	chr3:137986225-137986225	137986224	Adh1	A71T	61	0.054
DPMX17-1E	chr5:27702103:C:A	chr5:27702104-27702104	27702103	Speer4b	V219L	11	0.054
DPMX17-1E	chr1:84942067:C:G	chr1:84942068-84942068	84942067	Gm15433	L227V	98	0.054
CBLA1074-1F	chr17:23690219:T:C	chr17:23690220-23690220	23690219	Vmn2r117	M529V	19	0.054
DPMX45-2F	chr4:147595284:T:A	chr4:147595285-147595285	147595284	Zfp982	S36T	20	0.054
CBLA1074-1F	chr11:29657264::A	chr11:29657264-29657264	29657264	Rtn4	E473fs	7	0.054
DPMX45-2F	chr6:33816054:G:A	chr6:33816055-33816055	33816054	Exoc4	D674N	7	0.054
DPMX45-2F	chr11:110963586:T:G	chr11:110963587-110963587	110963586	Kcnj2	Y326*	8	0.054
DPMX47-1D	chr9:38261070:A:G	chr9:38261071-38261071	38261070	Or8c20	I231V	13	0.054
DPMX47-1D	chr5:15782443:G:T	chr5:15782444-15782444	15782443	Gm21083	G37V	58	0.054
DPMX17-1E	chr8:45695257:C:T	chr8:45695258-45695258	45695257	F11	C570Y	25	0.054
DPMX9-3H	chr13:24940590:A:C	chr13:24940591-24940591	24940590	Gmnn	I86R	6	0.054
CBLA1074-1F	chr3:75526500:T:C	chr3:75526501-75526501	75526500	Serpini1	I251T	8	0.054
DPMX47-1D	chrX:36651978:C:G	chrX:36651979-36651979	36651978	Rhox3c	A70G	10	0.053
DPMX47-1D	chrX:36651981:G:A	chrX:36651982-36651982	36651981	Rhox3c	R71K	10	0.053
DPMX17-1E	chr16:38366218:C:A	chr16:38366219-38366219	38366218	Poglut1	L116F	15	0.053
DPMX47-1D	chr6:56003530:C:A	chr6:56003531-56003531	56003530	Ppp1r17	Q115K	8	0.053
DPMX45-2F	chr19:8982000:T:C	chr19:8982001-8982001	8982000	Ahnak	M1095T	14	0.053
DPMX47-1D	chr1:134318384:G:T	chr1:134318385-134318385	134318384	Mgat4f	V386L	10	0.053
DPMX45-2F	chr2:119486922:T:C	chr2:119486923-119486923	119486922	Ndufaf1	I257V	7	0.053
DPMX9-3H	chr5:26206094:G:T	chr5:26206095-26206095	26206094	Gm1979	H208N	13	0.053
DPMX45-2F	chr2:168596980:G:A	chr2:168596981-168596981	168596980	Sall4	L620F	17	0.053
DPMX17-1E	chr7:85918924:A:C	chr7:85918925-85918925	85918924	Or14c46	L24*	8	0.053
DPMX17-1E	chr15:85700019:T:C	chr15:85700020-85700020	85700019	Pkdrej	Y1972C	11	0.053
CBLA1074-1F	chr5:15028751:G:C	chr5:15028752-15028752	15028751	Gm10354	C46W	42	0.053
DPMX9-3H	chr10:111135104:A:C	chr10:111135105-111135105	111135104	Bbs10	K73Q	37	0.053
DPMX17-1E	chr5:15858542:T:G	chr5:15858543-15858543	15858542	4930572O03Rik	E159A	95	0.053
CBLA1074-1F	chr4:58981854:C:T	chr4:58981855-58981855	58981854	Ptgr1	D61N	14	0.053
DPMX17-1E	chr5:15858539:G:T	chr5:15858540-15858540	15858539	4930572O03Rik	T160N	95	0.053
DPMX43-5F	chr1:88176326:G:T	chr1:88176327-88176327	88176326	Mroh2a	M965I	25	0.053
DPMX9-3H	chr14:19649734:A:G	chr14:19649735-19649735	19649734	Gm5458	L163P	10	0.053
DPMX43-5F	chr1:150299418:AG:	chr1:150299418-150299418	150299418	Tpr	EE1206-1207EX	6	0.053
DPMX9-3H	chr5:15858542:T:G	chr5:15858543-15858543	15858542	4930572O03Rik	E159A	87	0.053
DPMX9-3H	chr1:88176326:G:T	chr1:88176327-88176327	88176326	Mroh2a	M965I	26	0.053
DPMX9-3H	chr5:15858539:G:T	chr5:15858540-15858540	15858539	4930572O03Rik	T160N	89	0.053
DPMX9-3H	chr5:14985785:T:G	chr5:14985786-14985786	14985785	Speer4e	K134Q	36	0.053
DPMX17-1E	chr14:40800576:C:A	chr14:40800577-40800577	40800576	Dydc1	Q51K	14	0.053
DPMX43-5F	chr5:26263383:G:T	chr5:26263384-26263384	26263383	Gm7347	T42N	8	0.053
DPMX9-3H	chr11:44301934:G:C	chr11:44301935-44301935	44301934	Il12b	E283D	17	0.053
DPMX45-2F	chr17:23690243:C:G	chr17:23690244-23690244	23690243	Vmn2r117	G521R	23	0.053
DPMX43-5F	chr19:13423098:C:T	chr19:13423099-13423099	13423098	Or5b116	S241F	18	0.053
DPMX43-5F	chr16:46269134:T:G	chr16:46269135-46269135	46269134	Nectin3	L422F	33	0.053
DPMX45-2F	chr11:3082297:C:T	chr11:3082298-3082298	3082297	Sfi1	R1155H	11	0.053
DPMX45-2F	chr11:121722877:A:C	chr11:121722878-121722878	121722877	Ptchd3	Y322S	16	0.053
DPMX43-5F	chr5:15734130:T:C	chr5:15734131-15734131	15734130	Gm21190	D29G	68	0.053
DPMX17-1E	chr15:55483247:T:C	chr15:55483248-55483248	55483247	Mtbp	S815P	20	0.053
DPMX43-5F	chr5:15782443:G:T	chr5:15782444-15782444	15782443	Gm21083	G37V	58	0.053
CBLA1074-1F	chr15:98380093:T:G	chr15:98380094-98380094	98380093	Lalba	H52P	10	0.052
DPMX17-1E	chr10:67933597:C:T	chr10:67933598-67933598	67933597	Arid5b	S768N	21	0.052
DPMX47-1D	chr9:70512557:G:A	chr9:70512558-70512558	70512557	Mindy2	A564V	6	0.052
DPMX9-3H	chr15:76339082:C:T	chr15:76339083-76339083	76339082	Bop1	E372K	9	0.052
DPMX47-1D	chr12:91778745:C:T	chr12:91778746-91778746	91778745	Sel1l	A690T	7	0.052
DPMX45-2F	chr5:123947135:G:A	chr5:123947136-123947136	123947135	Kntc1	C1860Y	10	0.052
DPMX17-1E	chr2:66506572:T:C	chr2:66506573-66506573	66506572	Scn7a	M1439V	8	0.052
DPMX17-1E	chr14:65472679:C:A	chr14:65472680-65472680	65472679	Fzd3	V363F	15	0.052
DPMX9-3H	chr11:105812681:GCA:	chr11:105812681-105812681	105812681	Tanc2	1375-1376_del	6	0.052
DPMX43-5F	chr5:26244352:C:A	chr5:26244353-26244353	26244352	Speer4a	W43C	17	0.052
DPMX9-3H	chr7:9784106::T	chr7:9784106-9784106	9784106	Vmn2r50	122-123_-/X	6	0.052
DPMX9-3H	chr8:15092201:A:G	chr8:15092202-15092202	15092201	BB014433	V217A	23	0.052
DPMX9-3H	chr17:23527043:A:G	chr17:23527044-23527044	23527043	Vmn2r114	L496S	6	0.052
CBLA1074-1F	chr5:15025543:A:G	chr5:15025544-15025544	15025543	Gm10354	I161T	44	0.052
DPMX43-5F	chr1:86027480:T:G	chr1:86027481-86027481	86027480	Htr2b	T342P	24	0.052
DPMX17-1E	chr5:15082831:A:C	chr5:15082832-15082832	15082831	Gm17019	W41G	47	0.052
DPMX43-5F	chr4:56779726:T:G	chr4:56779727-56779727	56779726	Elp1	L561F	7	0.052
DPMX17-1E	chr5:26244356:G:T	chr5:26244357-26244357	26244356	Speer4a	T42N	18	0.052
CBLA1074-1F	chr5:15858539:G:T	chr5:15858540-15858540	15858539	4930572O03Rik	T160N	87	0.052
CBLA1074-1F	chr1:85538627:A:T	chr1:85538628-85538628	85538627	Sp140	N122Y	20	0.052
DPMX43-5F	chr1:85477668:C:A	chr1:85477669-85477669	85477668	Gm7592	L88M	6	0.052
CBLA1074-1F	chr8:103400526:A:T	chr8:103400527-103400527	103400526	Cdh11	V147D	6	0.052
DPMX45-2F	chr9:123829371::A	chr9:123829371-123829371	123829371	Ccr3	235-236_-/X	11	0.052
DPMX17-1E	chr4:3172416:C:T	chr4:3172417-3172417	3172416	Vmn1r2	T112I	19	0.052
DPMX45-2F	chr8:103400526:A:T	chr8:103400527-103400527	103400526	Cdh11	V147D	7	0.052
DPMX45-2F	chr17:32408348:A:C	chr17:32408349-32408349	32408348	Ephx3	V25G	7	0.052
CBLA1074-1F	chr4:3172416:C:T	chr4:3172417-3172417	3172416	Vmn1r2	T112I	16	0.052
DPMX47-1D	chrX:80464537:T:G	chrX:80464538-80464538	80464537	4930595M18Rik	T390P	14	0.052
DPMX45-2F	chr16:32569254:C:T	chr16:32569255-32569255	32569254	Muc4	S105L	10	0.052
DPMX17-1E	chr5:26206094:G:T	chr5:26206095-26206095	26206094	Gm1979	H208N	15	0.051
DPMX9-3H	chr18:65608270:C:A	chr18:65608271-65608271	65608270	Malt1	S668*	20	0.051
DPMX43-5F	chr8:107775650:A:C	chr8:107775651-107775651	107775650	Cog8	L571*	9	0.051
DPMX45-2F	chr1:71596747:G:A	chr1:71596748-71596748	71596747	Atic	A38T	7	0.051
CBLA1074-1F	chr7:40935848:T:G	chr7:40935849-40935849	40935848	Gm5592	M117R	10	0.051
CBLA1074-1F	chr2:125678087:T:C	chr2:125678088-125678088	125678087	Cops2	D347G	21	0.051
CBLA1074-1F	chr19:11236061:A:G	chr19:11236062-11236062	11236061	Ms4a1	S42P	26	0.051
DPMX45-2F	chr12:59029357:T:C	chr12:59029358-59029358	59029357	Sec23a	R501G	9	0.051
CBLA1074-1F	chr16:33466977:G:A	chr16:33466978-33466978	33466977	Slc12a8	R575K	6	0.051
DPMX43-5F	chr2:158278942:G:A	chr2:158278943-158278943	158278942	Ralgapb	D358N	9	0.051
DPMX43-5F	chr5:15785728:A:T	chr5:15785729-15785729	15785728	Gm21083	D178V	12	0.051
DPMX47-1D	chr5:15080316:G:A	chr5:15080317-15080317	15080316	Gm17019	S165L	7	0.051
DPMX9-3H	chr2:64760565::T	chr2:64760565-64760565	64760565	Grb14	295-296_-/X	11	0.051
DPMX45-2F	chr5:26244432:T:C	chr5:26244433-26244433	26244432	Speer4a	N17D	14	0.051
DPMX47-1D	chr5:151571758::T	chr5:151571758-151571758	151571758	Rfc3	I82fs	12	0.051
DPMX43-5F	chr17:23510326:C:G	chr17:23510327-23510327	23510326	Vmn2r114	A718P	25	0.051
DPMX17-1E	chr5:14988363:A:T	chr5:14988364-14988364	14988363	Speer4e	S19R	12	0.051
DPMX17-1E	chrX:16582629:A:C	chrX:16582630-16582630	16582629	Maob	Y410*	12	0.051
CBLA1074-1F	chr2:120364109:A:G	chr2:120364110-120364110	120364109	Zfp106	S789P	24	0.051
DPMX43-5F	chr2:155263305:G:A	chr2:155263306-155263306	155263305	Ncoa6	S376F	9	0.051
CBLA1074-1F	chr5:15081699:C:T	chr5:15081700-15081700	15081699	Gm17019	E80K	79	0.051
DPMX47-1D	chr5:15080311:T:G	chr5:15080312-15080312	15080311	Gm17019	T167P	7	0.051
DPMX45-2F	chr4:145348903:C:A	chr4:145348904-145348904	145348903	Zfp268	Q114K	9	0.051
CBLA1074-1F	chr1:84941958:T:G	chr1:84941959-84941959	84941958	Gm15433	F190L	66	0.051
DPMX43-5F	chr1:74720558:G:A	chr1:74720559-74720559	74720558	Ttll4	E525K	12	0.051
DPMX47-1D	chr5:105959597:A:C	chr5:105959598-105959598	105959597	Lrrc8d	T3P	7	0.051
DPMX17-1E	chr17:23510326:C:G	chr17:23510327-23510327	23510326	Vmn2r114	A718P	20	0.051
DPMX43-5F	chr14:56780245:A:C	chr14:56780246-56780246	56780245	Cenpj	D988E	17	0.05
DPMX43-5F	chr17:68791710:A:C	chr17:68791711-68791711	68791710	L3mbtl4	Y263S	8	0.05
DPMX45-2F	chr5:15082839:C:T	chr5:15082840-15082840	15082839	Gm17019	R38Q	60	0.05
DPMX47-1D	chr3:28949831:A:	chr3:28949831-28949831	28949831	Gm1527	K31fs	9	0.05
DPMX43-5F	chr7:46648008:C:A	chr7:46648009-46648009	46648008	Spty2d1	V307F	8	0.05
DPMX43-5F	chr14:55122978:G:T	chr14:55122979-55122979	55122978	Bcl2l2	A191S	8	0.05
DPMX43-5F	chr8:57989777:T:G	chr8:57989778-57989778	57989777	Galnt7	S483R	10	0.05
DPMX43-5F	chr14:47767146:T:C	chr14:47767147-47767147	47767146	Fbxo34	I220T	30	0.05
DPMX9-3H	chr5:15025543:A:G	chr5:15025544-15025544	15025543	Gm10354	I161T	32	0.05
CBLA1074-1F	chr2:120558825:A:C	chr2:120558826-120558826	120558825	Cdan1	F457L	35	0.05
DPMX43-5F	chr3:96467812:AAC:	chr3:96467812-96467812	96467812	Txnip	388_del	10	0.05
CBLA1074-1F	chr5:15734095:C:A	chr5:15734096-15734096	15734095	Gm21190	G41W	69	0.05
DPMX17-1E	chr1:85235169:G:A	chr1:85235170-85235170	85235169	Sp140l2	H130Y	20	0.05
DPMX43-5F	chr13:9197440:A:C	chr13:9197441-9197441	9197440	Larp4b	L219F	21	0.05
DPMX45-2F	chr3:27295566:T:G	chr3:27295567-27295567	27295566	Nceh1	V276G	16	0.05
DPMX9-3H	chr1:85538495:GA:	chr1:85538495-85538495	85538495	Sp140	E78fs	42	0.05
DPMX47-1D	chr3:33869607:A:G	chr3:33869608-33869608	33869607	Ccdc39	Y740H	53	0.05
CBLA1074-1F	chr5:15734092:T:G	chr5:15734093-15734093	15734092	Gm21190	T42P	70	0.05
CBLA1074-1F	chr5:15858542:T:G	chr5:15858543-15858543	15858542	4930572O03Rik	E159A	83	0.05
DPMX47-1D	chr5:15858612:C:T	chr5:15858613-15858613	15858612	4930572O03Rik	A136T	39	0.05
CBLA1074-1F	chr5:14960574:T:G	chr5:14960575-14960575	14960574	Gm9758	T220P	15	0.05
DPMX17-1E	chr5:27702025:G:T	chr5:27702026-27702026	27702025	Speer4b	H245N	12	0.05
DPMX43-5F	chr11:3635392:C:A	chr11:3635393-3635393	3635392	Morc2a	L795I	8	0.05
DPMX47-1D	chr8:22504560:G:A	chr8:22504561-22504561	22504560	Atp7b	L699F	23	0.05
DPMX9-3H	chr17:23578754:T:A	chr17:23578755-23578755	23578754	Vmn2r115	S743T	18	0.05
DPMX45-2F	chr5:26206094:G:T	chr5:26206095-26206095	26206094	Gm1979	H208N	15	0.049
DPMX9-3H	chr11:110963601:T:G	chr11:110963602-110963602	110963601	Kcnj2	F331L	36	0.049
DPMX43-5F	chr17:32408310:C:T	chr17:32408311-32408311	32408310	Ephx3	A38T	6	0.049
DPMX43-5F	chr5:15028751:G:C	chr5:15028752-15028752	15028751	Gm10354	C46W	44	0.049
DPMX45-2F	chr10:111135111:C:A	chr10:111135112-111135112	111135111	Bbs10	T75K	22	0.049
CBLA1074-1F	chr16:38235743:T:G	chr16:38235744-38235744	38235743	Pla1a	Y130S	6	0.049
CBLA1074-1F	chr2:111199132:A:G	chr2:111199133-111199133	111199132	Or4k77	D52G	33	0.049
DPMX43-5F	chr17:23527043:A:G	chr17:23527044-23527044	23527043	Vmn2r114	L496S	7	0.049
DPMX43-5F	chr10:81047694:G:T	chr10:81047695-81047695	81047694	Atcay	S284Y	10	0.049
DPMX9-3H	chr3:137986224:G:A	chr3:137986225-137986225	137986224	Adh1	A71T	57	0.049
DPMX45-2F	chr5:15080316:G:A	chr5:15080317-15080317	15080316	Gm17019	S165L	7	0.049
DPMX43-5F	chr12:65199534:T:	chr12:65199534-65199534	65199534	Mis18bp1	K455fs	7	0.049
DPMX47-1D	chr1:85077241:A:G	chr1:85077242-85077242	85077241	Sp140l1	V108A	14	0.049
DPMX47-1D	chr2:111199132:A:G	chr2:111199133-111199133	111199132	Or4k77	D52G	38	0.049
DPMX43-5F	chr15:98538596:C:A	chr15:98538597-98538597	98538596	Cacnb3	D146E	17	0.049
CBLA1074-1F	chr1:85519339:C:T	chr1:85519340-85519340	85519339	Sp110	A163T	6	0.049
DPMX45-2F	chr11:68963372:G:	chr11:68963372-68963372	68963372	Tmem107	M127fs	6	0.049
DPMX47-1D	chr4:114863942:A:	chr4:114863942-114863942	114863942	Stil	K62fs	6	0.049
DPMX47-1D	chr5:15858542:T:G	chr5:15858543-15858543	15858542	4930572O03Rik	E159A	91	0.049
DPMX47-1D	chr5:15858539:G:T	chr5:15858540-15858540	15858539	4930572O03Rik	T160N	92	0.049
CBLA1074-1F	chr5:151571758:T:	chr5:151571758-151571758	151571758	Rfc3	I82fs	7	0.049
DPMX17-1E	chr14:61447560:G:T	chr14:61447561-61447561	61447560	Sacs	L3202F	13	0.049
DPMX47-1D	chr17:23527043:A:G	chr17:23527044-23527044	23527043	Vmn2r114	L496S	8	0.049
CBLA1074-1F	chr5:26224345:G:T	chr5:26224346-26224346	26224345	Gm5862	H208N	9	0.049
DPMX43-5F	chr3:15893035:G:T	chr3:15893036-15893036	15893035	Sirpb1c	S56Y	10	0.049
DPMX45-2F	chr5:27702025:G:T	chr5:27702026-27702026	27702025	Speer4b	H245N	12	0.049
DPMX43-5F	chr5:15785671:A:C	chr5:15785672-15785672	15785671	Gm21083	N159T	14	0.049
DPMX45-2F	chr5:15028758:C:T	chr5:15028759-15028759	15028758	Gm10354	R44Q	39	0.049
DPMX43-5F	chr5:15734085:C:T	chr5:15734086-15734086	15734085	Gm21190	R44Q	76	0.049
DPMX45-2F	chr17:23694487:T:C	chr17:23694488-23694488	23694487	Vmn2r117	N453S	7	0.049
DPMX9-3H	chr17:23575963:G:C	chr17:23575964-23575964	23575963	Vmn2r115	G521R	14	0.049
DPMX43-5F	chr11:3082297:C:T	chr11:3082298-3082298	3082297	Sfi1	R1155H	10	0.049
DPMX45-2F	chr15:34272507:C:T	chr15:34272508-34272508	34272507	Laptm4b	A77V	12	0.049
DPMX47-1D	chr13:81561316:A:G	chr13:81561317-81561317	81561316	Adgrv1	I5399T	14	0.049
CBLA1074-1F	chr1:85006456:T:C	chr1:85006457-85006457	85006456	Gm7582	I37V	9	0.049
CBLA1074-1F	chr5:15785689:T:C	chr5:15785690-15785690	15785689	Gm21083	L165S	11	0.049
DPMX43-5F	chr10:62669405:A:C	chr10:62669406-62669406	62669405	Tet1	D1374E	9	0.049
DPMX9-3H	chr11:109287223:C:A	chr11:109287224-109287224	109287223	Gna13	A349E	6	0.049
DPMX17-1E	chr1:85513970:C:T	chr1:85513971-85513971	85513970	Sp110	R262Q	6	0.049
DPMX17-1E	chr1:86027483:T:G	chr1:86027484-86027484	86027483	Htr2b	I341L	22	0.049
DPMX17-1E	chr17:23566978:T:C	chr17:23566979-23566979	23566978	Vmn2r115	L497S	8	0.049
DPMX47-1D	chr4:147595284:T:A	chr4:147595285-147595285	147595284	Zfp982	S36T	21	0.049
DPMX43-5F	chr3:130522932:G:T	chr3:130522933-130522933	130522932	Rpl34	R4S	13	0.049
CBLA1074-1F	chr1:46263912:A:G	chr1:46263913-46263913	46263912	Dnah7b	I2132V	39	0.049
DPMX9-3H	chr4:89095083:T:G	chr4:89095084-89095084	89095083	Mtap	N245K	9	0.049
DPMX17-1E	chr16:32569254:C:T	chr16:32569255-32569255	32569254	Muc4	S105L	9	0.049
DPMX43-5F	chr17:23620665:G:A	chr17:23620666-23620666	23620665	Vmn2r116	S800N	12	0.049
DPMX45-2F	chr5:15080232:A:C	chr5:15080233-15080233	15080232	Gm17019	V193G	7	0.048
DPMX45-2F	chr8:57989795:T:G	chr8:57989796-57989796	57989795	Galnt7	K477Q	9	0.048
DPMX47-1D	chr3:103064195:C:T	chr3:103064196-103064196	103064195	Dennd2c	R671C	25	0.048
DPMX9-3H	chr7:86686489:A:G	chr7:86686490-86686490	86686489	Vmn2r79	I624V	12	0.048
DPMX45-2F	chr9:73839831:T:G	chr9:73839832-73839832	73839831	Unc13c	I340L	19	0.048
CBLA1074-1F	chr9:44347518::T	chr9:44347518-44347518	44347518	Foxr1	T40fs	15	0.048
DPMX17-1E	chr6:3374023:A:C	chr6:3374024-3374024	3374023	Samd9l	L1079*	23	0.048
DPMX9-3H	chr10:42688738:A:	chr10:42688738-42688738	42688738	Sec63	K527fs	6	0.048
DPMX43-5F	chr13:55476264:A:C	chr13:55476265-55476265	55476264	Mxd3	L80R	6	0.048
DPMX43-5F	chr5:101957809:T:	chr5:101957809-101957809	101957809	Cds1	F261fs	7	0.048
DPMX9-3H	chr5:15785728:A:T	chr5:15785729-15785729	15785728	Gm21083	D178V	6	0.048
DPMX17-1E	chr17:23527043:A:G	chr17:23527044-23527044	23527043	Vmn2r114	L496S	8	0.048
DPMX17-1E	chr2:87202028:T:G	chr2:87202029-87202029	87202028	Or12e9	I51R	19	0.048
DPMX17-1E	chr5:14988282:C:G	chr5:14988283-14988283	14988282	Speer4e	W46C	9	0.048
DPMX43-5F	chr2:88356404:A:C	chr2:88356405-88356405	88356404	Or4c100	L159F	26	0.048
DPMX45-2F	chr5:15858612:C:T	chr5:15858613-15858613	15858612	4930572O03Rik	A136T	38	0.048
DPMX43-5F	chr5:15860729:A:C	chr5:15860730-15860730	15860729	4930572O03Rik	Y47D	41	0.048
DPMX17-1E	chr6:132184790:A:C	chr6:132184791-132184791	132184790	Prb1a	Y281D	15	0.048
DPMX45-2F	chr17:23565035:G:A	chr17:23565036-23565036	23565035	Vmn2r115	G308S	11	0.048
DPMX17-1E	chr5:151571758::T	chr5:151571758-151571758	151571758	Rfc3	I82fs	9	0.048
DPMX47-1D	chr5:15919072:C:T	chr5:15919073-15919073	15919072	Speer4c	W43*	146	0.048
DPMX43-5F	chr11:103072558:A:C	chr11:103072559-103072559	103072558	Fmnl1	T118P	6	0.048
DPMX17-1E	chr2:64760565::T	chr2:64760565-64760565	64760565	Grb14	295-296_-/X	9	0.048
DPMX9-3H	chr11:3137307:G:T	chr11:3137308-3137308	3137307	Sfi1	S42R	120	0.048
DPMX9-3H	chr8:44078327:A:C	chr8:44078328-44078328	44078327	Adam34l	V632G	39	0.048
CBLA1074-1F	chr17:23510326:C:G	chr17:23510327-23510327	23510326	Vmn2r114	A718P	15	0.048
DPMX17-1E	chr5:15785671:A:C	chr5:15785672-15785672	15785671	Gm21083	N159T	14	0.048
DPMX9-3H	chr3:93578531:A:C	chr3:93578532-93578532	93578531	Tdpoz1	I84S	11	0.048
DPMX43-5F	chr5:15786597:C:T	chr5:15786598-15786598	15786597	Gm21083	A220V	17	0.048
DPMX43-5F	chr1:84941958:T:G	chr1:84941959-84941959	84941958	Gm15433	F190L	72	0.048
DPMX43-5F	chr1:85513970:C:T	chr1:85513971-85513971	85513970	Sp110	R262Q	8	0.048
DPMX47-1D	chr2:173410665:T:C	chr2:173410666-173410666	173410665	Ankrd60	M285V	6	0.048
DPMX45-2F	chr5:77487169:A:G	chr5:77487170-77487170	77487169	Polr2b	I776V	31	0.048
DPMX45-2F	chr16:46269152:T:G	chr16:46269153-46269153	46269152	Nectin3	L416F	19	0.048
DPMX45-2F	chr3:93578531:A:C	chr3:93578532-93578532	93578531	Tdpoz1	I84S	13	0.048
DPMX43-5F	chr6:57956144:G:A	chr6:57956145-57956145	57956144	Vmn1r25	A48V	42	0.048
DPMX17-1E	chr8:22504560:G:A	chr8:22504561-22504561	22504560	Atp7b	L699F	17	0.048
DPMX17-1E	chr16:85596450:C:A	chr16:85596451-85596451	85596450	Adamts1	A396S	30	0.047
DPMX17-1E	chr14:65472653:T:G	chr14:65472654-65472654	65472653	Fzd3	L371F	7	0.047
DPMX43-5F	chr15:85700019:T:C	chr15:85700020-85700020	85700019	Pkdrej	Y1972C	16	0.047
DPMX45-2F	chr10:62675145:C:T	chr10:62675146-62675146	62675145	Tet1	A977T	36	0.047
DPMX17-1E	chr15:85700025:G:A	chr15:85700026-85700026	85700025	Pkdrej	S1970F	17	0.047
DPMX9-3H	chr8:108071428:G:A	chr8:108071429-108071429	108071428	Nfat5	S275N	6	0.047
DPMX17-1E	chr1:194394601:C:A	chr1:194394602-194394602	194394601	Plxna2	Y494*	7	0.047
DPMX43-5F	chr9:78275080:C:T	chr9:78275081-78275081	78275080	Dppa5a	G74S	11	0.047
DPMX17-1E	chr1:85077241:A:G	chr1:85077242-85077242	85077241	Sp140l1	V108A	11	0.047
CBLA1074-1F	chr7:130423206:T:G	chr7:130423207-130423207	130423206	Btbd16	F420L	23	0.047
DPMX9-3H	chr5:145799173:C:T	chr5:145799174-145799174	145799173	Cyp3a11	E338K	6	0.047
DPMX9-3H	chr14:61445381:T:G	chr14:61445382-61445382	61445381	Sacs	I2476R	12	0.047
DPMX9-3H	chr4:121007167:T:G	chr4:121007168-121007168	121007167	Rlf	Y714S	22	0.047
DPMX43-5F	chr6:50157180:G:C	chr6:50157181-50157181	50157180	Pals2	S283T	16	0.047
DPMX45-2F	chr1:88176307:G:A	chr1:88176308-88176308	88176307	Mroh2a	W959*	35	0.047
DPMX47-1D	chr5:15859461:G:T	chr5:15859462-15859462	15859461	4930572O03Rik	P63T	8	0.047
DPMX17-1E	chr1:85538627:A:T	chr1:85538628-85538628	85538627	Sp140	N122Y	16	0.047
DPMX47-1D	chr5:77487169:A:G	chr5:77487170-77487170	77487169	Polr2b	I776V	50	0.047
DPMX9-3H	chr2:111145982:A:G	chr2:111145983-111145983	111145982	Or4k36	H53R	32	0.047
DPMX47-1D	chr7:7399589::T	chr7:7399589-7399589	7399589	Vmn2r31	122-123_-/X	6	0.047
DPMX47-1D	chr7:9097725::T	chr7:9097725-9097725	9097725	Vmn2r38	122-123_-/X	9	0.047
DPMX43-5F	chr5:15081699:C:T	chr5:15081700-15081700	15081699	Gm17019	E80K	81	0.047
DPMX43-5F	chr17:23565044:G:A	chr17:23565045-23565045	23565044	Vmn2r115	D311N	12	0.047
DPMX43-5F	chr2:87979880:T:C	chr2:87979881-87979881	87979880	Or5d39	I161V	14	0.046
DPMX9-3H	chr8:57989788:T:G	chr8:57989789-57989789	57989788	Galnt7	Y479S	12	0.046
CBLA1074-1F	chr10:19482000:C:T	chr10:19482001-19482001	19482000	Ifngr1	T197M	6	0.046
DPMX17-1E	chr8:57989788:T:G	chr8:57989789-57989789	57989788	Galnt7	Y479S	11	0.046
DPMX43-5F	chr7:85956144:T:C	chr7:85956145-85956145	85956144	Or13g1	I59V	14	0.046
DPMX47-1D	chr17:23510676:A:G	chr17:23510677-23510677	23510676	Vmn2r114	I601T	7	0.046
DPMX17-1E	chr11:87459778:T:G	chr11:87459779-87459779	87459778	Septin4	L509R	7	0.046
DPMX43-5F	chr14:30736122:T:G	chr14:30736123-30736123	30736122	Gnl3	I306L	6	0.046
DPMX47-1D	chr5:150476444:A:C	chr5:150476445-150476445	150476444	Brca2	S2538R	18	0.046
DPMX45-2F	chr2:90581892:G:A	chr2:90581893-90581893	90581892	Fnbp4	A240T	7	0.046
CBLA1074-1F	chr2:69297202:T:G	chr2:69297203-69297203	69297202	Lrp2	I3253L	14	0.046
DPMX47-1D	chr4:3172365:G:A	chr4:3172366-3172366	3172365	Vmn1r2	G95E	30	0.046
DPMX17-1E	chr14:73797924:GCA:	chr14:73797924-73797924	73797924	Sucla2	45-46_del	7	0.046
CBLA1074-1F	chr11:73002213:A:G	chr11:73002214-73002214	73002213	Itgae	N106S	12	0.046
DPMX9-3H	chr5:26463965:A:G	chr5:26463966-26463966	26463965	Gm7361	K74E	11	0.046
DPMX9-3H	chr14:43781142:G:A	chr14:43781143-43781143	43781142	Gm5799	D73N	6	0.046
DPMX17-1E	chr5:15080316:G:A	chr5:15080317-15080317	15080316	Gm17019	S165L	6	0.046
DPMX45-2F	chr5:15730871:T:C	chr5:15730872-15730872	15730871	Gm21190	I161M	8	0.046
DPMX45-2F	chr5:15919072:C:T	chr5:15919073-15919073	15919072	Speer4c	W43*	130	0.046
DPMX47-1D	chr11:23391121:G:C	chr11:23391122-23391122	23391121	Usp34	V2248L	41	0.046
CBLA1074-1F	chr5:26290665:G:T	chr5:26290666-26290666	26290665	Gm10471	H168Q	16	0.046
DPMX43-5F	chr1:85235169:G:A	chr1:85235170-85235170	85235169	Sp140l2	H130Y	24	0.046
DPMX43-5F	chr7:80930961:T:C	chr7:80930962-80930962	80930961	Pde8a	F71L	33	0.046
DPMX43-5F	chr17:23565038:A:T	chr17:23565039-23565039	23565038	Vmn2r115	M309L	10	0.046
DPMX17-1E	chr8:22504566:G:A	chr8:22504567-22504567	22504566	Atp7b	L697F	14	0.046
DPMX17-1E	chr5:15734085:C:T	chr5:15734086-15734086	15734085	Gm21190	R44Q	71	0.046
DPMX9-3H	chr11:6297133:G:A	chr11:6297134-6297134	6297133	Ogdh	E529K	17	0.046
CBLA1074-1F	chr5:15918018:AC:	chr5:15918018-15918018	15918018	Speer4c	V56fs	26	0.046
DPMX43-5F	chr8:57989788:T:G	chr8:57989789-57989789	57989788	Galnt7	Y479S	10	0.046
DPMX47-1D	chr10:78805646:C:A	chr10:78805647-78805647	78805646	Or7a37	L55M	15	0.046
DPMX43-5F	chr11:3137307:G:T	chr11:3137308-3137308	3137307	Sfi1	S42R	110	0.046
DPMX43-5F	chr2:64760565::T	chr2:64760565-64760565	64760565	Grb14	295-296_-/X	11	0.046
CBLA1074-1F	chr6:119939580:T:C	chr6:119939581-119939581	119939580	Wnk1	D1052G	15	0.046
DPMX47-1D	chr13:85345473:A:C	chr13:85345474-85345474	85345473	Ccnh	T107P	12	0.046
CBLA1074-1F	chr14:52352228:T:G	chr14:52352229-52352229	52352228	Rpgrip1	D68E	7	0.046
DPMX9-3H	chr4:147595284:T:A	chr4:147595285-147595285	147595284	Zfp982	S36T	16	0.046
DPMX47-1D	chr11:44301934:G:C	chr11:44301935-44301935	44301934	Il12b	E283D	20	0.046
DPMX47-1D	chr2:119583218:C:T	chr2:119583219-119583219	119583218	Ltk	V655M	14	0.046
DPMX9-3H	chr15:100069514:A:C	chr15:100069515-100069515	100069514	Dip2b	L613F	37	0.046
DPMX47-1D	chr17:18405395::A	chr17:18405395-18405395	18405395	Vmn2r92	846-847_-/X	6	0.046
DPMX47-1D	chr1:86027480:T:G	chr1:86027481-86027481	86027480	Htr2b	T342P	17	0.046
DPMX43-5F	chr1:85247775:C:T	chr1:85247776-85247776	85247775	Sp140l2	G4S	12	0.046
DPMX43-5F	chr17:28193898:T:G	chr17:28193899-28193899	28193898	Anks1	V69G	6	0.046
DPMX17-1E	chr4:3172365:G:A	chr4:3172366-3172366	3172365	Vmn1r2	G95E	31	0.046
DPMX9-3H	chr10:58058923:A:	chr10:58058923-58058923	58058923	AW822073	L610fs	8	0.046
DPMX9-3H	chr10:58058926:A:T	chr10:58058927-58058927	58058926	AW822073	L609Q	8	0.046
DPMX45-2F	chr2:120558825:A:C	chr2:120558826-120558826	120558825	Cdan1	F457L	21	0.046
DPMX43-5F	chrX:134646661:A:C	chrX:134646662-134646662	134646661	Armcx5	Y246S	14	0.046
DPMX43-5F	chr13:55952653:C:T	chr13:55952654-55952654	55952653	Catsper3	L184F	21	0.045
DPMX43-5F	chr6:97169708:G:T	chr6:97169709-97169709	97169708	Uba3	F155L	7	0.045
DPMX17-1E	chr2:87082414:A:G	chr2:87082415-87082415	87082414	Or10ag53	I45V	22	0.045
DPMX43-5F	chr17:36235790:T:G	chr17:36235791-36235791	36235790	Ppp1r10	S124R	6	0.045
DPMX17-1E	chr11:86976786:G:C	chr11:86976787-86976787	86976786	Smg8	L265V	8	0.045
DPMX43-5F	chr11:77909008:C:A	chr11:77909009-77909009	77909008	Phf12	P363H	7	0.045
DPMX17-1E	chr5:15028751:G:C	chr5:15028752-15028752	15028751	Gm10354	C46W	43	0.045
DPMX17-1E	chr14:61447576:G:T	chr14:61447577-61447577	61447576	Sacs	A3208S	7	0.045
DPMX45-2F	chr13:33223790:G:A	chr13:33223791-33223791	33223790	Serpinb9b	E328K	9	0.045
DPMX43-5F	chr9:53481629:AG:	chr9:53481629-53481629	53481629	Npat	R1113fs	7	0.045
DPMX17-1E	chr3:113891494:A:C	chr3:113891495-113891495	113891494	Col11a1	Y420S	8	0.045
DPMX17-1E	chr14:50651644:T:	chr14:50651644-50651644	50651644	Or11g1	F215fs	7	0.045
DPMX43-5F	chr7:8383235:A:C	chr7:8383236-8383236	8383235	Vmn2r44	H119Q	38	0.045
DPMX45-2F	chr12:65199534::T	chr12:65199534-65199534	65199534	Mis18bp1	455-456_-/X	9	0.045
CBLA1074-1F	chr7:104624430:T:G	chr7:104624431-104624431	104624430	Or52e8	T258P	11	0.045
DPMX17-1E	chr10:78683436:A:	chr10:78683436-78683436	78683436	Or7c70	F104fs	6	0.045
CBLA1074-1F	chr17:23578697:G:T	chr17:23578698-23578698	23578697	Vmn2r115	V724F	13	0.045
DPMX45-2F	chr18:44216443:G:A	chr18:44216444-44216444	44216443	Spink6	S93N	9	0.045
DPMX43-5F	chr6:42341597:T:C	chr6:42341598-42341598	42341597	Epha1	E447G	13	0.045
DPMX47-1D	chr17:23575963:G:C	chr17:23575964-23575964	23575963	Vmn2r115	G521R	15	0.045
CBLA1074-1F	chr5:27706240:T:G	chr5:27706241-27706241	27706240	Speer4b	N42T	17	0.045
DPMX43-5F	chr4:145348903:C:A	chr4:145348904-145348904	145348903	Zfp268	Q114K	7	0.045
DPMX17-1E	chr17:32408303:A:G	chr17:32408304-32408304	32408303	Ephx3	L40P	6	0.045
DPMX45-2F	chr7:106705759:G:A	chr7:106705760-106705760	106705759	Or2d2b	L103F	30	0.045
DPMX9-3H	chr5:15858612:C:T	chr5:15858613-15858613	15858612	4930572O03Rik	A136T	32	0.045
DPMX43-5F	chr5:15028758:C:T	chr5:15028759-15028759	15028758	Gm10354	R44Q	42	0.045
DPMX45-2F	chr16:35661354:A:G	chr16:35661355-35661355	35661354	Parp14	I1531T	16	0.045
DPMX47-1D	chr3:100379763:T:C	chr3:100379764-100379764	100379763	Tent5c	N331D	8	0.045
CBLA1074-1F	chr17:23578600:C:A	chr17:23578601-23578601	23578600	Vmn2r115	YF691-692*F	13	0.045
DPMX45-2F	chr1:69883527:A:G	chr1:69883528-69883528	69883527	Spag16	I86V	9	0.044
DPMX47-1D	chr9:7561465:G:A	chr9:7561466-7561466	7561465	Mmp8	D157N	19	0.044
DPMX17-1E	chr6:119929826:G:A	chr6:119929827-119929827	119929826	Wnk1	P1230L	10	0.044
DPMX43-5F	chr6:121014424:T:G	chr6:121014425-121014425	121014424	Mical3	Q276P	8	0.044
DPMX45-2F	chr6:116493094:A:C	chr6:116493095-116493095	116493094	Or6d12	Y119S	19	0.044
CBLA1074-1F	chr10:12540739:A:C	chr10:12540740-12540740	12540739	Utrn	L1895R	6	0.044
CBLA1074-1F	chrX:134646661:A:C	chrX:134646662-134646662	134646661	Armcx5	Y246S	16	0.044
DPMX9-3H	chr5:15730871:T:C	chr5:15730872-15730872	15730871	Gm21190	I161M	6	0.044
DPMX47-1D	chr5:15730871:T:C	chr5:15730872-15730872	15730871	Gm21190	I161M	17	0.044
DPMX45-2F	chr10:58059130:C:A	chr10:58059131-58059131	58059130	AW822073	R541M	6	0.044
DPMX45-2F	chr5:15080311:T:G	chr5:15080312-15080312	15080311	Gm17019	T167P	6	0.044
DPMX43-5F	chr2:181639327:C:T	chr2:181639328-181639328	181639327	Gm14496	L473F	6	0.044
DPMX47-1D	chr1:88162937:G:T	chr1:88162938-88162938	88162937	Mroh2a	Q357H	26	0.044
DPMX9-3H	chr11:114850638:T:	chr11:114850638-114850638	114850638	Cd300c	I59fs	7	0.044
DPMX43-5F	chr5:27702103:C:A	chr5:27702104-27702104	27702103	Speer4b	V219L	8	0.044
DPMX45-2F	chr5:15858542:T:G	chr5:15858543-15858543	15858542	4930572O03Rik	E159A	85	0.044
DPMX45-2F	chr5:15858539:G:T	chr5:15858540-15858540	15858539	4930572O03Rik	T160N	86	0.044
CBLA1074-1F	chr17:23578611:C:G	chr17:23578612-23578612	23578611	Vmn2r115	S695*	12	0.044
DPMX45-2F	chr8:22504566:G:A	chr8:22504567-22504567	22504566	Atp7b	L697F	17	0.044
DPMX9-3H	chr7:45690982:T:G	chr7:45690983-45690983	45690982	Nomo1	V123G	9	0.044
DPMX45-2F	chr5:15919079:A:C	chr5:15919080-15919080	15919079	Speer4c	W41G	101	0.044
DPMX47-1D	chr5:14960595:C:T	chr5:14960596-14960596	14960595	Gm9758	A213T	11	0.044
DPMX17-1E	chr12:104357801:T:G	chr12:104357802-104357802	104357801	Serpina3m	M242R	8	0.044
DPMX17-1E	chr5:26326219:C:G	chr5:26326220-26326220	26326219	Gm10220	W43C	11	0.044
DPMX17-1E	chr9:123829371::A	chr9:123829371-123829371	123829371	Ccr3	235-236_-/X	11	0.044
DPMX45-2F	chr3:101187148:T:G	chr3:101187149-101187149	101187148	Cd2	I225L	10	0.044
DPMX43-5F	chr9:64759841:C:G	chr9:64759842-64759842	64759841	Dennd4a	L316V	8	0.044
DPMX45-2F	chr2:89156181:A:C	chr2:89156182-89156182	89156181	Or4c124	L114R	6	0.044
DPMX45-2F	chr2:125520717:T:G	chr2:125520718-125520718	125520717	Shc4	K244Q	17	0.044
DPMX45-2F	chr4:147596804:A:G	chr4:147596805-147596805	147596804	Zfp982	N54S	43	0.044
DPMX45-2F	chr3:137986224:G:A	chr3:137986225-137986225	137986224	Adh1	A71T	40	0.044
CBLA1074-1F	chr5:26206094:G:T	chr5:26206095-26206095	26206094	Gm1979	H208N	11	0.043
DPMX17-1E	chr6:115826210:G:A	chr6:115826211-115826211	115826210	Mbd4	A260V	7	0.043
DPMX43-5F	chr1:86027466:T:G	chr1:86027467-86027467	86027466	Htr2b	L346F	16	0.043
DPMX43-5F	chr2:87202020:T:G	chr2:87202021-87202021	87202020	Or12e9	N48K	10	0.043
[truncated: 1,029 more rows]
