# Supplementary material for: Mitochondrial metabolism sustains DNMT3A-R882-mutant clonal haematopoiesis
Source: Nature. 2025 Apr 16;642(8067):431–41. doi: 10.1038/s41586-025-08980-6 (PMC12158785; doi:10.1038/s41586-025-08980-6)
Supplement: Supplementary file 4 — Supplementary Tables 1–11. [file 41586_2025_8980_MOESM4_ESM.zip › 2024-02-04132E-s4/Supplementary Table 2.xlsx]

## Sheet: Sheet1
Supplementary Table 2: Identified Dnmt3aR882H/+ vulnerabilities.
id	num	lo.neg	p.neg	fdr.neg	rank.neg	goodsgrna.neg	lo.pos	p.pos	fdr.pos	rank.pos	goodsgrna.pos
Imp3	5	3.1027e-12	2.687e-07	0.000127	1	5	1	1	1	18424	0
Bcl2	5	4.6299e-11	2.687e-07	0.000127	2	5	1	1	1	18423	0
Rpl8	5	3.5194e-10	2.687e-07	0.000127	3	5	1	1	1	18406	0
Psmg4	5	4.2924e-10	2.687e-07	0.000127	4	5	1	1	1	18422	0
Fau	5	6.998e-10	2.687e-07	0.000127	5	5	1	1	1	18421	0
Nkap	5	7.3737e-10	2.687e-07	0.000127	6	5	1	1	1	18420	0
Slc25a1	5	9.7394e-10	2.687e-07	0.000127	7	5	1	1	1	18419	0
Slc7a6os	5	2.0605e-09	2.687e-07	0.000127	8	5	1	1	1	18418	0
Csf2rb2	5	2.5651e-09	2.687e-07	0.000127	9	5	1	1	1	18417	0
Trmt112	5	4.256e-09	2.687e-07	0.000127	10	5	1	1	1	18416	0
Slc3a2	5	4.4548e-09	2.687e-07	0.000127	11	5	1	1	1	18400	0
Txndc17	5	4.9803e-09	2.687e-07	0.000127	12	5	1	1	1	18415	0
Gnb2l1	5	7.5664e-09	2.687e-07	0.000127	13	5	1	1	1	18414	0
Gatc	5	8.9053e-09	2.687e-07	0.000127	14	5	1	1	1	18413	0
Ikzf1	5	1.2782e-08	2.687e-07	0.000127	15	5	1	1	1	18412	0
Runx3	5	1.3053e-08	2.687e-07	0.000127	16	5	1	1	1	18411	0
Rps20	4	1.3532e-08	2.687e-07	0.000127	17	4	1	1	1	18403	0
Fdps	4	1.3551e-08	2.687e-07	0.000127	18	4	1	1	1	18410	0
Acd	5	1.5067e-08	2.687e-07	0.000127	19	5	1	1	1	18372	0
Lmo2	5	1.5521e-08	2.687e-07	0.000127	20	5	0.99953	0.99952	1	18263	0
Rps14	4	1.9228e-08	2.687e-07	0.000127	21	4	1	1	1	18409	0
Twistnb	5	2.3773e-08	2.687e-07	0.000127	22	5	0.99911	0.99911	1	18227	0
Kdm1a	5	2.3882e-08	2.687e-07	0.000127	23	5	1	1	1	18408	0
Tinf2	5	2.7097e-08	2.687e-07	0.000127	24	5	1	1	1	18377	0
Rpl37	3	2.7244e-08	2.687e-07	0.000127	25	3	1	1	1	18407	0
Rrm2	5	4.2811e-08	2.687e-07	0.000127	26	5	1	1	1	18405	0
Mars2	5	4.4178e-08	2.687e-07	0.000127	27	5	0.99992	0.99991	1	18335	0
Hist1h4d	2	4.9132e-08	2.687e-07	0.000127	28	2	1	1	1	18404	0
Med11	5	7.2089e-08	2.687e-07	0.000127	29	5	1	1	1	18402	0
Hscb	5	7.7381e-08	2.687e-07	0.000127	30	5	1	1	1	18401	0
Cdt1	5	7.7951e-08	2.687e-07	0.000127	31	4	0.43374	0.57715	1	10307	1
Rfwd2	5	8.4948e-08	2.687e-07	0.000127	32	4	0.9853	0.98533	1	17772	0
Pdcd7	5	9.2754e-08	2.687e-07	0.000127	33	5	0.99862	0.99858	1	18190	0
Rbbp4	5	9.3458e-08	2.687e-07	0.000127	34	4	0.99632	0.99631	1	18087	0
Cbfb	5	1.1319e-07	2.687e-07	0.000127	35	5	1	1	1	18395	0
Hhex	5	1.2097e-07	2.687e-07	0.000127	36	5	1	1	1	18399	0
Atp5d	5	1.3102e-07	2.687e-07	0.000127	37	5	1	1	1	18398	0
Hist2h4	4	1.318e-07	2.687e-07	0.000127	38	4	0.99498	0.99499	1	18041	0
Atp6v0d1	5	1.3776e-07	2.687e-07	0.000127	39	4	0.99816	0.99812	1	18166	0
Ppcs	5	1.6776e-07	8.0609e-07	0.00028	40	4	0.96345	0.96343	1	17284	0
Wee1	5	1.7896e-07	8.0609e-07	0.00028	41	4	0.99769	0.99766	1	18140	0
Donson	5	1.9102e-07	8.0609e-07	0.00028	42	5	1	1	1	18397	0
Hic1	5	2.0619e-07	8.0609e-07	0.00028	43	4	0.99836	0.99833	1	18179	0
Igbp1	5	2.1046e-07	8.0609e-07	0.00028	44	5	1	1	1	18396	0
Myc	5	2.1792e-07	8.0609e-07	0.00028	45	5	0.99977	0.99977	1	18295	0
Tsen54	5	2.2193e-07	8.0609e-07	0.00028	46	5	1	1	1	18390	0
Rps10	4	2.3579e-07	8.0609e-07	0.00028	47	4	1	0.99999	1	18369	0
Pdcd2	5	2.6137e-07	8.0609e-07	0.00028	48	5	1	1	1	18393	0
Srsf1	5	2.6985e-07	8.0609e-07	0.00028	49	5	0.99995	0.99994	1	18346	0
Sod1	5	2.8836e-07	8.0609e-07	0.00028	50	5	1	1	1	18394	0
Nsmce4a	5	4.1688e-07	8.0609e-07	0.00028	51	5	0.99999	0.99999	1	18362	0
Mrps34	5	4.4681e-07	8.0609e-07	0.00028	52	4	0.55142	0.67116	1	11974	1
Tal1	5	4.6412e-07	8.0609e-07	0.00028	53	4	0.89936	0.89965	1	16040	0
Eif4a3	5	5.0521e-07	1.3435e-06	0.000406	54	4	0.98839	0.98848	1	17854	0
Ptbp1	5	5.2675e-07	1.3435e-06	0.000406	55	4	0.56727	0.67789	1	12077	1
Cox5b	5	5.2752e-07	1.3435e-06	0.000406	56	5	1	1	1	18392	0
Scd2	5	5.9268e-07	1.3435e-06	0.000406	57	4	0.98108	0.9811	1	17673	0
Cdc20	5	6.2275e-07	1.3435e-06	0.000406	58	4	0.99639	0.99638	1	18092	0
Psmb4	5	6.8255e-07	1.3435e-06	0.000406	59	3	0.19513	0.3613	0.998723	6661	2
Ndufb10	5	6.9416e-07	1.3435e-06	0.000406	60	5	0.9999	0.99989	1	18331	0
Pcbp1	5	7.1012e-07	1.3435e-06	0.000406	61	4	0.29667	0.45312	1	8232	1
Acsl4	5	8.0658e-07	2.4183e-06	0.000707	62	5	1	1	1	18391	0
Eif4a1	5	8.8705e-07	2.4183e-06	0.000707	63	5	0.99979	0.99979	1	18299	0
F8a	5	9.159e-07	2.9557e-06	0.000838	64	5	0.99979	0.99978	1	18296	0
Scap	5	1.0088e-06	2.9557e-06	0.000838	65	5	0.99997	0.99996	1	18354	0
Dut	5	1.2e-06	3.4931e-06	0.000961	66	5	1	1	1	18389	0
Sephs2	5	1.2082e-06	3.4931e-06	0.000961	67	4	0.9625	0.96248	1	17271	0
Sf3b5	5	1.2506e-06	4.0305e-06	0.001046	68	5	1	1	1	18388	0
Asna1	5	1.2841e-06	4.0305e-06	0.001046	69	4	0.2988	0.45499	1	8262	1
Cdipt	5	1.3636e-06	4.0305e-06	0.001046	70	4	0.67177	0.72747	1	12913	1
Nhlrc2	5	1.4385e-06	4.0305e-06	0.001046	71	5	1	1	1	18387	0
Thap11	5	1.491e-06	4.5679e-06	0.001107	72	5	0.99979	0.99979	1	18297	0
Chmp6	5	1.497e-06	4.5679e-06	0.001107	73	5	1	1	1	18386	0
Chmp7	5	1.4982e-06	4.5679e-06	0.001107	74	4	0.94832	0.94821	1	16976	0
Ndufb11	5	1.5449e-06	4.5679e-06	0.001107	75	4	0.93612	0.93611	1	16741	0
Sfpq	5	1.5593e-06	4.5679e-06	0.001107	76	4	0.75081	0.77371	1	13756	1
Hist1h3g	2	1.7541e-06	5.1053e-06	0.001161	77	2	1	1	1	18385	0
Rbm8a	5	1.7754e-06	5.1053e-06	0.001161	78	4	0.99792	0.99789	1	18151	0
Rplp2	5	1.8011e-06	5.1053e-06	0.001161	79	4	0.94907	0.94896	1	16990	0
Ndufa1	4	1.872e-06	5.1053e-06	0.001161	80	4	1	1	1	18384	0
Thoc2	5	1.9039e-06	5.1053e-06	0.001161	81	5	1	1	1	18383	0
Nufip1	5	1.9439e-06	5.6427e-06	0.001209	82	4	0.15881	0.30712	0.988267	5718	1
Ccnd3	5	1.9544e-06	5.6427e-06	0.001209	83	5	1	1	1	18382	0
Dolk	5	1.9604e-06	5.6427e-06	0.001209	84	5	1	1	1	18381	0
Cs	5	2.0121e-06	5.6427e-06	0.001209	85	5	1	1	1	18380	0
Nop9	5	2.0448e-06	5.6427e-06	0.001209	86	4	0.95763	0.95758	1	17164	0
Aasdhppt	5	2.2139e-06	6.1801e-06	0.001309	87	5	0.99891	0.9989	1	18212	0
Rps15	3	2.3671e-06	6.7175e-06	0.001406	88	3	1	1	1	18379	0
Rnaseh2a	5	2.4989e-06	7.2549e-06	0.001485	89	5	1	1	1	18378	0
Rrs1	5	2.5567e-06	7.2549e-06	0.001485	90	4	0.99533	0.99535	1	18051	0
Ankrd11	5	2.7002e-06	7.7922e-06	0.001544	91	5	0.99985	0.99984	1	18316	0
Dph3	6	2.8241e-06	7.7922e-06	0.001544	92	4	0.90511	0.90536	1	16139	1
Mrpl28	5	2.8427e-06	7.7922e-06	0.001544	93	5	1	1	1	18374	0
Dad1	5	3.0363e-06	8.3296e-06	0.001615	94	4	0.4128	0.55807	1	9958	1
Srsf2	5	3.0629e-06	8.3296e-06	0.001615	95	5	1	1	1	18376	0
Exosc4	5	3.1887e-06	8.867e-06	0.001667	96	5	0.99986	0.99985	1	18320	0
Taz	5	3.2033e-06	8.867e-06	0.001667	97	4	0.31815	0.47219	1	8528	1
Hnrnpa0	5	3.2097e-06	8.867e-06	0.001667	98	5	1	1	1	18375	0
Htra2	5	3.309e-06	9.9418e-06	0.00185	99	4	0.09285	0.20385	0.982427	3823	1
Runx1	5	3.4439e-06	1.0479e-05	0.001931	100	5	1	1	1	18373	0
Alg2	5	4.1124e-06	1.2629e-05	0.002281	101	3	0.88807	0.88836	1	15824	0
Ccdc71l	5	4.1553e-06	1.2629e-05	0.002281	102	5	1	0.99999	1	18371	0
Atp5b	5	4.3732e-06	1.3704e-05	0.002451	103	4	0.85574	0.85614	1	15215	1
Dnlz	5	4.5635e-06	1.4241e-05	0.002475	104	4	0.97855	0.97852	1	17600	0
Rps2	2	4.5991e-06	1.4241e-05	0.002475	105	2	1	0.99999	1	18370	0
Nol7	5	4.6678e-06	1.4241e-05	0.002475	106	4	0.99672	0.99671	1	18102	0
Pagr1a	5	4.7067e-06	1.4778e-05	0.002475	107	5	1	0.99999	1	18368	0
Znhit2	5	4.7707e-06	1.4778e-05	0.002475	108	5	1	0.99999	1	18367	0
Copg1	5	4.8817e-06	1.4778e-05	0.002475	109	4	0.91899	0.91913	1	16411	0
Mrp63	5	4.9068e-06	1.4778e-05	0.002475	110	4	0.76984	0.78648	1	14016	1
Glrx5	5	4.9707e-06	1.5316e-05	0.002542	111	4	0.9773	0.97728	1	17580	0
Fam46a	5	5.397e-06	1.8003e-05	0.00291	112	5	0.99975	0.99975	1	18290	0
Pcna	5	5.4196e-06	1.8003e-05	0.00291	113	5	0.99999	0.99999	1	18366	0
Tsr3	5	5.4484e-06	1.8003e-05	0.00291	114	4	0.12009	0.24751	0.985475	4601	1
Mrpl51	5	5.889e-06	1.9078e-05	0.003056	115	4	0.99203	0.99212	1	17953	0
Rpl4	5	6.1351e-06	1.9615e-05	0.003115	116	4	0.47263	0.61296	1	10938	1
Ndnl2	5	6.3889e-06	2.069e-05	0.003258	117	4	0.99228	0.99238	1	17961	0
Eif3j2	5	6.4459e-06	2.0958e-05	0.003272	118	4	0.88493	0.8852	1	15767	0
Rps16	3	6.4838e-06	2.1496e-05	0.003328	119	3	0.99999	0.99999	1	18365	0
Dtymk	7	6.6977e-06	2.3377e-05	0.00353	120	4	0.70258	0.74443	1	13232	1
Sfi1	5	6.7121e-06	2.3377e-05	0.00353	121	4	0.37828	0.52648	1	9422	1
Hmbs	5	6.8179e-06	2.3377e-05	0.00353	122	5	0.99999	0.99999	1	18364	0
Top3a	5	7.1244e-06	2.3914e-05	0.003582	123	4	0.99781	0.99778	1	18145	0
Tecr	5	7.3251e-06	2.4989e-05	0.003713	124	5	0.99992	0.99992	1	18336	0
Psmb7	5	7.5766e-06	2.6064e-05	0.003842	125	4	0.69766	0.74163	1	13171	1
Cdk12	5	7.6782e-06	2.6601e-05	0.00389	126	5	0.99999	0.99999	1	18363	0
Bysl	5	7.9709e-06	2.8213e-05	0.004061	127	5	0.99998	0.99998	1	18359	0
Atp6v0c	5	7.9989e-06	2.8213e-05	0.004061	128	3	0.58495	0.68563	1	12200	1
Terf1	5	8.3151e-06	3.0363e-05	0.004336	129	4	0.072265	0.16975	0.967914	3223	1
Oraov1	5	8.4911e-06	3.09e-05	0.004379	130	5	0.9988	0.99877	1	18207	0
Polr2l	5	8.8688e-06	3.2512e-05	0.004573	131	5	0.99996	0.99995	1	18350	0
Rrp7a	5	9.1885e-06	3.305e-05	0.004613	132	4	0.74686	0.77113	1	13699	1
Cdan1	5	9.367e-06	3.3587e-05	0.004653	133	4	0.98715	0.9872	1	17821	0
Armc7	5	1.0592e-05	4.0036e-05	0.005464	134	3	0.19527	0.3615	0.998723	6665	1
Fem1c	5	1.0607e-05	4.0036e-05	0.005464	135	4	0.582	0.68432	1	12177	1
Mfsd7b	5	1.079e-05	4.0573e-05	0.005497	136	4	0.94025	0.94024	1	16823	0
Aldoa	5	1.0938e-05	4.138e-05	0.005565	137	4	0.85999	0.86029	1	15300	0
Exosc8	5	1.1715e-05	4.756e-05	0.00635	138	4	0.72873	0.75978	1	13510	1
Snapc3	5	1.2433e-05	5.0247e-05	0.00666	139	4	0.97543	0.97542	1	17544	0
Ywhaz	5	1.2893e-05	5.4546e-05	0.007178	140	5	0.99973	0.99973	1	18288	0
Ube2z	5	1.2976e-05	5.5083e-05	0.007198	141	5	0.99999	0.99998	1	18361	0
Yrdc	5	1.3521e-05	5.7233e-05	0.007426	142	4	0.63064	0.70675	1	12552	1
Eif3j1	5	1.4017e-05	5.8845e-05	0.007582	143	4	0.16348	0.31426	0.990088	5837	1
Ubr4	5	1.4491e-05	6.2069e-05	0.007941	144	5	0.99988	0.99988	1	18326	0
1810013L24Rik	5	1.5332e-05	6.5294e-05	0.008296	145	5	0.9997	0.9997	1	18281	0
Med28	5	1.5705e-05	6.7981e-05	0.008579	146	4	0.97481	0.97479	1	17534	0
Tfb2m	5	1.585e-05	6.9055e-05	0.008655	147	5	0.99998	0.99998	1	18360	0
Rpl13a	5	1.5997e-05	7.0668e-05	0.008797	148	4	0.83932	0.84074	1	14933	1
Ccdc84	5	1.6617e-05	7.1205e-05	0.008805	149	5	0.99998	0.99998	1	18358	0
Rpl36al	5	1.6891e-05	7.3892e-05	0.009076	150	4	0.77449	0.78969	1	14069	1
Gclc	5	1.7099e-05	7.4429e-05	0.009081	151	4	0.80042	0.80864	1	14377	1
Prelid1	5	1.7621e-05	7.7654e-05	0.009412	152	3	0.85605	0.85642	1	15225	1
Hist2h2ab	3	1.7725e-05	7.9266e-05	0.009545	153	2	0.27094	0.43003	1	7820	1
Dusp12	5	1.8179e-05	8.1953e-05	0.009805	154	5	0.99892	0.99891	1	18214	0
1810026J23Rik	5	1.9301e-05	8.8939e-05	0.010504	155	3	0.98893	0.98902	1	17868	0
Brd2	5	1.9342e-05	8.8939e-05	0.010504	156	5	0.99998	0.99998	1	18357	0
Wdr77	5	2.1337e-05	9.2701e-05	0.010878	157	4	0.90165	0.90192	1	16074	0
Irs2	5	2.4548e-05	0.00010721	0.012502	158	5	0.99919	0.99919	1	18237	0
Mrpl37	5	2.5628e-05	0.00011043	0.012699	159	5	0.99871	0.99867	1	18198	0
Huwe1	5	2.5699e-05	0.00011043	0.012699	160	5	0.99996	0.99995	1	18349	0
Timm10	5	2.5981e-05	0.00011097	0.012699	161	4	0.56168	0.67551	1	12035	1
Ikzf2	5	2.6795e-05	0.0001142	0.012987	162	4	0.96857	0.96857	1	17394	0
Rnf11	5	2.7616e-05	0.00011796	0.013291	163	5	0.99997	0.99997	1	18356	0
Rpf2	5	2.7707e-05	0.00011903	0.013291	164	1	0.70577	0.74624	1	13259	1
Dbr1	5	2.7729e-05	0.00011903	0.013291	165	4	0.99722	0.99722	1	18123	0
Tars2	5	2.805e-05	0.00012065	0.013369	166	4	0.76064	0.7802	1	13888	1
Hist1h1e	5	2.8098e-05	0.00012118	0.013369	167	4	0.9981	0.99805	1	18159	0
Srp72	5	2.8527e-05	0.00012226	0.013404	168	5	0.99997	0.99997	1	18355	0
Tgfb1	5	2.886e-05	0.00012333	0.013404	169	5	0.99958	0.99957	1	18269	0
Srsf7	5	2.9032e-05	0.00012414	0.013404	170	4	0.99117	0.99122	1	17933	0
Vcpip1	5	2.9116e-05	0.00012441	0.013404	171	4	0.044648	0.12222	0.939835	2390	1
Hnrnpl	5	2.9817e-05	0.00012978	0.013902	172	5	0.99997	0.99996	1	18351	0
Ncl	5	3.0028e-05	0.00013139	0.013993	173	5	0.99995	0.99995	1	18347	0
Smg8	5	3.1503e-05	0.00014429	0.015278	174	4	0.89532	0.89558	1	15968	0
Wdr43	5	3.2614e-05	0.00014752	0.015498	175	5	0.99997	0.99996	1	18353	0
Kti12	5	3.2721e-05	0.00014805	0.015498	176	4	0.98372	0.98377	1	17736	0
Rpl18	2	3.3022e-05	0.00014913	0.015523	177	2	0.99997	0.99996	1	18352	0
Ran	5	3.3371e-05	0.00015128	0.015658	178	5	0.99995	0.99994	1	18344	0
Cct4	5	3.4118e-05	0.00015504	0.015958	179	4	0.98428	0.98431	1	17744	0
Utp18	5	3.5074e-05	0.00015826	0.016199	180	3	0.90454	0.90479	1	16125	0
Mrpl41	5	3.5739e-05	0.00016095	0.016383	181	4	0.95528	0.95526	1	17114	0
Mrpl34	5	3.6586e-05	0.00016471	0.016674	182	4	0.96986	0.96986	1	17425	0
Chaf1b	5	3.8024e-05	0.0001717	0.017286	183	4	0.98126	0.98129	1	17676	0
Mms22l	5	3.8993e-05	0.00017761	0.017784	184	5	0.99845	0.99841	1	18183	0
Cacul1	5	4.0883e-05	0.00018513	0.018437	185	4	0.99722	0.99722	1	18124	0
Pabpn1	5	4.275e-05	0.00019319	0.019137	186	4	0.98807	0.98815	1	17847	0
Plk1	5	4.3463e-05	0.00019642	0.019352	187	4	0.98566	0.98569	1	17781	0
Vezf1	5	4.3806e-05	0.00019911	0.019512	188	4	0.93038	0.93037	1	16636	0
Tada2b	5	4.494e-05	0.00020555	0.019984	189	4	0.99684	0.99682	1	18105	0
Hdac1	4	4.5328e-05	0.00020609	0.019984	190	4	0.99995	0.99995	1	18348	0
Exosc3	5	4.9539e-05	0.00022329	0.021478	191	4	0.42329	0.56757	1	10130	1
Pgd	5	4.9659e-05	0.00022383	0.021478	192	4	0.72425	0.75713	1	13462	1
Micu2	5	5.3135e-05	0.00023565	0.022366	193	4	0.89285	0.89317	1	15921	0
Slc33a1	5	5.3156e-05	0.00023619	0.022366	194	5	0.99995	0.99994	1	18345	0
Spi1	5	5.3235e-05	0.00023672	0.022366	195	3	0.98877	0.98887	1	17863	0
Rps27l	2	5.4074e-05	0.00024102	0.022656	196	2	0.99995	0.99994	1	18343	0
Gmppb	5	5.4844e-05	0.00024586	0.022993	197	5	0.99971	0.99971	1	18284	0
Ldb1	5	5.8458e-05	0.00026198	0.024377	198	5	0.99952	0.99951	1	18262	0
Mrpl20	5	5.8802e-05	0.00026359	0.024404	199	5	0.99994	0.99993	1	18342	0
Znrd1	5	5.9327e-05	0.00026843	0.024606	200	4	0.96163	0.96159	1	17250	0
Rps3	5	5.9648e-05	0.0002695	0.024606	201	3	0.99201	0.9921	1	17952	0
Atp6v1b2	5	5.9854e-05	0.00027112	0.024606	202	4	0.84555	0.84648	1	15053	1
Nus1	5	5.9863e-05	0.00027112	0.024606	203	3	0.76829	0.78541	1	14000	1
Hectd1	5	6.1679e-05	0.0002781	0.025116	204	5	0.9992	0.9992	1	18238	0
Ndufc2	5	6.2699e-05	0.00028079	0.025235	205	5	0.9998	0.99979	1	18301	0
Orc6	5	6.4793e-05	0.00028563	0.025368	206	5	0.99994	0.99993	1	18341	0
Tfrc	5	6.5747e-05	0.0002867	0.025368	207	3	0.95825	0.95821	1	17182	0
Gpkow	5	6.5963e-05	0.00028724	0.025368	208	5	0.99993	0.99993	1	18340	0
Mrpl4	5	6.5976e-05	0.00028778	0.025368	209	4	0.98854	0.98863	1	17859	0
Preb	5	6.6552e-05	0.00029046	0.025483	210	3	0.97665	0.97661	1	17569	0
Vhl	5	6.7401e-05	0.0002953	0.025673	211	4	0.98099	0.981	1	17670	0
Mrps31	5	6.7479e-05	0.00029584	0.025673	212	3	0.21259	0.37822	1	6947	1
Csnk1a1	5	6.7712e-05	0.00029691	0.025673	213	4	0.74501	0.76995	1	13678	1
Spc24	5	6.8768e-05	0.0002996	0.025673	214	4	0.98454	0.98458	1	17750	0
Dusp4	5	6.8952e-05	0.0002996	0.025673	215	5	0.99906	0.99906	1	18223	0
Rps5	5	7.1395e-05	0.00030873	0.026334	216	4	0.98787	0.98793	1	17841	0
Pole4	5	7.2148e-05	0.0003125	0.026501	217	5	0.99993	0.99992	1	18339	0
N4bp1	5	7.2256e-05	0.00031357	0.026501	218	5	0.99993	0.99992	1	18338	0
H2afx	4	7.4003e-05	0.00032324	0.026972	219	4	0.99956	0.99955	1	18266	0
Zfp217	5	7.4459e-05	0.00032593	0.026972	220	3	0.97696	0.97692	1	17575	0
Ndufaf3	5	7.4584e-05	0.00032593	0.026972	221	4	0.97983	0.97981	1	17638	0
Snrpd3	5	7.4708e-05	0.00032647	0.026972	222	4	0.99812	0.99808	1	18162	0
Ndufs5	5	7.4909e-05	0.00032647	0.026972	223	5	0.99993	0.99992	1	18337	0
Wbscr16	5	7.5332e-05	0.00032808	0.026985	224	4	0.51638	0.65358	1	11645	1
Pop7	5	7.6465e-05	0.00033023	0.027041	225	3	0.97886	0.97883	1	17607	0
Tsen34	5	7.8232e-05	0.00034044	0.027753	226	4	0.32953	0.48233	1	8703	1
Zfc3h1	5	8.0566e-05	0.00035011	0.028416	227	4	0.96866	0.96866	1	17396	0
Jmjd6	5	8.2829e-05	0.00036032	0.029076	228	4	0.99337	0.99341	1	17996	0
Supt20	5	8.3119e-05	0.0003614	0.029076	229	4	0.98687	0.98693	1	17809	0
Hist1h4f	2	8.4109e-05	0.00036624	0.029253	230	2	0.99992	0.99991	1	18334	0
Mcm3	5	8.417e-05	0.00036677	0.029253	231	4	0.54655	0.66914	1	11934	1
Gfer	5	8.6207e-05	0.00037779	0.030002	232	3	0.90341	0.90365	1	16109	0
Tbcb	5	8.8137e-05	0.00038827	0.030702	233	3	0.59674	0.69096	1	12292	1
Fxn	5	8.9649e-05	0.00039364	0.030889	234	4	0.95918	0.95912	1	17208	0
Tsr1	5	9.0096e-05	0.00039633	0.030889	235	4	0.54028	0.66652	1	11884	1
Arl2	5	9.0378e-05	0.00039794	0.030889	236	4	0.95344	0.95339	1	17080	0
Birc5	5	9.066e-05	0.00039902	0.030889	237	3	0.96135	0.96129	1	17241	0
Cdc37	5	9.0661e-05	0.00039902	0.030889	238	3	0.95353	0.95348	1	17083	0
Ppm1d	5	9.1204e-05	0.00040332	0.031079	239	4	0.13401	0.26931	0.985475	5008	1
Psmc4	5	9.1655e-05	0.000406	0.031079	240	3	0.20311	0.3697	1	6794	1
Smc5	5	9.1992e-05	0.00040654	0.031079	241	4	0.34548	0.49692	1	8956	1
1810043H04Rik	5	9.4201e-05	0.00041836	0.031761	242	5	0.99991	0.9999	1	18333	0
Eif6	5	9.468e-05	0.0004189	0.031761	243	4	0.99714	0.99713	1	18117	0
Rpl31	2	9.5878e-05	0.00042374	0.031996	244	2	0.9999	0.9999	1	18332	0
Yy1	5	9.6489e-05	0.00042642	0.032067	245	4	0.99097	0.99102	1	17926	0
2005-03-01	5	9.7622e-05	0.0004318	0.032288	246	3	0.83963	0.841	1	14941	1
Psmb6	5	9.7877e-05	0.00043287	0.032288	247	4	0.81301	0.81847	1	14550	1
Sf1	5	0.00010325	0.00045706	0.033955	248	4	0.99446	0.99447	1	18027	0
Ap2s1	5	0.00010558	0.00046619	0.034356	249	4	0.98904	0.98913	1	17871	0
Mrpl24	5	0.00010565	0.00046619	0.034356	250	5	0.99989	0.99989	1	18330	0
Ythdf2	5	0.00010872	0.00047533	0.03489	251	5	0.99989	0.99989	1	18329	0
Rbm25	5	0.00011063	0.00048554	0.035498	252	4	0.99747	0.99746	1	18134	0
Terf2	5	0.00011461	0.00050381	0.036688	253	3	0.48383	0.62325	1	11121	1
Utp3	5	0.00011783	0.00051966	0.037643	254	5	0.99988	0.99988	1	18328	0
Mocs3	5	0.00011807	0.00052101	0.037643	255	5	0.99988	0.99988	1	18327	0
Syvn1	5	0.0001189	0.00052745	0.037928	256	5	0.99982	0.99981	1	18307	0
Rbm10	5	0.00011958	0.00052907	0.037928	257	3	0.16535	0.31699	0.990088	5897	2
Uri1	5	0.00012026	0.00053122	0.037935	258	4	0.96493	0.96493	1	17308	0
Rpl24	3	0.00012163	0.00053767	0.038214	259	3	0.99988	0.99987	1	18325	0
Ybx1	5	0.00012186	0.00053928	0.038214	260	4	0.96719	0.96723	1	17365	0
Nol11	5	0.00012294	0.00054196	0.038257	261	5	0.99988	0.99987	1	18324	0
Emc4	5	0.00012444	0.00055003	0.038531	262	5	0.99988	0.99987	1	18323	0
Drap1	5	0.00012449	0.00055003	0.038531	263	4	0.98853	0.98862	1	17858	0
Kit	5	0.0001251	0.00055217	0.038535	264	5	0.99987	0.99987	1	18322	0
Jak2	5	0.00012597	0.00055647	0.038689	265	5	0.99925	0.99924	1	18240	0
Polr1b	5	0.0001272	0.00056131	0.038878	266	4	0.9216	0.92171	1	16467	0
Klhl11	5	0.00012853	0.00056722	0.03914	267	5	0.99987	0.99986	1	18321	0
Anp32b	5	0.00013005	0.00057582	0.03933	268	4	0.98026	0.98026	1	17649	0
Psmg3	5	0.00013051	0.00057689	0.03933	269	4	0.16856	0.32185	0.990255	5987	1
Gadd45gip1	5	0.00013083	0.00057743	0.03933	270	4	0.98348	0.98354	1	17731	0
Sf3b3	5	0.00013113	0.00057851	0.03933	271	4	0.87139	0.87167	1	15513	0
Srp14	5	0.00013295	0.00058549	0.039514	272	4	0.33599	0.48824	1	8810	1
Polr1d	10	0.00013313	0.00058603	0.039514	273	6	0.051995	0.13512	0.949022	2616	3
Dpagt1	5	0.0001348	0.00058926	0.039514	274	4	0.99442	0.99444	1	18025	0
Usp37	5	0.00013496	0.00058979	0.039514	275	4	0.12259	0.25147	0.985475	4669	1
Slc39a7	5	0.00013634	0.00059517	0.039657	276	4	0.99746	0.99745	1	18133	0
Elp4	5	0.00013681	0.00059678	0.039657	277	3	0.60382	0.69418	1	12346	1
Spr	5	0.00013755	0.0006	0.039657	278	4	0.92718	0.92721	1	16576	0
Ncoa4	5	0.00013797	0.00060108	0.039657	279	4	0.97839	0.97836	1	17596	0
Hist1h2ab	1	0.00013854	0.00060269	0.039657	280	1	0.99986	0.99985	1	18319	0
Ddx5	5	0.00014072	0.00061666	0.040432	281	5	0.99986	0.99985	1	18318	0
Idi1	5	0.00014131	0.00062096	0.040569	282	4	0.99269	0.99276	1	17972	0
Cdk9	5	0.00014425	0.0006387	0.041581	283	5	0.99986	0.99985	1	18317	0
Psma1	5	0.00015006	0.00066879	0.043387	284	5	0.99985	0.99984	1	18315	0
Mplkip	5	0.00015166	0.00067631	0.043692	285	5	0.99985	0.99984	1	18314	0
Ffar3	5	0.00015215	0.00068008	0.043692	286	5	0.99985	0.99984	1	18313	0
C030046E11Rik	5	0.0001523	0.00068061	0.043692	287	5	0.99985	0.99984	1	18312	0
Uqcrc1	5	0.00015339	0.00068599	0.043884	288	4	0.62463	0.70386	1	12509	1
Kdsr	5	0.00015409	0.00069082	0.044025	289	4	0.99218	0.99227	1	17958	0
Fev	5	0.00015471	0.00069297	0.044025	290	4	0.85669	0.85705	1	15233	1
Cox6c	5	0.00015575	0.00069888	0.044232	291	3	0.83479	0.83659	1	14866	1
Gspt1	5	0.0001562	0.00070103	0.044232	292	5	0.99984	0.99983	1	18311	0
Wdr26	5	0.00015722	0.00070641	0.044419	293	4	0.99783	0.99781	1	18146	0
Brf1	5	0.00015939	0.00071877	0.045043	294	4	0.9673	0.96733	1	17370	0
Abt1	5	0.000161	0.0007236	0.045192	295	5	0.99954	0.99953	1	18264	0
Polr3d	5	0.00016493	0.00074349	0.046188	296	4	0.52551	0.66043	1	11777	1
Gtf2e2	5	0.00016521	0.00074456	0.046188	297	4	0.84384	0.84487	1	15021	1
Sf3a1	5	0.00016825	0.00075692	0.046641	298	5	0.99983	0.99982	1	18310	0
Lce1j	2	0.00016829	0.00075692	0.046641	299	2	0.99983	0.99982	1	18309	0
Ranbp2	5	0.00016964	0.0007623	0.046815	300	4	0.70689	0.74689	1	13274	1
Ticrr	5	0.00017233	0.00077197	0.047252	301	4	0.964	0.964	1	17297	0
Fam32a	5	0.0001732	0.00077519	0.047292	302	4	0.99757	0.99755	1	18137	0
Nudcd2	5	0.00017405	0.00078003	0.04743	303	3	0.97895	0.97892	1	17609	0
Supt5	5	0.00017525	0.00078809	0.047763	304	5	0.99982	0.99981	1	18308	0
Ap4b1	5	0.00018625	0.00083431	0.050398	305	5	0.99981	0.9998	1	18306	0
Srp19	5	0.00018752	0.00084022	0.050589	306	5	0.99981	0.9998	1	18305	0
Tspan31	5	0.00018944	0.00084721	0.050743	307	5	0.99981	0.9998	1	18304	0
Sf3a3	5	0.0001895	0.00084828	0.050743	308	3	0.9848	0.98483	1	17758	0
Romo1	5	0.00019171	0.00085903	0.051182	309	4	0.80448	0.81181	1	14431	1
Eif2b2	5	0.00019223	0.00086118	0.051182	310	4	0.99563	0.99565	1	18065	0
Rab10	5	0.00019462	0.00087085	0.05159	311	5	0.99981	0.9998	1	18303	0
Npm1	2	0.00019702	0.0008816	0.05206	312	2	0.9998	0.99979	1	18302	0
Pold1	5	0.00019858	0.00088858	0.052304	313	3	0.91438	0.91456	1	16319	0
Mrpl53	5	0.00020072	0.00089933	0.052497	314	5	0.9998	0.99979	1	18300	0
Fth1	5	0.00020128	0.00090041	0.052497	315	4	0.79354	0.80346	1	14294	1
Exoc8	5	0.00020144	0.00090041	0.052497	316	3	0.087679	0.19529	0.97886	3675	2
Rpl32	3	0.00020204	0.00090363	0.052519	317	3	0.99979	0.99979	1	18298	0
Fam50a	5	0.00020288	0.00090847	0.052634	318	5	0.99888	0.99887	1	18211	0
Las1l	5	0.00020554	0.00092029	0.053152	319	4	0.99598	0.99599	1	18074	0
Osbp	5	0.00020773	0.00093211	0.053666	320	3	0.97822	0.9782	1	17593	0
Dnajc9	5	0.00021011	0.00094286	0.054116	321	2	0.98827	0.98836	1	17852	0
Hspa5	5	0.00021112	0.00094716	0.054194	322	3	0.82866	0.83134	1	14784	1
Gtf3c1	5	0.00021714	0.00097618	0.055682	323	3	0.95023	0.95013	1	17008	0
Bhlhe40	5	0.00021891	0.00098639	0.05609	324	3	0.98901	0.9891	1	17870	0
Bub3	5	0.00022133	0.0010025	0.056832	325	4	0.52575	0.66052	1	11778	1
Wdr75	5	0.00022272	0.0010068	0.0569	326	4	0.92607	0.92612	1	16556	0
Eed	5	0.00022632	0.0010181	0.057362	327	3	0.12374	0.2533	0.985475	4702	1
Rps9	5	0.00023072	0.0010353	0.058131	328	3	0.59548	0.69039	1	12282	1
Rbm15	5	0.00023152	0.0010396	0.058131	329	5	0.99913	0.99912	1	18228	0
Prpf40a	5	0.000232	0.0010412	0.058131	330	4	0.9954	0.99543	1	18057	0
Cyc1	5	0.00023734	0.0010654	0.059272	331	5	0.99964	0.99964	1	18273	0
Med12	5	0.00023814	0.0010681	0.059272	332	3	0.28409	0.44171	1	8028	2
Tmem184c	5	0.00024047	0.0010804	0.059778	333	5	0.99976	0.99976	1	18294	0
Tmed10	5	0.00024163	0.0010877	0.059923	334	3	0.46098	0.60226	1	10734	2
Use1	5	0.00024217	0.0010896	0.059923	335	3	0.46229	0.60341	1	10758	1
H2-Q7	3	0.00024378	0.0010982	0.060216	336	3	0.99976	0.99975	1	18293	0
Gal3st1	5	0.00024581	0.0011084	0.060596	337	5	0.99975	0.99975	1	18292	0
Ndufs8	5	0.00024739	0.0011127	0.060651	338	5	0.99975	0.99975	1	18291	0
Hist1h2aa	5	0.00024934	0.0011207	0.06091	339	1	0.28708	0.44442	1	8074	2
Nipbl	5	0.00025009	0.0011261	0.061022	340	4	0.8012	0.80923	1	14389	1
Cited2	5	0.0002523	0.0011352	0.061337	341	4	0.92657	0.92664	1	16565	0
Mrps7	5	0.00025325	0.0011412	0.061476	342	5	0.99895	0.99895	1	18217	0
Noc4l	5	0.00025722	0.0011594	0.062081	343	5	0.99974	0.99974	1	18289	0
Spcs1	5	0.00025816	0.0011648	0.062081	344	4	0.94147	0.94145	1	16854	0
Rad21	5	0.00025846	0.0011653	0.062081	345	3	0.53909	0.666	1	11878	1
Ppp1ca	5	0.00025868	0.0011659	0.062081	346	4	0.79727	0.8063	1	14339	1
Lipt2	5	0.00026385	0.0011863	0.062987	347	4	0.976	0.97598	1	17559	0
Dr1	5	0.00026499	0.0011928	0.06308	348	5	0.99966	0.99966	1	18276	0
Upf1	5	0.00026557	0.0011949	0.06308	349	4	0.95802	0.95799	1	17175	0
Dhps	5	0.00026682	0.0012003	0.063182	350	3	0.98228	0.98233	1	17699	0
Ndufb2	5	0.00026989	0.0012191	0.06399	351	3	0.40072	0.54694	1	9790	1
Rpl14	5	0.00027363	0.0012341	0.064596	352	5	0.99973	0.99973	1	18287	0
Hist1h1d	4	0.00027667	0.0012513	0.06531	353	3	0.97012	0.97013	1	17429	0
Zeb2	5	0.00028058	0.0012658	0.065881	354	4	0.7008	0.7434	1	13203	1
Mrps21	5	0.00028136	0.0012728	0.066058	355	4	0.64279	0.71275	1	12671	1
Chi3l3	4	0.00028335	0.001283	0.066242	356	4	0.99972	0.99972	1	18286	0
Arpc4	9	0.00028347	0.0012836	0.066242	357	6	0.69055	0.73771	1	13092	1
Npepps	5	0.00028751	0.0013024	0.066976	358	5	0.99971	0.99971	1	18285	0
Tonsl	5	0.00028813	0.0013051	0.066976	359	5	0.9988	0.99876	1	18205	0
Eprs	5	0.00029467	0.001333	0.067953	360	3	0.32461	0.47793	1	8627	1
Gapdh	2	0.00029529	0.0013346	0.067953	361	2	0.9997	0.9997	1	18283	0
Wnk1	5	0.0002954	0.0013352	0.067953	362	4	0.99802	0.99799	1	18155	0
Srbd1	5	0.00029771	0.0013454	0.068284	363	4	0.97043	0.97044	1	17440	0
Gm20604	2	0.00030257	0.0013663	0.069157	364	2	0.9997	0.9997	1	18282	0
Chd4	5	0.00030552	0.0013792	0.069537	365	5	0.99969	0.99969	1	18280	0
Elac2	5	0.00030618	0.0013814	0.069537	366	4	0.99733	0.99732	1	18128	0
Hspe1	3	0.00031347	0.001419	0.071236	367	3	0.9931	0.99313	1	17990	0
Rpl18a	2	0.00031464	0.0014238	0.071284	368	2	0.99969	0.99968	1	18279	0
Cog1	5	0.00031766	0.0014378	0.071789	369	3	0.62633	0.70465	1	12526	1
Ints7	5	0.000319	0.0014426	0.071836	370	5	0.99968	0.99968	1	18278	0
Sf3b2	5	0.00032145	0.0014496	0.071849	371	3	0.31515	0.46961	1	8487	2
Cnot11	5	0.00032188	0.0014507	0.071849	372	4	0.99793	0.9979	1	18152	0
Fam58b	5	0.0003281	0.0014808	0.072947	373	4	0.99575	0.99577	1	18068	0
Xrn2	5	0.0003283	0.0014808	0.072947	374	5	0.99967	0.99967	1	18277	0
Nudt21	5	0.00033008	0.0014889	0.073149	375	4	0.88013	0.88037	1	15670	0
Psmb3	4	0.00033879	0.0015302	0.074835	376	3	0.83788	0.8394	1	14912	0
Psma4	5	0.00033903	0.0015313	0.074835	377	5	0.99966	0.99966	1	18275	0
Eef2	5	0.00033977	0.0015372	0.074925	378	5	0.99966	0.99966	1	18274	0
Tubb5	5	0.00034112	0.0015431	0.075015	379	4	0.99429	0.99431	1	18018	0
Fdx1l	5	0.00034549	0.0015603	0.075557	380	5	0.99876	0.99873	1	18202	0
Vps72	5	0.00034588	0.0015625	0.075557	381	3	0.93246	0.93243	1	16674	0
Prcc	5	0.00035171	0.0015867	0.076351	382	3	0.88227	0.8825	1	15713	0
Rpl34	4	0.00035183	0.0015872	0.076351	383	3	0.93664	0.93667	1	16751	0
Nfs1	5	0.00035795	0.0016162	0.077545	384	3	0.86942	0.86971	1	15479	0
Sap130	5	0.00035966	0.0016264	0.077656	385	5	0.99964	0.99963	1	18272	0
Ddost	5	0.0003597	0.001627	0.077656	386	3	0.88852	0.8888	1	15835	0
Oxa1l	5	0.0003611	0.0016329	0.077737	387	4	0.39269	0.53962	1	9666	1
2310036O22Rik	5	0.00036923	0.0016705	0.079119	388	4	0.95035	0.95024	1	17015	0
Ddb1	5	0.00037095	0.0016775	0.079119	389	5	0.99954	0.99953	1	18265	0
Rad51d	5	0.00037112	0.0016786	0.079119	390	4	0.98346	0.98352	1	17730	0
Phb2	5	0.00037137	0.0016791	0.079119	391	3	0.76011	0.77983	1	13877	1
Rnaseh2c	5	0.00037368	0.0016872	0.079296	392	4	0.99536	0.99539	1	18054	0
Tmed2	5	0.00037439	0.001692	0.079321	393	3	0.94994	0.94984	1	17002	0
Mrpl12	5	0.00037568	0.0016968	0.079346	394	4	0.61847	0.70098	1	12463	1
Rpe	5	0.00037712	0.0017049	0.079521	395	4	0.16334	0.31405	0.990088	5832	1
Utp15	5	0.0003811	0.001721	0.080043	396	4	0.63766	0.71018	1	12618	1
Six5	5	0.00038231	0.0017248	0.080043	397	5	0.99962	0.99961	1	18271	0
Mdm4	5	0.00038439	0.0017377	0.080186	398	4	0.99738	0.99738	1	18129	0
Cpsf1	5	0.00038458	0.0017393	0.080186	399	4	0.69053	0.73769	1	13091	1
Ddx56	5	0.00038512	0.0017409	0.080186	400	4	0.95561	0.9556	1	17119	0
Mrps28	5	0.000389	0.0017576	0.080751	401	5	0.99961	0.9996	1	18270	0
Rpusd4	5	0.00040107	0.0018134	0.083112	402	3	0.60598	0.69517	1	12363	1
Med14	5	0.00040443	0.0018258	0.083471	403	3	0.89509	0.89537	1	15964	0
Rpl7	4	0.00041161	0.0018521	0.084465	404	2	0.32511	0.47837	1	8634	1
Pmpcb	5	0.0004163	0.0018718	0.085149	405	4	0.97781	0.97779	1	17586	0
Pdhb	5	0.00042054	0.0018919	0.085853	406	4	0.98308	0.98312	1	17716	0
Tada1	5	0.0004226	0.0018994	0.085983	407	4	0.77226	0.78812	1	14039	1
Pola2	5	0.00042488	0.0019059	0.086063	408	5	0.99958	0.99956	1	18268	0
Nup88	5	0.00042749	0.0019231	0.086537	409	4	0.91372	0.91388	1	16302	0
Chmp4b	5	0.00042834	0.0019258	0.086537	410	5	0.99957	0.99956	1	18267	0
Pfdn2	5	0.00043242	0.0019451	0.087194	411	4	0.74926	0.77266	1	13726	1
Eefsec	5	0.00043395	0.0019532	0.087343	412	4	0.92185	0.92195	1	16471	0
Stx18	5	0.00043664	0.0019634	0.087587	413	3	0.51008	0.64766	1	11541	1
Ppp1r15b	5	0.00043983	0.0019827	0.088071	414	5	0.99916	0.99916	1	18231	0
Yars2	5	0.00043996	0.0019838	0.088071	415	3	0.89416	0.89444	1	15949	0
Kansl1	5	0.00045853	0.0020553	0.09083	416	4	0.99143	0.99147	1	17938	0
Ccnl1	5	0.00045872	0.0020558	0.09083	417	4	0.98517	0.9852	1	17769	0
Pkmyt1	5	0.00046944	0.0020999	0.092554	418	3	0.6654	0.72419	1	12851	1
Jak1	5	0.00047241	0.0021122	0.092554	419	4	0.99617	0.99616	1	18082	0
Rps11	4	0.00047251	0.0021128	0.092554	420	4	0.99733	0.99732	1	18127	0
Polr3k	5	0.00047395	0.0021149	0.092554	421	3	0.96932	0.9693	1	17413	0
Slc6a9	5	0.00047978	0.0021456	0.093672	422	4	0.92617	0.92623	1	16560	0
Rcl1	5	0.00048556	0.0021692	0.094481	423	4	0.52508	0.66026	1	11773	1
Arcn1	5	0.00049463	0.0022014	0.095659	424	4	0.699	0.7424	1	13184	1
Ccnh	5	0.00049722	0.002217	0.095783	425	4	0.92024	0.92041	1	16442	0
Rpl3	2	0.00049798	0.0022192	0.095783	426	2	0.9995	0.99949	1	18261	0
Foxp1	5	0.0004992	0.002224	0.095783	427	4	0.97028	0.9703	1	17436	0
Lsm11	5	0.00049983	0.0022251	0.095783	428	4	0.91901	0.91914	1	16412	0
Trappc1	5	0.00050584	0.0022487	0.096575	429	5	0.99949	0.99948	1	18260	0
Nop56	5	0.00050918	0.0022595	0.096632	430	3	0.99167	0.99174	1	17943	0
Wdr74	5	0.00050966	0.0022606	0.096632	431	4	0.70183	0.74397	1	13220	1
Rrp12	5	0.00051701	0.0022882	0.097589	432	3	0.8055	0.81254	1	14446	1
Gls	5	0.0005219	0.0023089	0.098109	433	5	0.99948	0.99947	1	18259	0
Polr3e	5	0.0005223	0.0023111	0.098109	434	5	0.99948	0.99947	1	18258	0
Wdr82	5	0.00052407	0.0023197	0.098247	435	4	0.72433	0.75717	1	13463	1
Dst	5	0.00053022	0.0023406	0.098614	436	5	0.99947	0.99946	1	18257	0
Vps35	5	0.00053035	0.0023422	0.098614	437	5	0.99947	0.99946	1	18256	0
Psmd8	5	0.00053088	0.0023444	0.098614	438	5	0.99947	0.99946	1	18255	0
Sptssa	5	0.00053443	0.0023589	0.098999	439	4	0.77239	0.78822	1	14041	1
Supt16	5	0.00053731	0.0023761	0.099494	440	4	0.96955	0.96954	1	17422	0
Pop5	5	0.00054566	0.002411	0.100727	441	3	0.058172	0.1458	0.95578	2804	2
Mis18bp1	5	0.0005621	0.0024798	0.103367	442	4	0.97355	0.97354	1	17503	0
Rsrc2	5	0.00056398	0.0024868	0.103424	443	4	0.95309	0.95304	1	17072	0
Lor	5	0.00057438	0.0025395	0.105376	444	5	0.99943	0.99941	1	18254	0
Pelo	5	0.00057907	0.0025636	0.106141	445	5	0.99942	0.99941	1	18253	0
Gm8909	5	0.00058631	0.0026002	0.107412	446	5	0.99925	0.99924	1	18241	0
Kcnq5	5	0.00059013	0.0026109	0.107615	447	4	0.99404	0.99406	1	18013	0
Abcf1	5	0.00059847	0.0026512	0.1089	448	3	0.98101	0.98103	1	17671	0
Rad9a	5	0.00059885	0.0026539	0.1089	449	5	0.9994	0.99939	1	18252	0
Oip5	5	0.00060695	0.0026862	0.109978	450	4	0.98982	0.98991	1	17896	0
Pcyt2	5	0.00061003	0.0027001	0.110305	451	4	0.95805	0.95802	1	17176	0
Rps8	2	0.00061494	0.0027195	0.110849	452	2	0.99939	0.99937	1	18251	0
Cirh1a	5	0.00062234	0.0027458	0.111618	453	5	0.99916	0.99916	1	18232	0
Ndufa2	5	0.00062471	0.0027544	0.111618	454	4	0.68547	0.73488	1	13035	1
Fnta	5	0.00062579	0.0027601	0.111618	455	4	0.99057	0.99066	1	17913	0
Cdk6	4	0.00062668	0.0027646	0.111618	456	2	0.85586	0.85624	1	15218	0
Wdr4	5	0.00062967	0.0027732	0.111618	457	4	0.86467	0.86496	1	15396	0
E130309D02Rik	5	0.0006313	0.0027759	0.111618	458	5	0.99937	0.99936	1	18250	0
Gps2	5	0.00063278	0.0027808	0.111618	459	4	0.98682	0.98687	1	17807	0
Banf1	5	0.00064413	0.0028345	0.113528	460	4	0.6472	0.7149	1	12704	1
Fut11	5	0.00065015	0.0028581	0.114215	461	3	0.21843	0.38335	1	7029	2
Ebna1bp2	5	0.00065221	0.0028641	0.114215	462	3	0.26984	0.42901	1	7804	1
Ddx54	5	0.000659	0.0028915	0.115059	463	3	0.40676	0.55243	1	9876	1
Vps51	5	0.00066274	0.0029076	0.115451	464	4	0.9642	0.9642	1	17299	0
Trib2	5	0.00066876	0.0029296	0.115755	465	5	0.99882	0.99879	1	18209	0
Gpi1	5	0.00067008	0.0029323	0.115755	466	5	0.99933	0.99932	1	18249	0
Urod	5	0.00067145	0.0029371	0.115755	467	4	0.67156	0.72736	1	12912	1
Nup93	5	0.00067308	0.0029404	0.115755	468	4	0.99799	0.99797	1	18154	0
1110004E09Rik	5	0.00068147	0.0029742	0.116838	469	4	0.9909	0.99094	1	17922	0
Psmb2	5	0.00068609	0.0029925	0.117306	470	5	0.99931	0.9993	1	18248	0
Snrpe	4	0.0006983	0.0030489	0.119264	471	3	0.18485	0.34615	0.997272	6392	1
H2-Ke2	5	0.00070332	0.003071	0.119871	472	4	0.80202	0.80985	1	14398	1
2610524H06Rik	4	0.00070614	0.0030849	0.120162	473	4	0.99929	0.99928	1	18247	0
Hist2h2ac	1	0.00070931	0.0031037	0.12064	474	1	0.99929	0.99928	1	18246	0
Fam96b	5	0.00071868	0.0031365	0.121422	475	3	0.65807	0.72049	1	12787	1
Noa1	5	0.00071919	0.0031371	0.121422	476	5	0.99928	0.99927	1	18245	0
Psenen	5	0.00072875	0.0031731	0.122385	477	4	0.99821	0.99817	1	18169	0
Kcmf1	5	0.00072976	0.0031752	0.122385	478	5	0.99927	0.99926	1	18244	0
Gosr2	5	0.00073494	0.0031983	0.122836	479	4	0.7951	0.80461	1	14311	1
Clns1a	5	0.00073647	0.0032026	0.122836	480	5	0.99926	0.99925	1	18243	0
Cmpk1	5	0.00073719	0.0032069	0.122836	481	4	0.99748	0.99747	1	18135	0
Lamtor4	5	0.0007411	0.0032225	0.122963	482	4	0.56967	0.67895	1	12089	1
Tyms	5	0.00074166	0.0032236	0.122963	483	4	0.99672	0.99671	1	18101	0
Csrp2bp	5	0.00074427	0.0032349	0.123138	484	5	0.99926	0.99925	1	18242	0
Usp10	5	0.00074655	0.0032451	0.123202	485	4	0.94452	0.94445	1	16909	0
Atoh1	5	0.00074787	0.0032499	0.123202	486	1	0.95398	0.95394	1	17094	0
Lsmd1	5	0.00075902	0.0033042	0.125003	487	5	0.99924	0.99923	1	18239	0
Coasy	5	0.00076366	0.0033268	0.125342	488	4	0.956	0.95599	1	17131	0
Rer1	5	0.00076368	0.0033268	0.125342	489	3	0.97817	0.97814	1	17592	0
Gins3	5	0.00077355	0.0033719	0.126783	490	3	0.6507	0.7167	1	12730	1
Ppan	5	0.00077706	0.003388	0.126912	491	3	0.97834	0.97832	1	17595	0
Sfswap	5	0.00077752	0.0033891	0.126912	492	5	0.99903	0.99903	1	18221	0
Sprtn	5	0.00079082	0.0034444	0.128723	493	4	0.93719	0.93719	1	16759	0
Snrpf	5	0.00079499	0.0034633	0.129164	494	4	0.83016	0.83261	1	14804	1
Psmd4	5	0.00080453	0.0035019	0.130343	495	4	0.76594	0.78378	1	13972	1
Usp7	5	0.00081193	0.0035283	0.130485	496	5	0.99919	0.99919	1	18236	0
Ifitm1	4	0.00081247	0.0035288	0.130485	497	3	0.98274	0.98278	1	17710	0
Gpn2	5	0.00081361	0.0035304	0.130485	498	5	0.99919	0.99919	1	18235	0
Cox18	5	0.00081523	0.0035369	0.130485	499	4	0.9924	0.9925	1	17964	0
Timm13	5	0.00081583	0.0035412	0.130485	500	3	0.14998	0.29382	0.986269	5480	2
Mesdc1	5	0.00081848	0.003553	0.130557	501	5	0.99918	0.99918	1	18234	0
Wdr55	5	0.00081985	0.0035573	0.130557	502	3	0.75666	0.77753	1	13831	1
Commd2	5	0.00083513	0.0036159	0.132443	503	5	0.99874	0.9987	1	18200	0
Nwd1	5	0.00083937	0.0036325	0.132789	504	5	0.99916	0.99916	1	18233	0
Coq2	5	0.00084321	0.0036556	0.133369	505	4	0.90566	0.90592	1	16152	0
Rps7	2	0.00084929	0.0036798	0.133986	506	2	0.99915	0.99915	1	18230	0
Rps21	5	0.00085167	0.0036873	0.133995	507	4	0.94681	0.94669	1	16953	0
Ugp2	5	0.00085972	0.0037239	0.135057	508	2	0.24033	0.40282	1	7374	2
Arf1	5	0.00086146	0.003733	0.135122	509	5	0.99914	0.99914	1	18229	0
Rpl7l1	5	0.00086641	0.0037567	0.135712	510	5	0.99892	0.99891	1	18213	0
Ecd	5	0.00087611	0.0037959	0.13686	511	4	0.99672	0.99671	1	18103	0
Psmb1	5	0.00089086	0.0038518	0.138604	512	4	0.98731	0.98737	1	17826	0
Tas2r114	5	0.00089688	0.0038727	0.139087	513	5	0.9991	0.9991	1	18226	0
Cox7b	5	0.00090195	0.003891	0.139471	514	5	0.9991	0.9991	1	18225	0
Ss18	5	0.00091125	0.0039297	0.14042	515	4	0.99491	0.99492	1	18040	0
Ube2i	5	0.00091423	0.0039453	0.14042	516	4	0.98476	0.98478	1	17755	0
Tti1	5	0.00091447	0.0039458	0.14042	517	3	0.90759	0.90783	1	16188	0
Ddx3x	5	0.00091576	0.003948	0.14042	518	3	0.93126	0.93127	1	16653	0
Cdca8	5	0.00092127	0.0039797	0.141275	519	3	0.99067	0.99075	1	17915	0
Dsc2	5	0.00092453	0.0039931	0.141479	520	4	0.94527	0.94518	1	16922	0
Nvl	5	0.0009297	0.0040184	0.141974	521	5	0.99907	0.99907	1	18224	0
Slbp	5	0.0009313	0.0040238	0.141974	522	4	0.98745	0.98752	1	17828	0
Mki67ip	5	0.00093324	0.0040302	0.141974	523	4	0.87439	0.87468	1	15569	0
Sco2	5	0.00093587	0.0040399	0.142043	524	3	0.12344	0.25282	0.985475	4694	2
Map4k2	5	0.00094505	0.0040764	0.143055	525	4	0.99137	0.99141	1	17935	0
Tor1a	5	0.000949	0.004092	0.143329	526	3	0.98665	0.9867	1	17798	0
Phf5a	3	0.00096082	0.0041398	0.144568	527	3	0.99904	0.99903	1	18222	0
Psmd6	5	0.00096157	0.0041431	0.144568	528	4	0.99709	0.99708	1	18114	0
Nupl2	5	0.0009649	0.004157	0.144781	529	3	0.58519	0.68574	1	12203	1
Sae1	5	0.00096774	0.0041662	0.144825	530	4	0.62999	0.70643	1	12548	1
H2-Q6	4	0.00097227	0.0041839	0.145168	531	4	0.99814	0.9981	1	18164	0
Cdc16	5	0.00099112	0.0042634	0.147649	532	4	0.93057	0.93055	1	16644	0
Ndufb3	5	0.0010234	0.0043924	0.151216	533	5	0.99898	0.99898	1	18220	0
Trappc3	5	0.0010247	0.0043972	0.151216	534	4	0.99828	0.99824	1	18173	0
Prkrip1	5	0.0010258	0.0043994	0.151216	535	4	0.97527	0.97526	1	17540	0
Trim33	5	0.0010263	0.0044015	0.151216	536	5	0.99897	0.99897	1	18219	0
Utp20	5	0.0010289	0.0044075	0.151216	537	3	0.33363	0.48607	1	8778	1
Zfp622	5	0.0010351	0.0044386	0.152002	538	3	0.21893	0.3838	1	7040	1
Ears2	5	0.0010394	0.0044569	0.152345	539	5	0.99896	0.99896	1	18218	0
Pam16	5	0.0010541	0.0045165	0.154098	540	3	0.66464	0.72377	1	12844	1
Prc1	5	0.0010562	0.0045278	0.154197	541	5	0.99894	0.99894	1	18216	0
Atrip	5	0.0010597	0.004544	0.154275	542	4	0.97603	0.97601	1	17562	0
Rpusd2	5	0.0010604	0.0045477	0.154275	543	3	0.91831	0.91844	1	16396	0
Cox11	5	0.0010622	0.0045552	0.154275	544	5	0.99894	0.99893	1	18215	0
Polg2	5	0.0010707	0.0045875	0.155082	545	4	0.99114	0.99119	1	17931	0
Nup155	5	0.0010764	0.0046084	0.155505	546	4	0.99264	0.99272	1	17971	0
2410016O06Rik	5	0.0010818	0.0046321	0.156018	547	4	0.4261	0.57016	1	10181	1
Eif3a	5	0.0010869	0.0046536	0.156456	548	4	0.90174	0.902	1	16077	0
Rnf168	5	0.0010883	0.0046638	0.156513	549	3	0.94103	0.94101	1	16841	0
Ppcdc	5	0.0010956	0.0046998	0.157435	550	3	0.45274	0.59467	1	10627	1
Zbtb11	5	0.001107	0.0047455	0.158676	551	3	0.78099	0.79436	1	14148	1
Vbp1	5	0.001113	0.0047761	0.159411	552	3	0.86123	0.86149	1	15325	0
Med20	5	0.0011159	0.0047917	0.159586	553	3	0.42101	0.56549	1	10095	2
Setd5	5	0.001118	0.0047987	0.159586	554	4	0.85933	0.85966	1	15283	1
4921536K21Rik	5	0.0011347	0.0048702	0.161672	555	5	0.99887	0.99885	1	18210	0
Hist1h2ak	2	0.0011412	0.004897	0.162246	556	2	0.98945	0.98954	1	17888	0
Mdm2	5	0.0011432	0.0049051	0.162246	557	3	0.68746	0.73598	1	13051	1
Dhx15	5	0.0011477	0.0049277	0.162658	558	3	0.91879	0.91892	1	16407	0
Tpi1	5	0.0011492	0.0049352	0.162658	559	4	0.98648	0.98653	1	17794	0
Rbbp6	7	0.0011648	0.004997	0.164401	560	4	0.63085	0.70685	1	12554	2
Kctd6	5	0.0011739	0.0050324	0.165272	561	4	0.94851	0.9484	1	16980	0
Nelfb	5	0.0011788	0.0050599	0.165688	562	3	0.92395	0.92403	1	16510	0
Rbm14	5	0.0011795	0.0050631	0.165688	563	4	0.071169	0.16787	0.967914	3195	1
Tsr2	5	0.0011836	0.0050792	0.165921	564	3	0.81804	0.82248	1	14636	1
Ldlr	5	0.0011919	0.0051174	0.166871	565	5	0.99881	0.99878	1	18208	0
Trip13	5	0.0012031	0.0051695	0.168273	566	5	0.9988	0.99876	1	18206	0
Rrm1	5	0.0012161	0.0052334	0.170054	567	3	0.95172	0.95163	1	17038	0
Sbds	5	0.0012297	0.0052888	0.17144	568	5	0.99877	0.99874	1	18204	0
Rpp14	5	0.0012318	0.0052947	0.17144	569	4	0.99475	0.99475	1	18037	0
Tsc22d2	5	0.001236	0.0053103	0.171643	570	5	0.99876	0.99873	1	18203	0
D8Ertd738e	5	0.0012457	0.0053474	0.172307	571	3	0.28467	0.44224	1	8033	1
Rpa3	5	0.0012462	0.0053495	0.172307	572	4	0.052476	0.13596	0.949022	2630	1
Stat5b	5	0.0012584	0.0054102	0.173724	573	3	0.93931	0.93932	1	16801	0
Abhd15	5	0.0012589	0.0054124	0.173724	574	5	0.99874	0.99871	1	18201	0
Ccdc137	5	0.0012724	0.005464	0.175075	575	3	0.9717	0.97171	1	17467	0
Rmi2	5	0.0012841	0.0055156	0.176308	576	4	0.95076	0.95062	1	17020	0
Wdr36	5	0.0012866	0.0055247	0.176308	577	4	0.99441	0.99443	1	18024	0
Cdc7	5	0.0012883	0.0055312	0.176308	578	5	0.99871	0.99867	1	18199	0
Mlst8	5	0.0012913	0.0055462	0.176434	579	4	0.99312	0.99316	1	17992	0
Cd2bp2	5	0.0012935	0.0055543	0.176434	580	5	0.99871	0.99867	1	18197	0
Suds3	5	0.0013016	0.0055854	0.177119	581	5	0.9987	0.99866	1	18196	0
Lyrm4	5	0.0013081	0.0056053	0.177292	582	3	0.54952	0.67037	1	11957	1
Kdm2a	5	0.0013093	0.0056101	0.177292	583	4	0.9955	0.99552	1	18058	0
Ugt3a1	5	0.0013203	0.0056531	0.178345	584	5	0.99868	0.99864	1	18195	0
Rtel1	5	0.0013293	0.0056902	0.179208	585	3	0.57201	0.67997	1	12107	1
Psmd12	5	0.0013392	0.0057284	0.180006	586	3	0.41587	0.56088	1	10010	2
Angptl6	5	0.0013411	0.0057351	0.180006	587	4	0.45322	0.5951	1	10636	1
Paics	5	0.0013449	0.0057509	0.180072	588	3	0.78312	0.79589	1	14168	1
Sgol1	5	0.0013486	0.0057649	0.180072	589	5	0.99865	0.99862	1	18194	0
Hk3	5	0.0013497	0.0057665	0.180072	590	5	0.99865	0.99862	1	18193	0
Zfp593	5	0.0013549	0.0057902	0.180505	591	3	0.95177	0.95169	1	17041	0
Pet112	5	0.0013645	0.0058326	0.181282	592	4	0.81656	0.8213	1	14603	1
Mzt1	5	0.0013649	0.0058348	0.181282	593	4	0.94636	0.94624	1	16947	0
Usp39	5	0.0013678	0.0058461	0.181326	594	5	0.99863	0.9986	1	18192	0
Uba1	5	0.0013725	0.0058708	0.181355	595	4	0.88273	0.88298	1	15724	0
Atp6v1g1	3	0.0013733	0.0058735	0.181355	596	3	0.99106	0.99112	1	17930	0
Ehmt1	5	0.0013757	0.0058864	0.181355	598	3	0.22866	0.39238	1	7191	2
Arhgap36	5	0.0013757	0.0058864	0.181355	597	5	0.99862	0.99859	1	18191	0
Ppat	5	0.0013847	0.0059218	0.182144	599	4	0.99826	0.99821	1	18171	0
Zfp131	5	0.0013892	0.0059433	0.182246	600	5	0.99861	0.99858	1	18189	0
Sart1	5	0.0013898	0.0059449	0.182246	601	4	0.63284	0.7078	1	12572	1
Ctdsp1	5	0.0013946	0.0059648	0.182546	602	5	0.99861	0.99858	1	18188	0
Spcs3	5	0.0013974	0.0059761	0.182546	603	3	0.75795	0.77838	1	13848	1
Atp6v1h	5	0.0014019	0.0059906	0.182546	604	4	0.86592	0.8662	1	15419	0
Rrp1	5	0.0014036	0.0059944	0.182546	605	5	0.9986	0.99857	1	18187	0
Gars	5	0.0014189	0.0060648	0.184386	606	4	0.41475	0.55986	1	9992	1
Urb2	5	0.0014258	0.0060836	0.184642	607	3	0.58379	0.68512	1	12194	1
Coa5	3	0.0014285	0.0060933	0.184642	608	2	0.05954	0.14814	0.956431	2849	1
Mrps16	5	0.0014386	0.0061395	0.185737	609	4	0.86994	0.87023	1	15491	0
Esco2	5	0.0014499	0.0061868	0.186861	610	5	0.99855	0.99852	1	18186	0
Mgea5	5	0.0014552	0.0062126	0.187124	611	3	0.91255	0.91276	1	16279	0
Lamtor2	5	0.0014564	0.0062158	0.187124	612	4	0.36833	0.51753	1	9281	1
Aamp	5	0.0014634	0.0062432	0.187642	613	4	0.53125	0.66275	1	11825	1
Rsg1	5	0.0014662	0.0062539	0.187659	614	4	0.88834	0.88863	1	15830	0
Jmjd1c	5	0.0014704	0.006269	0.187709	615	4	0.98752	0.98759	1	17832	0
Vps16	5	0.0014726	0.006276	0.187709	616	2	0.51944	0.6565	1	11708	1
Sars2	5	0.0014761	0.0062975	0.188047	617	3	0.32084	0.47458	1	8572	1
Icmt	5	0.0015095	0.0064388	0.191956	618	4	0.070333	0.1665	0.966806	3171	1
Kmt2b	5	0.0015164	0.0064732	0.192669	619	5	0.99848	0.99844	1	18185	0
Mastl	5	0.0015338	0.0065511	0.194674	620	4	0.71274	0.75029	1	13335	1
Cnot4	5	0.0015455	0.0066016	0.195859	621	5	0.99845	0.99841	1	18184	0
Cdk1	5	0.0015592	0.0066608	0.197296	622	3	0.37126	0.52014	1	9316	2
Mcl1	5	0.0015631	0.0066758	0.197409	623	3	0.47013	0.61067	1	10896	2
Mrpl35	5	0.001566	0.006686	0.197409	624	5	0.99843	0.99839	1	18182	0
Pmpca	5	0.001578	0.0067306	0.198408	625	5	0.99842	0.99838	1	18181	0
Rbfa	5	0.0016005	0.0068118	0.199964	626	3	0.9707	0.97071	1	17448	0
Ubap1	5	0.0016011	0.0068128	0.199964	627	3	0.95544	0.95542	1	17118	0
Riok2	5	0.0016061	0.0068241	0.199964	628	4	0.99329	0.99333	1	17994	0
Ube2g2	5	0.001607	0.0068268	0.199964	629	4	0.48344	0.62288	1	11114	1
2410127L17Rik	5	0.0016135	0.0068515	0.200369	630	3	0.98579	0.98583	1	17783	0
Osgep	5	0.0016341	0.0069144	0.201578	631	2	0.93917	0.93917	1	16797	0
Wac	5	0.0016374	0.0069214	0.201578	632	4	0.99389	0.9939	1	18011	0
Mis18a	5	0.0016378	0.0069257	0.201578	633	4	0.9951	0.99511	1	18047	0
Tomm40	5	0.0016452	0.0069558	0.202135	634	3	0.47123	0.61171	1	10918	2
Sypl	5	0.0016813	0.0070541	0.204628	635	4	0.92319	0.92329	1	16495	0
Dgke	5	0.001684	0.0070638	0.204628	636	4	0.71327	0.75059	1	13338	1
Mrpl27	5	0.0016976	0.007102	0.205411	637	3	0.88844	0.88873	1	15833	0
Mad2l2	5	0.0017236	0.0071874	0.207556	638	4	0.91618	0.9163	1	16355	0
Brf2	5	0.0017443	0.0072492	0.209013	639	4	0.90745	0.90772	1	16184	0
Rbm34	5	0.0017604	0.0072933	0.209955	640	4	0.92091	0.92105	1	16456	0
