# Supplementary material for: Mitochondrial metabolism sustains DNMT3A-R882-mutant clonal haematopoiesis
Source: Nature. 2025 Apr 16;642(8067):431–41. doi: 10.1038/s41586-025-08980-6 (PMC12158785; doi:10.1038/s41586-025-08980-6)
Supplement: Supplementary file 4 — Supplementary Tables 1–11. [file 41586_2025_8980_MOESM4_ESM.zip › 2024-02-04132E-s4/Supplementary Table 3.xlsx]

## Sheet: Sheet1
Supplementary Table3: Dnmt3aR882H/+ vulnerabilities not present in HPC-7
ID	num	neg.score	neg.p.value	neg.fdr	neg.rank	neg.goodsgrna	neg.lfc	pos.score	pos.p.value	pos.fdr	pos.rank	pos.goodsgrna	pos.lfc
Slc25a1	5	3.0076e-08	2.6898e-07	0.00016	16	5	-1.0916	1	1	1	18392	0	-1.0916
Csf2rb2	5	4.8758e-07	1.8828e-06	0.000788	43	5	-2.0593	1	1	1	18381	0	-2.0593
Txndc17	5	3.9817e-06	1.7483e-05	0.004679	66	5	-1.2649	1	0.99999	1	18373	0	-1.2649
Ikzf1	5	1.8642e-07	8.0693e-07	0.000362	37	5	-1.8677	0.99995	0.99995	1	18343	0	-1.8677
Runx3	5	2.1104e-08	2.6898e-07	0.00016	14	5	-1.7242	1	1	1	18382	0	-1.7242
Kdm1a	5	0.0018531	0.0080443	0.273668	529	4	-0.70352	0.99487	0.99488	1	18103	0	-0.70352
Hscb	5	9.4078e-07	4.0346e-06	0.001456	49	5	-1.2061	1	1	1	18376	0	-1.2061
Rfwd2	5	2.8709e-07	8.0693e-07	0.000362	40	4	-1.6372	0.39297	0.5535	1	9843	1	-1.6372
Hic1	5	1.5067e-07	8.0693e-07	0.000362	34	5	-1.4923	0.9997	0.9997	1	18310	0	-1.4923
Pdcd2	5	1.9622e-08	2.6898e-07	0.00016	13	5	-1.3213	1	1	1	18394	0	-1.3213
Nsmce4a	5	9.329e-05	0.00042364	0.043078	180	4	-0.94649	0.9462	0.94645	1	16970	0	-0.94649
Ptbp1	5	2.0932e-06	7.2623e-06	0.002265	56	4	-1.9006	0.50076	0.64713	1	11478	1	-1.9006
F8a	5	9.0214e-08	2.6898e-07	0.00016	26	5	-2.158	0.9995	0.99948	1	18282	0	-2.158
Sephs2	5	2.2845e-06	7.2623e-06	0.002265	58	4	-1.142	0.98166	0.9818	1	17766	0	-1.142
Chmp7	5	4.3299e-06	1.8559e-05	0.004679	71	3	-1.9399	0.85409	0.85654	1	15316	1	-1.9399
Ndufb11	5	0.00014741	0.00067163	0.060299	204	4	-1.0656	0.9524	0.95264	1	17115	0	-1.0656
Sfpq	5	1.0589e-06	4.0346e-06	0.001456	50	4	-1.2269	0.7217	0.77108	1	13738	1	-1.2269
Nufip1	5	0.00010917	0.00049357	0.047613	188	4	-0.90633	0.091429	0.21013	0.964834	3956	1	-0.90633
Cs	5	0.00015328	0.00070445	0.061157	210	5	-0.84004	0.99982	0.99983	1	18320	0	-0.84004
Aasdhppt	5	8.633e-07	3.4967e-06	0.001341	48	3	-2.6149	0.9902	0.99026	1	17981	0	-2.6149
Mrpl28	5	4.9936e-05	0.00023804	0.028266	150	5	-1.411	0.99995	0.99995	1	18346	0	-1.411
Taz	5	6.6437e-06	3.0394e-05	0.006581	83	4	-1.9325	0.72392	0.77221	1	13753	1	-1.9325
Hnrnpa0	5	4.9123e-06	2.0442e-05	0.004765	76	5	-1.1573	0.99991	0.99992	1	18335	0	-1.1573
Htra2	5	3.908e-06	1.6945e-05	0.004679	65	4	-1.8214	0.24476	0.42918	1	7664	1	-1.8214
Runx1	5	0.0012738	0.0056923	0.225354	454	4	-0.66722	0.979	0.97913	1	17695	0	-0.66722
Ccdc71l	5	0.00053818	0.0024566	0.131807	335	4	-0.66021	0.96478	0.965	1	17369	0	-0.66021
Nol7	4	5.7608e-06	1.8559e-05	0.004679	79	4	-0.89401	0.99999	1	1	18371	0	-0.89401
Copg1	5	5.5428e-05	0.00026333	0.029552	159	4	-1.2251	0.80576	0.8201	1	14638	1	-1.2251
Glrx5	5	6.5316e-05	0.00029991	0.032469	169	4	-0.72465	0.97346	0.97355	1	17555	0	-0.72465
Fam46a	5	9.0083e-06	4.0615e-05	0.008306	88	5	-0.88755	0.99999	0.99999	1	18368	0	-0.88755
Rps16	3	2.895e-05	9.8714e-05	0.015937	123	3	-1.5198	0.99997	0.99997	1	18353	0	-1.5198
Tecr	5	6.2636e-08	2.6898e-07	0.00016	21	5	-1.2824	1	1	1	18390	0	-1.2824
Fem1c	5	9.535e-05	0.0004344	0.043851	181	4	-0.90988	0.9819	0.98204	1	17773	0	-0.90988
Ube2z	5	0.0012559	0.0056192	0.225354	450	5	-0.73555	0.99874	0.99873	1	18245	0	-0.73555
Ubr4	5	0.0021262	0.0089071	0.287432	551	3	-0.67799	0.98344	0.98354	1	17808	0	-0.67799
Ccdc84	5	0.00013302	0.00060304	0.055774	198	4	-0.65355	0.99725	0.99725	1	18184	0	-0.65355
Prelid1	5	3.8196e-06	1.6676e-05	0.004679	64	3	-1.9056	0.15349	0.30645	0.9916	5610	1	-1.9056
Dusp12	5	6.9999e-05	0.00032035	0.034279	172	5	-0.68805	0.9998	0.9998	1	18315	0	-0.68805
Brd2	5	0.00018901	0.00087283	0.070842	220	4	-0.56889	0.9477	0.94796	1	17010	0	-0.56889
Irs2	5	0.0016504	0.0072572	0.259358	500	5	-0.63461	0.99835	0.99834	1	18229	0	-0.63461
Ikzf2	5	5.3296e-05	0.00025149	0.028695	156	4	-1.3375	0.97958	0.97971	1	17715	0	-1.3375
Rnf11	5	0.021147	0.065584	0.807205	1469	2	-0.19386	0.6132	0.72305	1	12860	1	-0.19386
Tgfb1	5	0.0015462	0.0068242	0.248219	491	5	-0.36022	0.99845	0.99845	1	18236	0	-0.36022
Vcpip1	5	1.9788e-05	8.5803e-05	0.014356	109	4	-0.97364	0.070495	0.17611	0.957742	3336	1	-0.97364
Ncl	5	0.00052122	0.0023791	0.130525	327	5	-1.3256	0.99948	0.99946	1	18280	0	-1.3256
Smg8	5	6.0255e-06	2.6629e-05	0.005905	81	4	-0.8913	0.73921	0.78011	1	13911	1	-0.8913
Kti12	5	0.014618	0.046949	0.70225	1210	4	-0.51942	0.98027	0.9804	1	17728	0	-0.51942
Utp18	5	0.0073802	0.025398	0.508651	900	3	-0.269	0.53431	0.6771	1	11996	2	-0.269
Cacul1	5	0.00019988	0.00091532	0.071994	229	4	-0.86133	0.99599	0.99598	1	18144	0	-0.86133
Vezf1	5	0.0012712	0.0056783	0.225354	453	4	-0.61409	0.8813	0.88177	1	15756	0	-0.61409
Tada2b	5	0.00033253	0.0015211	0.098263	278	4	-0.59767	0.60619	0.72032	1	12800	1	-0.59767
Micu2	5	0.00026812	0.0012316	0.086852	257	4	-0.84655	0.97523	0.97538	1	17600	0	-0.84655
Slc33a1	5	0.030312	0.085938	0.890785	1743	3	-0.42213	0.99426	0.99427	1	18082	0	-0.42213
Rps27l	2	3.1105e-05	5.6754e-05	0.010342	127	2	-2.0837	0.99997	0.99997	1	18352	0	-2.0837
Hectd1	5	0.0005782	0.0026239	0.135632	349	4	-0.97861	0.94612	0.94637	1	16967	0	-0.97861
Pole4	5	6.6816e-07	2.4208e-06	0.000948	46	5	-0.74797	1	1	1	18379	0	-0.74797
N4bp1	5	0.0091995	0.030844	0.564854	984	4	-0.46471	0.99537	0.99538	1	18118	0	-0.46471
Zfp217	5	0.0043069	0.015881	0.402052	717	3	-0.63445	0.98098	0.98114	1	17748	0	-0.63445
Wbscr16	5	3.4732e-05	0.00016327	0.021847	133	4	-1.3233	0.46591	0.61651	1	10913	1	-1.3233
Supt20	5	0.00064058	0.0029014	0.145094	360	3	-0.79704	0.72406	0.77229	1	13754	1	-0.79704
Terf2	5	0.00013061	0.00059148	0.055581	194	2	0.092704	0.54731	0.68886	1	12211	1	0.092704
Rbm10	5	6.2827e-05	0.00028861	0.031618	166	3	-0.81521	0.042737	0.12271	0.944183	2349	2	-0.81521
Jak2	5	0.00092262	0.0041172	0.184185	403	4	-0.92165	0.99594	0.99593	1	18141	0	-0.92165
Klhl11	5	0.0005418	0.0024716	0.131855	337	4	-0.54767	0.97601	0.97618	1	17621	0	-0.54767
Srp14	5	0.00032746	0.0015001	0.097904	276	4	-0.51633	0.61103	0.72217	1	12843	1	-0.51633
Slc39a7	5	0.0028232	0.011176	0.327306	610	3	-0.6382	0.86399	0.86517	1	15464	1	-0.6382
Elp4	5	0.00025526	0.0011639	0.082706	255	3	-0.987	0.70111	0.76093	1	13550	1	-0.987
Ncoa4	5	0.00080488	0.0036255	0.16936	387	4	-0.82932	0.8952	0.89567	1	16003	0	-0.82932
Mplkip	5	0.00052257	0.0023829	0.130525	328	4	-0.74233	0.99413	0.99414	1	18079	0	-0.74233
Ffar3	5	0.082712	0.18259	0.999998	3040	3	-0.29078	0.94113	0.94139	1	16874	0	-0.29078
C030046E11Rik	5	0.049175	0.12177	0.991262	2219	3	-0.51448	0.97347	0.97355	1	17556	0	-0.51448
Kdsr	5	0.0010531	0.0047305	0.199689	427	4	-1.0855	0.99709	0.99707	1	18176	0	-1.0855
Fev	5	0.004235	0.015661	0.398676	712	4	-0.47104	0.95334	0.95359	1	17128	0	-0.47104
Gspt1	5	0.00070633	0.0031892	0.156302	369	5	-0.75181	0.99929	0.99928	1	18273	0	-0.75181
Wdr26	5	9.5629e-05	0.00043601	0.043851	182	5	-0.79797	0.99905	0.99905	1	18257	0	-0.79797
Nudcd2	5	0.00030923	0.0014328	0.095609	269	5	-0.52318	0.99969	0.99969	1	18308	0	-0.52318
Ap4b1	5	0.030826	0.086935	0.896384	1753	3	-0.52443	0.98596	0.98605	1	17875	0	-0.52443
Tspan31	5	0.00013829	0.00062967	0.057372	201	5	-0.59401	0.99986	0.99987	1	18326	0	-0.59401
Romo1	5	0.00025325	0.0011558	0.082451	254	4	-0.75376	0.74602	0.78383	1	13978	1	-0.75376
Rab10	5	0.0040536	0.015054	0.388895	702	4	-0.56016	0.97831	0.97844	1	17678	0	-0.56016
Npm1	2	0.0012255	0.0023328	0.129498	449	2	-2.1836	0.99877	0.99872	1	18246	0	-2.1836
Fth1	5	0.0026012	0.010451	0.314798	596	3	-0.60087	0.76678	0.79562	1	14197	1	-0.60087
Exoc8	5	0.00015065	0.00068938	0.060509	207	3	-0.77824	0.1117	0.2422	0.973908	4523	2	-0.77824
Dnajc9	4	5.6726e-05	0.00020684	0.025723	160	3	-2.0468	0.8773	0.87677	1	15688	0	-2.0468
Hspa5	5	0.00011064	0.00049895	0.047829	191	3	-0.21929	0.99121	0.9913	1	18000	0	-0.21929
Bhlhe40	5	0.00027432	0.0012569	0.087755	258	3	-0.64453	0.75263	0.78747	1	14047	1	-0.64453
Med12	5	4.2837e-05	0.00020523	0.025723	142	3	-1.0324	0.42005	0.57675	1	10234	2	-1.0324
Tmem184c	5	0.00035088	0.0016034	0.101061	288	5	-0.82653	0.99911	0.9991	1	18261	0	-0.82653
Tmed10	5	0.00010164	0.00046183	0.045946	184	3	-0.92256	0.32269	0.49383	1	8784	1	-0.92256
Use1	5	0.00032477	0.0014915	0.097689	275	4	-0.77997	0.3939	0.55431	1	9856	1	-0.77997
Gal3st1	5	0.0059661	0.02118	0.464079	823	4	-0.4016	0.98333	0.98342	1	17804	0	-0.4016
Hist1h2aa	5	0.0004735	0.0021693	0.122057	318	2	-0.058962	0.29991	0.47492	1	8436	1	-0.058962
Cited2	5	0.0018487	0.0080308	0.273668	527	4	-0.58754	0.90225	0.90264	1	16139	0	-0.58754
Spcs1	5	0.0094931	0.031776	0.573534	997	4	-0.78489	0.39166	0.55231	1	9826	1	-0.78489
Rad21	5	0.0029458	0.011557	0.333398	623	3	-0.33754	0.49067	0.63819	1	11321	2	-0.33754
Zeb2	5	0.014326	0.046109	0.69732	1198	3	-0.27098	0.73818	0.77958	1	13900	1	-0.27098
Chi3l3	4	0.05687	0.13108	0.999998	2408	3	-0.6258	0.96015	0.96005	1	17261	0	-0.6258
Npepps	5	0.0016774	0.0073729	0.261987	502	4	-0.56049	0.99794	0.99792	1	18202	0	-0.56049
Gm20604	2	6.8827e-05	0.00013906	0.020071	171	2	-1.7868	0.99993	0.99992	1	18337	0	-1.7868
Chd4	5	0.00030218	0.0013968	0.094168	267	5	-0.51469	0.9997	0.99969	1	18309	0	-0.51469
Elac2	5	0.0001966	0.00090188	0.071857	226	5	-0.86751	0.99921	0.99921	1	18266	0	-0.86751
Psma4	5	0.00031916	0.0014656	0.09634	274	4	-0.64681	0.9829	0.98299	1	17797	0	-0.64681
Oxa1l	5	0.00037772	0.0017158	0.104914	297	4	-0.86333	0.81087	0.82365	1	14707	1	-0.86333
2310036O22Rik	5	0.010239	0.034016	0.598532	1023	3	-0.46225	0.88529	0.88577	1	15827	0	-0.46225
Tmed2	5	0.0010374	0.0046439	0.197848	424	3	-0.52179	0.72511	0.77282	1	13764	1	-0.52179
Rpe	5	5.3799e-05	0.00025257	0.028695	157	3	-0.98702	0.65115	0.73845	1	13184	1	-0.98702
Six5	5	0.0010313	0.0046164	0.197848	421	4	-0.5731	0.99817	0.99816	1	18217	0	-0.5731
Mrps28	5	1.2486e-05	5.1912e-05	0.00985	96	5	-0.73728	0.99999	0.99999	1	18363	0	-0.73728
Pdhb	5	0.0029987	0.011713	0.336827	626	4	-0.41728	0.98424	0.98434	1	17831	0	-0.41728
Tada1	5	0.00046352	0.0021225	0.121318	314	4	-0.65448	0.70302	0.76184	1	13565	1	-0.65448
Eefsec	5	0.0051203	0.018498	0.435511	767	4	-0.56686	0.96424	0.96442	1	17356	0	-0.56686
Stx18	5	0.00044047	0.0020208	0.118073	310	3	-0.70397	0.94238	0.9426	1	16910	0	-0.70397
Ppp1r15b	5	0.00015534	0.00071736	0.061986	211	5	-1.1382	0.99958	0.99957	1	18292	0	-1.1382
Ccnl1	5	0.016233	0.051666	0.732601	1273	4	-0.44963	0.99737	0.99737	1	18188	0	-0.44963
Jak1	5	0.017202	0.05446	0.748009	1313	4	-0.47425	0.98353	0.98364	1	17811	0	-0.47425
Slc6a9	5	0.0092155	0.030903	0.565166	985	3	-0.52526	0.89657	0.89701	1	16026	0	-0.52526
Foxp1	5	0.003313	0.012729	0.352408	653	4	-0.76803	0.95107	0.95131	1	17086	0	-0.76803
Gls	5	0.00012993	0.00058664	0.055581	193	5	-0.65452	0.99987	0.99987	1	18327	0	-0.65452
Dst	5	0.0053735	0.019309	0.44285	784	4	-0.42603	0.97035	0.97047	1	17486	0	-0.42603
Vps35	5	0.00019141	0.00088089	0.070842	223	4	-0.83315	0.93772	0.93796	1	16803	0	-0.83315
Psmd8	5	0.0096444	0.032224	0.578209	1003	3	-0.40417	0.98879	0.98886	1	17944	0	-0.40417
Sptssa	5	0.00028599	0.0013204	0.090007	265	3	-0.29915	0.8765	0.87704	1	15676	1	-0.29915
Rsrc2	5	0.00045826	0.0021004	0.120808	312	5	-0.61383	0.99954	0.99952	1	18288	0	-0.61383
Lor	5	0.0032155	0.012408	0.348127	643	4	-0.32616	0.96049	0.96066	1	17273	0	-0.32616
Pelo	5	0.0019091	0.0082261	0.275848	533	4	-0.67159	0.99182	0.99188	1	18017	0	-0.67159
Gm8909	5	0.019952	0.062232	0.794359	1417	4	-0.4453	0.92567	0.926	1	16562	0	-0.4453
Kcnq5	5	0.0018275	0.007955	0.273208	522	4	-0.60064	0.99162	0.99169	1	18012	0	-0.60064
Rps8	2	0.0030015	0.00578	0.226343	627	2	-1.8223	0.997	0.9969	1	18173	0	-1.8223
Cdk6	4	0.00036903	0.00135	0.091685	295	2	-1.0088	0.8835	0.88299	1	15797	0	-1.0088
Gps2	5	0.00083326	0.0037471	0.17328	390	4	-0.63336	0.9464	0.94664	1	16975	0	-0.63336
Fut11	5	0.0039017	0.01458	0.381181	693	3	-0.5739	0.39461	0.55494	1	9867	2	-0.5739
Trib2	5	0.0001994	0.00091371	0.071994	228	5	-1.1536	0.99844	0.99844	1	18234	0	-1.1536
Gpi1	5	0.12118	0.24893	0.999998	3982	3	-0.27981	0.98291	0.983	1	17798	0	-0.27981
2610524H06Rik	4	0.012533	0.036127	0.616505	1124	2	-0.36412	0.99298	0.99307	1	18042	0	-0.36412
Psenen	5	0.00069019	0.0031193	0.15433	365	5	-0.52155	0.99931	0.99929	1	18275	0	-0.52155
Kcmf1	5	0.00038544	0.0017567	0.106057	301	5	-1.1213	0.99961	0.99961	1	18295	0	-1.1213
Gosr2	5	0.0038579	0.014431	0.37836	688	4	-0.41617	0.66153	0.74285	1	13273	1	-0.41617
Clns1a	5	0.12599	0.2571	0.999998	4112	3	-0.36487	0.98405	0.98414	1	17826	0	-0.36487
Lamtor4	5	0.0042319	0.01565	0.398676	711	3	-0.4994	0.87306	0.87372	1	15618	1	-0.4994
Csrp2bp	5	0.014728	0.047243	0.704057	1215	4	-0.46632	0.90852	0.9089	1	16252	0	-0.46632
Usp10	5	0.00086842	0.0038875	0.176596	397	5	-0.34856	0.99913	0.99913	1	18262	0	-0.34856
Rer1	5	0.00085684	0.0038402	0.175816	394	3	-1.7008	0.50639	0.65217	1	11566	1	-1.7008
Ifitm1	4	0.0034087	0.012067	0.342722	662	3	-0.96366	0.96571	0.96566	1	17382	0	-0.96366
Cox18	5	3.4853e-05	0.00016381	0.021847	134	5	-1.0172	0.99997	0.99997	1	18350	0	-1.0172
Timm13	5	0.0066598	0.023281	0.486368	863	2	0.073213	0.091379	0.21005	0.96481	3955	2	0.073213
Mesdc1	5	0.0070464	0.024433	0.49911	884	3	-0.29201	0.98953	0.98961	1	17960	0	-0.29201
Commd2	5	0.0059949	0.021268	0.464894	825	4	-0.44465	0.95489	0.95516	1	17158	0	-0.44465
Nwd1	5	0.12568	0.25656	0.999998	4105	3	-0.25202	0.99372	0.99373	1	18067	0	-0.25202
Coq2	5	0.0032687	0.012588	0.351935	646	4	-0.63458	0.96606	0.96624	1	17392	0	-0.63458
Rps7	2	0.0013201	0.0025259	0.133592	463	2	-0.86729	0.99868	0.99862	1	18242	0	-0.86729
Arf1	5	0.00506	0.018309	0.433359	763	4	-0.44423	0.97512	0.97526	1	17594	0	-0.44423
Tas2r114	5	0.014266	0.045928	0.69515	1197	3	-0.86462	0.94004	0.94028	1	16855	0	-0.86462
Ss18	5	0.0082383	0.028004	0.534669	944	4	-0.99562	0.99781	0.99779	1	18201	0	-0.99562
Ddx3x	5	0.015774	0.050315	0.727167	1251	3	-0.62577	0.78479	0.80656	1	14405	1	-0.62577
Dsc2	5	0.0052388	0.018861	0.439232	773	4	-0.71783	0.78434	0.80628	1	14400	1	-0.71783
Nvl	5	0.0050821	0.018378	0.434201	765	4	-0.59679	0.97918	0.97931	1	17700	0	-0.59679
Slbp	5	0.0044466	0.016321	0.408127	725	3	-0.70845	0.98662	0.98669	1	17889	0	-0.70845
Mki67ip	5	0.0023937	0.0097711	0.30073	582	2	-0.19527	0.71638	0.76839	1	13690	1	-0.19527
Map4k2	5	0.018185	0.057283	0.762308	1357	3	-0.44456	0.83852	0.84394	1	15092	1	-0.44456
Tor1a	5	0.0074509	0.025618	0.510834	905	3	-0.68273	0.5447	0.68651	1	12169	1	-0.68273
Nupl2	5	0.0087446	0.029537	0.550789	969	3	-0.6537	0.31152	0.48453	1	8610	1	-0.6537
Prkrip1	5	0.0043552	0.016022	0.40394	720	4	-0.43442	0.98994	0.99	1	17972	0	-0.43442
Trim33	5	0.0015493	0.0068387	0.248257	492	5	-0.30576	0.99845	0.99845	1	18235	0	-0.30576
Zfp622	5	0.00063782	0.002888	0.145094	359	3	-0.43491	0.53726	0.67981	1	12046	1	-0.43491
Rpusd2	5	0.0064176	0.022532	0.478878	848	3	-0.58408	0.94697	0.94722	1	16995	0	-0.58408
2410016O06Rik	5	0.0012874	0.0057477	0.226041	458	3	-0.66506	0.22583	0.41109	1	7363	1	-0.66506
4921536K21Rik	5	0.042174	0.1087	0.966487	2029	3	-0.37541	0.82586	0.83434	1	14920	1	-0.37541
Kctd6	5	0.078925	0.1758	0.999998	2951	3	-0.45922	0.26913	0.44935	1	7997	2	-0.45922
Ldlr	5	0.080176	0.17808	0.999998	2980	2	-0.11389	0.94566	0.94594	1	16962	0	-0.11389
Trip13	5	0.21905	0.35861	0.999998	5732	1	-0.23075	0.97606	0.97623	1	17622	0	-0.23075
Tsc22d2	5	0.00054674	0.0024894	0.132037	339	4	-0.60103	0.96361	0.96382	1	17340	0	-0.60103
D8Ertd738e	5	0.0080515	0.027432	0.528124	936	4	-0.52424	0.73357	0.77714	1	13850	1	-0.52424
Stat5b	5	0.016217	0.051615	0.732601	1272	3	-0.60584	0.46615	0.61671	1	10917	1	-0.60584
Abhd15	5	0.00062411	0.0028245	0.143906	354	4	-0.63286	0.74606	0.78385	1	13979	1	-0.63286
Ccdc137	5	0.00075284	0.003391	0.162106	379	4	-0.93173	0.57329	0.7081	1	12582	1	-0.93173
Rmi2	5	0.012188	0.039836	0.648826	1109	3	-0.40569	0.94158	0.94183	1	16890	0	-0.40569
Mlst8	5	0.023343	0.071677	0.834576	1550	4	-0.41681	0.93698	0.93725	1	16788	0	-0.41681
Lyrm4	5	0.010532	0.034896	0.605908	1036	3	-0.82414	0.9063	0.90667	1	16215	0	-0.82414
Ugt3a1	5	0.077859	0.17394	0.999998	2918	2	0.21183	0.51738	0.66191	1	11731	2	0.21183
Angptl6	5	0.0024259	0.0098631	0.301544	587	3	-0.62251	0.45063	0.60323	1	10671	1	-0.62251
Sgol1	5	0.0010485	0.0047079	0.199511	425	4	-0.92514	0.99224	0.9923	1	18030	0	-0.92514
Hk3	5	0.071838	0.16316	0.999998	2774	3	-0.247	0.85085	0.85383	1	15270	1	-0.247
Zfp593	5	0.0012168	0.0054422	0.220357	447	4	-0.57031	0.95014	0.95038	1	17064	0	-0.57031
Arhgap36	5	0.052902	0.12874	0.999998	2313	3	-0.32945	0.99526	0.99525	1	18114	0	-0.32945
Spcs3	5	0.0023109	0.0095155	0.297341	572	3	-0.69763	0.93219	0.93247	1	16692	0	-0.69763
Esco2	5	0.0032803	0.012622	0.351935	647	4	-0.57881	0.33861	0.5073	1	9004	1	-0.57881
Mgea5	5	0.015463	0.049403	0.721065	1238	3	-0.56009	0.62952	0.72947	1	12984	1	-0.56009
Aamp	5	0.0014151	0.0062663	0.237308	476	2	-0.096754	0.97775	0.97789	1	17668	0	-0.096754
Rsg1	5	0.061207	0.14405	0.999998	2520	3	-0.29967	0.62334	0.72699	1	12932	1	-0.29967
Jmjd1c	5	0.031506	0.088237	0.901218	1769	3	-0.54498	0.99346	0.99348	1	18056	0	-0.54498
Icmt	5	0.001832	0.0079714	0.273208	525	3	-0.49885	0.55599	0.69682	1	12367	1	-0.49885
Kmt2b	5	0.0018281	0.0079566	0.273208	523	4	-0.6688	0.95227	0.95251	1	17109	0	-0.6688
Mastl	4	0.0098365	0.030013	0.556285	1008	3	-0.6308	0.96303	0.96294	1	17325	0	-0.6308
Cnot4	5	0.017978	0.056701	0.760196	1346	3	-0.5366	0.99116	0.99124	1	17999	0	-0.5366
Mcl1	5	0.003019	0.011786	0.337378	628	3	-0.65496	0.10493	0.23159	0.973095	4325	2	-0.65496
Rbfa	5	0.23721	0.37691	0.999998	6051	2	-0.28393	0.98558	0.98568	1	17864	0	-0.28393
2410127L17Rik	5	0.017805	0.056187	0.75929	1335	4	-0.39953	0.98063	0.98077	1	17741	0	-0.39953
Wac	5	0.00015172	0.00069369	0.060509	209	5	-0.94187	0.99985	0.99986	1	18324	0	-0.94187
Sypl	5	0.0052796	0.018996	0.439232	779	3	-0.69667	0.84446	0.84858	1	15177	1	-0.69667
Dgke	5	0.020622	0.064077	0.802266	1446	3	-0.40422	0.62967	0.72953	1	12986	1	-0.40422
Rbm34	5	0.09779	0.20904	0.999998	3391	3	-0.21377	0.98279	0.98289	1	17795	0	-0.21377
