# Supplementary material for: Mitochondrial metabolism sustains DNMT3A-R882-mutant clonal haematopoiesis
Source: Nature. 2025 Apr 16;642(8067):431–41. doi: 10.1038/s41586-025-08980-6 (PMC12158785; doi:10.1038/s41586-025-08980-6)
Supplement: Supplementary file 4 — Supplementary Tables 1–11. [file 41586_2025_8980_MOESM4_ESM.zip › 2024-02-04132E-s4/Supplementary Table 4.xlsx]

## Sheet: Sheet1
Supplementary Table4. List of druggable categories of Dnmt3aR882H/+ specific dropouts by DGIdb
search_term	match_term	match_type	category	sources
KDM1A	KDM1A	Definite	CELL SURFACE	GO
TGFB1	TGFB1	Definite	CELL SURFACE	GO
HSPA5	HSPA5	Definite	CELL SURFACE	GO
RER1	RER1	Definite	CELL SURFACE	GO
LDLR	LDLR	Definite	CELL SURFACE	GO
AAMP	AAMP	Definite	CELL SURFACE	GO
IKZF1	IKZF1	Definite	CLINICALLY ACTIONABLE	MskImpact|FoundationOneGenes|CarisMolecularIntelligence|Tempus
RFWD2	COP1	Definite	CLINICALLY ACTIONABLE	MskImpact
SFPQ	SFPQ	Definite	CLINICALLY ACTIONABLE	CarisMolecularIntelligence
TAZ	TAZ	Ambiguous	CLINICALLY ACTIONABLE	CarisMolecularIntelligence
RUNX1	RUNX1	Definite	CLINICALLY ACTIONABLE	MskImpact|FoundationOneGenes|CarisMolecularIntelligence|Tempus
IRS2	IRS2	Definite	CLINICALLY ACTIONABLE	MskImpact|FoundationOneGenes|CarisMolecularIntelligence|Tempus
IKZF2	IKZF2	Definite	CLINICALLY ACTIONABLE	FoundationOneGenes
RBM10	RBM10	Definite	CLINICALLY ACTIONABLE	MskImpact|FoundationOneGenes|Tempus
JAK2	JAK2	Definite	CLINICALLY ACTIONABLE	MskImpact|FoundationOneGenes|CarisMolecularIntelligence|Oncomine|Tempus
NCOA4	NCOA4	Definite	CLINICALLY ACTIONABLE	CarisMolecularIntelligence
KDSR	KDSR	Definite	CLINICALLY ACTIONABLE	FoundationOneGenes|CarisMolecularIntelligence
FEV	FEV	Definite	CLINICALLY ACTIONABLE	FoundationOneGenes|CarisMolecularIntelligence
NPM1	NPM1	Definite	CLINICALLY ACTIONABLE	MskImpact|FoundationOneGenes|CarisMolecularIntelligence|Tempus
MED12	MED12	Definite	CLINICALLY ACTIONABLE	MskImpact|FoundationOneGenes|CarisMolecularIntelligence|Oncomine|Tempus
RAD21	RAD21	Definite	CLINICALLY ACTIONABLE	FoundationOneGenes|CarisMolecularIntelligence|Tempus
CHD4	CHD4	Definite	CLINICALLY ACTIONABLE	Tempus
JAK1	JAK1	Definite	CLINICALLY ACTIONABLE	MskImpact|FoundationOneGenes|CarisMolecularIntelligence|Oncomine|Tempus
FOXP1	FOXP1	Definite	CLINICALLY ACTIONABLE	MskImpact|FoundationOneGenes|CarisMolecularIntelligence|Tempus
CDK6	CDK6	Definite	CLINICALLY ACTIONABLE	MskImpact|FoundationOneGenes|CarisMolecularIntelligence|Oncomine|Tempus
GPS2	GPS2	Definite	CLINICALLY ACTIONABLE	Tempus
SS18	SS18	Definite	CLINICALLY ACTIONABLE	FoundationOneGenes|CarisMolecularIntelligence
DDX3X	DDX3X	Definite	CLINICALLY ACTIONABLE	FoundationOneGenes|Tempus
TRIM33	TRIM33	Definite	CLINICALLY ACTIONABLE	CarisMolecularIntelligence
LDLR	LDLR	Definite	CLINICALLY ACTIONABLE	Tempus
STAT5B	STAT5B	Definite	CLINICALLY ACTIONABLE	FoundationOneGenes|CarisMolecularIntelligence|Tempus
RMI2	RMI2	Definite	CLINICALLY ACTIONABLE	MskImpact|CarisMolecularIntelligence
KMT2B	KMT2B	Definite	CLINICALLY ACTIONABLE	Tempus
MCL1	MCL1	Definite	CLINICALLY ACTIONABLE	MskImpact|FoundationOneGenes|CarisMolecularIntelligence|Tempus
NSMCE4A	NSMCE4A	Definite	DNA REPAIR	GO
NPM1	NPM1	Definite	DNA REPAIR	GO
RMI2	RMI2	Definite	DNA REPAIR	GO
RUNX1	RUNX1	Definite	DRUG RESISTANCE	CIViC
JAK2	JAK2	Definite	DRUG RESISTANCE	COSMIC|CIViC
NPM1	NPM1	Definite	DRUG RESISTANCE	CIViC
JAK1	JAK1	Definite	DRUG RESISTANCE	COSMIC|CIViC
CDK6	CDK6	Definite	DRUG RESISTANCE	CIViC
SLC25A1	SLC25A1	Definite	DRUGGABLE GENOME	RussLampel
KDM1A	KDM1A	Definite	DRUGGABLE GENOME	RussLampel|HingoraniCasas|HopkinsGroom
PTBP1	PTBP1	Definite	DRUGGABLE GENOME	HingoraniCasas
HTRA2	HTRA2	Definite	DRUGGABLE GENOME	HopkinsGroom|RussLampel
DUSP12	DUSP12	Definite	DRUGGABLE GENOME	RussLampel|HopkinsGroom
BRD2	BRD2	Definite	DRUGGABLE GENOME	HingoraniCasas
TGFB1	TGFB1	Definite	DRUGGABLE GENOME	HingoraniCasas
RBM10	RBM10	Definite	DRUGGABLE GENOME	HopkinsGroom|RussLampel
JAK2	JAK2	Definite	DRUGGABLE GENOME	HingoraniCasas|RussLampel|HopkinsGroom
FFAR3	FFAR3	Definite	DRUGGABLE GENOME	HingoraniCasas|RussLampel|HopkinsGroom
KDSR	KDSR	Definite	DRUGGABLE GENOME	RussLampel|HopkinsGroom|HingoraniCasas
NPM1	NPM1	Definite	DRUGGABLE GENOME	HingoraniCasas
HSPA5	HSPA5	Definite	DRUGGABLE GENOME	HingoraniCasas
TMED10	TMED10	Definite	DRUGGABLE GENOME	HingoraniCasas
NPEPPS	NPEPPS	Definite	DRUGGABLE GENOME	RussLampel
PSMA4	PSMA4	Definite	DRUGGABLE GENOME	HingoraniCasas
JAK1	JAK1	Definite	DRUGGABLE GENOME	HingoraniCasas|RussLampel|HopkinsGroom
SLC6A9	SLC6A9	Definite	DRUGGABLE GENOME	HopkinsGroom|HingoraniCasas|RussLampel
DST	DST	Definite	DRUGGABLE GENOME	HingoraniCasas
LOR	LOXL2	Ambiguous	DRUGGABLE GENOME	HopkinsGroom|RussLampel|HingoraniCasas
PELO	PELO	Definite	DRUGGABLE GENOME	RussLampel
KCNQ5	KCNQ5	Definite	DRUGGABLE GENOME	HopkinsGroom|HingoraniCasas|RussLampel
CDK6	CDK6	Definite	DRUGGABLE GENOME	HopkinsGroom|HingoraniCasas|RussLampel
TRIB2	TRIB2	Definite	DRUGGABLE GENOME	RussLampel
PSENEN	PSENEN	Definite	DRUGGABLE GENOME	HingoraniCasas
IFITM1	IFITM1	Definite	DRUGGABLE GENOME	HingoraniCasas
DDX3X	DDX3X	Definite	DRUGGABLE GENOME	HingoraniCasas
MAP4K2	MAP4K2	Definite	DRUGGABLE GENOME	RussLampel|HopkinsGroom|HingoraniCasas
LDLR	LDLR	Definite	DRUGGABLE GENOME	HingoraniCasas
STAT5B	STAT5B	Definite	DRUGGABLE GENOME	HingoraniCasas
ANGPTL6	ANGPTL6	Definite	DRUGGABLE GENOME	HingoraniCasas|RussLampel|HopkinsGroom
MGEA5	OGA	Definite	DRUGGABLE GENOME	HingoraniCasas
ICMT	ICMT	Definite	DRUGGABLE GENOME	HingoraniCasas
MASTL	MASTL	Definite	DRUGGABLE GENOME	HingoraniCasas|RussLampel
MCL1	MCL1	Definite	DRUGGABLE GENOME	RussLampel|HingoraniCasas|HopkinsGroom
HSCB	HSCB	Definite	ENZYME	Pharos
RFWD2	COP1	Definite	ENZYME	Pharos
SEPHS2	SEPHS2	Definite	ENZYME	Pharosa
NDUFB11	NDUFB11	Definite	ENZYME	Pharos
CS	CS	Definite	ENZYME	Pharos
HTRA2	HTRA2	Definite	ENZYME	HumanProteinAtlas
TECR	TECR	Definite	ENZYME	HumanProteinAtlas|Pharos
UBE2Z	UBE2Z	Definite	ENZYME	Pharos
VCPIP1	VCPIP1	Definite	ENZYME	Pharos
HECTD1	HECTD1	Definite	ENZYME	Pharos
TERF2	TERF2	Definite	ENZYME	Pharos
KDSR	KDSR	Definite	ENZYME	HumanProteinAtlas
HSPA5	HSPA5	Definite	ENZYME	HumanProteinAtlas
GAL3ST1	GAL3ST1	Definite	ENZYME	Pharos
NPEPPS	NPEPPS	Definite	ENZYME	Pharos
CHD4	CHD4	Definite	ENZYME	HumanProteinAtlas
ELAC2	ELAC2	Definite	ENZYME	HumanProteinAtlas
PDHB	PDHB	Definite	ENZYME	HumanProteinAtlas|Pharos
VPS35	VPS35	Definite	ENZYME	Pharos
GPS2	GPS2	Definite	ENZYME	Pharos
USP10	USP10	Definite	ENZYME	Pharos
COQ2	COQ2	Definite	ENZYME	HumanProteinAtlas|Pharos
DDX3X	DDX3X	Definite	ENZYME	HumanProteinAtlas
TRIM33	TRIM33	Definite	ENZYME	HumanProteinAtlas
LDLR	LDLR	Definite	ENZYME	Pharos
HK3	HK3	Definite	ENZYME	Pharos
ICMT	ICMT	Definite	ENZYME	Pharos
KMT2B	KMT2B	Definite	ENZYME	HumanProteinAtlas
MASTL	MASTL	Definite	ENZYME	HumanProteinAtlas
DGKE	DGKE	Definite	ENZYME	HumanProteinAtlas
SLC6A9	SLC6A9	Definite	EXTERNAL SIDE OF PLASMA MEMBRANE	GO
LDLR	LDLR	Definite	EXTERNAL SIDE OF PLASMA MEMBRANE	GO
ANGPTL6	ANGPTL6	Definite	FIBRINOGEN	HopkinsGroom
FFAR3	FFAR3	Definite	G PROTEIN COUPLED RECEPTOR	HopkinsGroom|GO|dGene
TMED10	TMED10	Definite	G PROTEIN COUPLED RECEPTOR	Pharos
TMED2	TMED2	Definite	G PROTEIN COUPLED RECEPTOR	Pharos
TGFB1	TGFB1	Definite	GROWTH FACTOR	GO
KCNQ5	KCNQ5	Definite	ION CHANNEL	HopkinsGroom|BaderLabGenes|HumanProteinAtlas|Pharos
SEPHS2	SEPHS2	Definite	KINASE	Pharos
TAZ	WWTR1	Ambiguous	KINASE	Pharos
HTRA2	HTRA2	Definite	KINASE	Pharos
DUSP12	DUSP12	Definite	KINASE	Pharos
BRD2	BRD2	Definite	KINASE	dGene
IRS2	IRS2	Definite	KINASE	Pharos
SMG8	SMG8	Definite	KINASE	Pharos
JAK2	JAK2	Definite	KINASE	BaderLabGenes|HopkinsGroom|dGene|Pharos
SLC39A7	SLC39A7	Definite	KINASE	Pharos
NCOA4	NCOA4	Definite	KINASE	Pharos
MPLKIP	MPLKIP	Definite	KINASE	Pharos
FFAR3	FFAR3	Definite	KINASE	Pharos
MED12	MED12	Definite	KINASE	Pharos
SIX5	SIX5	Definite	KINASE	Pharos
CCNL1	CCNL1	Definite	KINASE	Pharos
JAK1	JAK1	Definite	KINASE	HopkinsGroom|dGene|Pharos
CDK6	CDK6	Definite	KINASE	HopkinsGroom|dGene|Pharos
GPS2	GPS2	Definite	KINASE	Pharos
TRIB2	TRIB2	Definite	KINASE	dGene|Pharos
MAP4K2	MAP4K2	Definite	KINASE	HopkinsGroom|dGene|Pharos
PRKRIP1	PRKRIP1	Definite	KINASE	Pharos
STAT5B	STAT5B	Definite	KINASE	Pharos
MLST8	MLST8	Definite	KINASE	Pharos
HK3	HK3	Definite	KINASE	Pharos
MASTL	MASTL	Definite	KINASE	GO|dGene|Pharos
DGKE	DGKE	Definite	KINASE	GO|Pharos
KMT2B	KMT2B	Definite	METHYL TRANSFERASE	BaderLabGenes
NCOA4	NCOA4	Definite	NUCLEAR HORMONE RECEPTOR	Pharos
GPS2	GPS2	Definite	NUCLEAR HORMONE RECEPTOR	Pharos
SS18	SS18	Definite	NUCLEAR HORMONE RECEPTOR	Pharos
HTRA2	HTRA2	Definite	PROTEASE	HopkinsGroom|GO|dGene
VCPIP1	VCPIP1	Definite	PROTEASE	dGene
SPCS1	SPCS1	Definite	PROTEASE	GO|dGene
NPEPPS	NPEPPS	Definite	PROTEASE	dGene
PSMA4	PSMA4	Definite	PROTEASE	dGene
USP10	USP10	Definite	PROTEASE	dGene
SPCS3	SPCS3	Definite	PROTEASE	GO|dGene
HSPA5	HSPA5	Definite	PROTEASE INHIBITOR	dGene
DUSP12	DUSP12	Definite	PROTEIN PHOSPHATASE	HopkinsGroom|dGene
BRD2	BRD2	Definite	SERINE THREONINE KINASE	GO|dGene
CDK6	CDK6	Definite	SERINE THREONINE KINASE	dGene
TRIB2	TRIB2	Definite	SERINE THREONINE KINASE	dGene
MAP4K2	MAP4K2	Definite	SERINE THREONINE KINASE	GO|dGene
MASTL	MASTL	Definite	SERINE THREONINE KINASE	GO|dGene
KDSR	KDSR	Definite	SHORT CHAIN DEHYDROGENASE REDUCTASE	HopkinsGroom
IKZF1	IKZF1	Definite	TRANSCRIPTION FACTOR	Pharos
RUNX3	RUNX3	Definite	TRANSCRIPTION FACTOR	Pharos
RUNX1	RUNX1	Definite	TRANSCRIPTION FACTOR	Pharos
NOL7	NOL7	Definite	TRANSCRIPTION FACTOR	Pharos
IKZF2	IKZF2	Definite	TRANSCRIPTION FACTOR	Pharos
TGFB1	TGFB1	Definite	TRANSCRIPTION FACTOR	Pharos
VEZF1	VEZF1	Definite	TRANSCRIPTION FACTOR	Pharos
FEV	FEV	Definite	TRANSCRIPTION FACTOR	Pharos
WDR26	WDR26	Definite	TRANSCRIPTION FACTOR	Pharos
MED12	MED12	Definite	TRANSCRIPTION FACTOR	Pharos
CITED2	CITED2	Definite	TRANSCRIPTION FACTOR	Pharos
SIX5	SIX5	Definite	TRANSCRIPTION FACTOR	Pharos
FOXP1	FOXP1	Definite	TRANSCRIPTION FACTOR	Pharos
LOR	LOR	Ambiguous	TRANSCRIPTION FACTOR	Pharos
TRIB2	TRIB2	Definite	TRANSCRIPTION FACTOR	Pharos
KCTD6	KCTD6	Definite	TRANSCRIPTION FACTOR	Pharos
TRIP13	TRIP13	Definite	TRANSCRIPTION FACTOR	Pharos
STAT5B	STAT5B	Definite	TRANSCRIPTION FACTOR	Pharos
JMJD1C	JMJD1C	Definite	TRANSCRIPTION FACTOR	Pharos
KDM1A	KDM1A	Definite	TRANSCRIPTION FACTOR BINDING	GO
DDX3X	DDX3X	Definite	TRANSCRIPTION FACTOR BINDING	GO
KDM1A	KDM1A	Definite	TRANSCRIPTION FACTOR COMPLEX	GO
TAZ	WWTR1	Ambiguous	TRANSCRIPTION FACTOR COMPLEX	GO
SIX5	SIX5	Definite	TRANSCRIPTION FACTOR COMPLEX	GO
GPS2	GPS2	Definite	TRANSCRIPTION FACTOR COMPLEX	GO
SLC25A1	SLC25A1	Definite	TRANSPORTER	HumanProteinAtlas|Pharos
PRELID1	PRELID1	Definite	TRANSPORTER	Pharos
SLC33A1	SLC33A1	Definite	TRANSPORTER	HumanProteinAtlas|Pharos
SLC39A7	SLC39A7	Definite	TRANSPORTER	Pharos
RAB10	RAB10	Definite	TRANSPORTER	Pharos
HSPA5	HSPA5	Definite	TRANSPORTER	HumanProteinAtlas
TMEM184C	TMEM184C	Definite	TRANSPORTER	GO
SLC6A9	SLC6A9	Definite	TRANSPORTER	HopkinsGroom|HumanProteinAtlas|Pharos
DDX3X	DDX3X	Definite	TRANSPORTER	HumanProteinAtlas
TOR1A	TOR1A	Definite	TRANSPORTER	Pharos
CDK6	CDK6	Definite	TUMOR SUPPRESSOR	GO
CSRP2BP	KAT14	Ambiguous	TUMOR SUPPRESSOR	GO
MASTL	MASTL	Definite	TUMOR SUPPRESSOR	GO
JAK2	JAK2	Definite	TYROSINE KINASE	GO|dGene
JAK1	JAK1	Definite	TYROSINE KINASE	GO|dGene
