# Supplementary material for: Mitochondrial metabolism sustains DNMT3A-R882-mutant clonal haematopoiesis
Source: Nature. 2025 Apr 16;642(8067):431–41. doi: 10.1038/s41586-025-08980-6 (PMC12158785; doi:10.1038/s41586-025-08980-6)
Supplement: Supplementary file 4 — Supplementary Tables 1–11. [file 41586_2025_8980_MOESM4_ESM.zip › 2024-02-04132E-s4/Supplementary Table 5.xlsx]

## Sheet: Sheet1
Supplementary Table5. Drug-gene interaction categories for Dnmt3aR882H/+ specific dropouts identified by DGIdb
search_term	match_term	match_type	gene	drug	interaction_types	sources	pmids
IKZF1	IKZF1	Definite	IKZF1	LENALIDOMIDE		JAX-CKB	24292625
IKZF1	IKZF1	Definite	IKZF1	CYTARABINE		CIViC	30044693
IKZF1	IKZF1	Definite	IKZF1	DAUNORUBICIN		CIViC	30044693
IKZF1	IKZF1	Definite	IKZF1	FLUDARABINE		CIViC	30044693
IKZF1	IKZF1	Definite	IKZF1	METHOTREXATE		CIViC	30044693
IKZF1	IKZF1	Definite	IKZF1	IMATINIB		CIViC	30044693
RUNX3	RUNX3	Definite	RUNX3	LEUCOVORIN		NCI	17372756
RUNX3	RUNX3	Definite	RUNX3	IRINOTECAN		NCI	17372756
KDM1A	KDM1A	Definite	KDM1A	TRANYLCYPROMINE HYDROCHLORIDE		DTC
KDM1A	KDM1A	Definite	KDM1A	CHEMBL2182009		DTC	22876979
KDM1A	KDM1A	Definite	KDM1A	NAMOLINE		DTC	24007511
KDM1A	KDM1A	Definite	KDM1A	PARNATE		DTC	21382717
RFWD2	COP1	Definite	COP1	PROCAINAMIDE		TTD
RFWD2	COP1	Definite	COP1	PROPAFENONE		TTD
RFWD2	COP1	Definite	COP1	TOCAINIDE		TTD
RFWD2	COP1	Definite	COP1	QUININE		TTD
RFWD2	COP1	Definite	COP1	FLECAINIDE		TTD
PTBP1	PTBP1	Definite	PTBP1	CHEMBL586031		DTC
PTBP1	PTBP1	Definite	PTBP1	CHEMBL2095095		DTC
PTBP1	PTBP1	Definite	PTBP1	CHEMBL604321		DTC
PTBP1	PTBP1	Definite	PTBP1	CHEMBL578502		DTC
PTBP1	PTBP1	Definite	PTBP1	ELLIPTECINE		DTC
PTBP1	PTBP1	Definite	PTBP1	CHEMBL592124		DTC
NDUFB11	NDUFB11	Definite	NDUFB11	ME-344	inhibitor	ChemblInteractions
NDUFB11	NDUFB11	Definite	NDUFB11	NV-128	inhibitor	ChemblInteractions
NDUFB11	NDUFB11	Definite	NDUFB11	METFORMIN HYDROCHLORIDE	inhibitor	ChemblInteractions
RUNX1	RUNX1	Definite	RUNX1	FUMARPROTOCETRARIC ACID		DTC
RUNX1	RUNX1	Definite	RUNX1	DOXORUBICIN		JAX-CKB	26552700
RUNX1	RUNX1	Definite	RUNX1	APOMORPHINE HYDROCHLORIDE HEMIHYDRATE		DTC
RUNX1	RUNX1	Definite	RUNX1	CHEMBL211670		DTC
RUNX1	RUNX1	Definite	RUNX1	ERGOCORNINE		DTC
RUNX1	RUNX1	Definite	RUNX1	DEPHOSTATIN		DTC
RUNX1	RUNX1	Definite	RUNX1	CHEMBL533226		DTC
RUNX1	RUNX1	Definite	RUNX1	DIPYRIDYL		DTC
RUNX1	RUNX1	Definite	RUNX1	IRIGINOL HEXAACEATATE		DTC
RUNX1	RUNX1	Definite	RUNX1	PYROGALLOL		DTC
RUNX1	RUNX1	Definite	RUNX1	TAMOXIFEN CITRATE		DTC
RUNX1	RUNX1	Definite	RUNX1	DAUNORUBICIN		DTC
RUNX1	RUNX1	Definite	RUNX1	CHEMBL313737		DTC
RUNX1	RUNX1	Definite	RUNX1	ERGOCRYPTINE		DTC
RUNX1	RUNX1	Definite	RUNX1	IRIGENOL		DTC
RUNX1	RUNX1	Definite	RUNX1	AURINTRICARBOXYLIC ACID		DTC
RUNX1	RUNX1	Definite	RUNX1	CHEMBL260311		DTC
RUNX1	RUNX1	Definite	RUNX1	ELLAGIC ACID		DTC
RUNX1	RUNX1	Definite	RUNX1	CHEMBL1601846		DTC
RUNX1	RUNX1	Definite	RUNX1	QUINOLINIC ACID		DTC
RUNX1	RUNX1	Definite	RUNX1	L-NOREPINEPHRINE		DTC
RUNX1	RUNX1	Definite	RUNX1	JUGLONE		DTC
RUNX1	RUNX1	Definite	RUNX1	CETIRIZINE HYDROCHLORIDE		DTC
RUNX1	RUNX1	Definite	RUNX1	DISULFIRAM		DTC
RUNX1	RUNX1	Definite	RUNX1	SHIKONIN		DTC
RUNX1	RUNX1	Definite	RUNX1	WEDELOLACTONE		DTC
RUNX1	RUNX1	Definite	RUNX1	IMATINIB		NCI	15650049
RUNX1	RUNX1	Definite	RUNX1	CHEMBL1341830		DTC
RUNX1	RUNX1	Definite	RUNX1	HOMIDIUM BROMIDE		DTC
RUNX1	RUNX1	Definite	RUNX1	PHENANTHROLINE		DTC
RUNX1	RUNX1	Definite	RUNX1	TOLONIUM CHLORIDE		DTC
RUNX1	RUNX1	Definite	RUNX1	PURPUROGALLIN		DTC
RUNX1	RUNX1	Definite	RUNX1	FUSARIC ACID		DTC
RUNX1	RUNX1	Definite	RUNX1	CYTARABINE HYDROCHLORIDE		DTC
RUNX1	RUNX1	Definite	RUNX1	CYTARABINE		CIViC	21343560
BRD2	BRD2	Definite	BRD2	TRIAZOLAM		DTC	22137933
BRD2	BRD2	Definite	BRD2	ALPRAZOLAM		DTC	22137933
BRD2	BRD2	Definite	BRD2	ACETAMINOPHEN		DTC	22136404
BRD2	BRD2	Definite	BRD2	CHEMBL52030		DTC	22137933
BRD2	BRD2	Definite	BRD2	BIRABRESIB		TTD
BRD2	BRD2	Definite	BRD2	MIDAZOLAM		DTC	22137933
BRD2	BRD2	Definite	BRD2	ABBV-744		TTD
IRS2	IRS2	Definite	IRS2	DEXAMETHASONE		NCI	16943575
IRS2	IRS2	Definite	IRS2	ASPIRIN		NCI	18059035
IRS2	IRS2	Definite	IRS2	INSULIN		NCI	11522686|9421369|16037106|12687350
TGFB1	TGFB1	Definite	TGFB1	VERAPAMIL		NCI
TGFB1	TGFB1	Definite	TGFB1	TOREMIFENE		NCI	12476040
TGFB1	TGFB1	Definite	TGFB1	TAMOXIFEN		NCI	8019941
TGFB1	TGFB1	Definite	TGFB1	PIRFENIDONE		NCI|TTD	12907346
TGFB1	TGFB1	Definite	TGFB1	TRIAMCINOLONE		NCI	12174062
TGFB1	TGFB1	Definite	TGFB1	HYDROCORTISONE		NCI	7895901
TGFB1	TGFB1	Definite	TGFB1	M-7824		TTD
TGFB1	TGFB1	Definite	TGFB1	INOSITOL		NCI	8013389
TGFB1	TGFB1	Definite	TGFB1	SILYBIN A		NCI	15103051
TGFB1	TGFB1	Definite	TGFB1	VACTOSERTIB		TTD
TGFB1	TGFB1	Definite	TGFB1	IRINOTECAN		PharmGKB	27160286
TGFB1	TGFB1	Definite	TGFB1	SOTATERCEPT		TTD
TGFB1	TGFB1	Definite	TGFB1	GENISTEIN		NCI	12580099
TGFB1	TGFB1	Definite	TGFB1	FRESOLIMUMAB	antibody|inhibitor	TALC|ChemblInteractions
TGFB1	TGFB1	Definite	TGFB1	NIS-793		TTD
TGFB1	TGFB1	Definite	TGFB1	RITUXIMAB		PharmGKB	22129793
TGFB1	TGFB1	Definite	TGFB1	SANDOSTATIN		NCI	12142738
TGFB1	TGFB1	Definite	TGFB1	RAMIPRIL		NCI	15716710
TGFB1	TGFB1	Definite	TGFB1	STREPTOZOCIN		NCI	17968528
TGFB1	TGFB1	Definite	TGFB1	ASPIRIN		PharmGKB	19138248
TGFB1	TGFB1	Definite	TGFB1	TESTOSTERONE		NCI	9288184
TGFB1	TGFB1	Definite	TGFB1	METELIMUMAB	inhibitor	ChemblInteractions
TGFB1	TGFB1	Definite	TGFB1	ADRIAMYCIN		NCI	10203574
TGFB1	TGFB1	Definite	TGFB1	MELATONIN		NCI	9649124
TGFB1	TGFB1	Definite	TGFB1	DOXORUBICIN		NCI	12956904
TGFB1	TGFB1	Definite	TGFB1	CLADRIBINE		NCI	12097998
TGFB1	TGFB1	Definite	TGFB1	ATENOLOL		NCI	15049387
TGFB1	TGFB1	Definite	TGFB1	AMIFOSTINE		NCI	12005544
TGFB1	TGFB1	Definite	TGFB1	ETOPOSIDE		NCI	16002781
TGFB1	TGFB1	Definite	TGFB1	LY-2382770	inhibitor	ChemblInteractions
TGFB1	TGFB1	Definite	TGFB1	NICOTINE		NCI	10198208
TGFB1	TGFB1	Definite	TGFB1	EMODIN		NCI	11887862
TGFB1	TGFB1	Definite	TGFB1	DISITERTIDE		TTD	24393789
TGFB1	TGFB1	Definite	TGFB1	VITAMIN E		NCI	9608545
TGFB1	TGFB1	Definite	TGFB1	FENRETINIDE		NCI	8993839
TGFB1	TGFB1	Definite	TGFB1	PIOGLITAZONE		NCI	17407709
TGFB1	TGFB1	Definite	TGFB1	GOSSYPOL		NCI	15015581
NCL	NCL	Definite	NCL	QUARFLOXIN		TTD	21455236
JAK2	JAK2	Definite	JAK2	PEMBROLIZUMAB		JAX-CKB|COSMIC|CIViC	27433843
JAK2	JAK2	Definite	JAK2	CERDULATINIB	inhibitor	TTD
JAK2	JAK2	Definite	JAK2	RUXOLITINIB	inhibitor	DTC|MyCancerGenome|JAX-CKB|DoCM|CIViC|MyCancerGenomeClinicalTrial|TTD|OncoKB	29773603|18805579|16293597|24398328|20339092|21926964|22829971|15781101|16081687|22271575|26258521|22955920|20631743|25207766|19287384|20585391|21120162|22041374|16709929|24251790|23061804|22875628|19470474|18394554|21689158|23115274|21393331|23514013|22368270|25157968|22818858|24986690|24404189|22422826|26472029|22899477|22571758
JAK2	JAK2	Definite	JAK2	FEDRATINIB	inhibitor	MyCancerGenome|TdgClinicalTrial|ChemblInteractions|CIViC|TTD	21220608|18394554|27473820
JAK2	JAK2	Definite	JAK2	ZOTIRACICLIB	inhibitor	ChemblInteractions
JAK2	JAK2	Definite	JAK2	NS-018	inhibitor	ChemblInteractions|TTD
JAK2	JAK2	Definite	JAK2	AZD-1480	inhibitor	MyCancerGenome|JAX-CKB|ChemblInteractions|TTD	21926964
JAK2	JAK2	Definite	JAK2	CHEMBL473773		DTC
JAK2	JAK2	Definite	JAK2	ITACITINIB	inhibitor	TTD
JAK2	JAK2	Definite	JAK2	RG-1530	inhibitor	DTC
JAK2	JAK2	Definite	JAK2	CT-1578	inhibitor	ChemblInteractions|TTD
JAK2	JAK2	Definite	JAK2	GANDOTINIB	inhibitor	MyCancerGenome|ChemblInteractions|TTD
JAK2	JAK2	Definite	JAK2	AC-430	inhibitor	TdgClinicalTrial|ChemblInteractions|TTD
JAK2	JAK2	Definite	JAK2	TOZASERTIB		DTC
JAK2	JAK2	Definite	JAK2	TRIAMTERENE		DTC
JAK2	JAK2	Definite	JAK2	JNJ-7706621	inhibitor	DTC
JAK2	JAK2	Definite	JAK2	ADAVOSERTIB		DTC
JAK2	JAK2	Definite	JAK2	RUXOLITINIB PHOSPHATE	inhibitor	ChemblInteractions
JAK2	JAK2	Definite	JAK2	BMS-911543	inhibitor	ChemblInteractions|TTD
JAK2	JAK2	Definite	JAK2	CHEMBL56543		DTC	21185195
JAK2	JAK2	Definite	JAK2	TOFACITINIB	antagonist|inhibitor	DTC	26258521|10592235
JAK2	JAK2	Definite	JAK2	CHEMBL379975		DTC
JAK2	JAK2	Definite	JAK2	CHEMBL546797		DTC
JAK2	JAK2	Definite	JAK2	XL-019	inhibitor	TdgClinicalTrial|ChemblInteractions|TTD
JAK2	JAK2	Definite	JAK2	AT-9283	inhibitor	TALC|MyCancerGenome|ChemblInteractions
JAK2	JAK2	Definite	JAK2	PACRITINIB	inhibitor	TdgClinicalTrial|ChemblInteractions|TTD
JAK2	JAK2	Definite	JAK2	CHEMBL29197		DTC
JAK2	JAK2	Definite	JAK2	LESTAURTINIB	inhibitor	TdgClinicalTrial|JAX-CKB|ChemblInteractions	21926964
JAK2	JAK2	Definite	JAK2	PF-00562271		DTC
JAK2	JAK2	Definite	JAK2	DOVITINIB		DTC
JAK2	JAK2	Definite	JAK2	TOFACITINIB CITRATE	inhibitor	ChemblInteractions
JAK2	JAK2	Definite	JAK2	TYRPHOSTIN 23		DTC
JAK2	JAK2	Definite	JAK2	PD-0166285		DTC
JAK2	JAK2	Definite	JAK2	MOMELOTINIB	inhibitor	JAX-CKB|ChemblInteractions|TTD	24398328|21926964
JAK2	JAK2	Definite	JAK2	PEFICITINIB	inhibitor	ChemblInteractions
JAK2	JAK2	Definite	JAK2	BARICITINIB	inhibitor	ChemblInteractions|TTD	28255337|27028914
JAK2	JAK2	Definite	JAK2	ERLOTINIB		DTC
JAK2	JAK2	Definite	JAK2	SGI-1776		JAX-CKB	26472029
JAK2	JAK2	Definite	JAK2	LAUROGUADINE		DTC
JAK2	JAK2	Definite	JAK2	ENMD-2076		TdgClinicalTrial
JAK2	JAK2	Definite	JAK2	CHEMBL1997335		DTC
JAK2	JAK2	Definite	JAK2	GIVINOSTAT		TTD
JAK2	JAK2	Definite	JAK2	LS-104	inhibitor	ChemblInteractions
JAK2	JAK2	Definite	JAK2	AST-487		DTC
JAK2	JAK2	Definite	JAK2	CHEMBL1170485		DTC
JAK2	JAK2	Definite	JAK2	6-AZAURIDINE		DTC
JAK2	JAK2	Definite	JAK2	PICTILISIB		JAX-CKB	24251790
JAK2	JAK2	Definite	JAK2	ILORASERTIB		DTC
JAK2	JAK2	Definite	JAK2	THIRAM		DTC
JAK2	JAK2	Definite	JAK2	DASATINIB		DTC
JAK2	JAK2	Definite	JAK2	GW843682X		DTC
JAK2	JAK2	Definite	JAK2	CYC-116		DTC
JAK2	JAK2	Definite	JAK2	CHEMBL71191		DTC
JAK2	JAK2	Definite	JAK2	CHEMBL53898		DTC
JAK2	JAK2	Definite	JAK2	PACLITAXEL		JAX-CKB	27075627
JAK2	JAK2	Definite	JAK2	CENISERTIB		DTC
JAK2	JAK2	Definite	JAK2	TAE-684		DTC
JAK2	JAK2	Definite	JAK2	DACTOLISIB		JAX-CKB	24251790
JAK2	JAK2	Definite	JAK2	IMATINIB		JAX-CKB	21224473
JAK2	JAK2	Definite	JAK2	CEP-11981		DTC	22148921
JAK2	JAK2	Definite	JAK2	ENTRECTINIB	inhibitor	DTC
JAK2	JAK2	Definite	JAK2	SIROLIMUS		CIViC	22955920
NPM1	NPM1	Definite	NPM1	CRIZOTINIB		JAX-CKB	27009859|25749034|24509625|18089725|25421750
NPM1	NPM1	Definite	NPM1	DEGUELIN		JAX-CKB	25348016|25242579
NPM1	NPM1	Definite	NPM1	VENETOCLAX		PharmGKB|FDA
NPM1	NPM1	Definite	NPM1	MIDOSTAURIN		PharmGKB|FDA
NPM1	NPM1	Definite	NPM1	TRETINOIN		CIViC	19965647|21719597
NPM1	NPM1	Definite	NPM1	ENMD-2076		JAX-CKB	27406088
NPM1	NPM1	Definite	NPM1	LORLATINIB		JAX-CKB	25749034
NPM1	NPM1	Definite	NPM1	VORINOSTAT		JAX-CKB	26634271
NPM1	NPM1	Definite	NPM1	ALECTINIB		JAX-CKB	27009859|25749034|25421750
NPM1	NPM1	Definite	NPM1	IXAZOMIB		JAX-CKB	26634271
NPM1	NPM1	Definite	NPM1	ASP-3026		JAX-CKB	27009859|25749034|25421750
NPM1	NPM1	Definite	NPM1	ENTRECTINIB		JAX-CKB	26939704
NPM1	NPM1	Definite	NPM1	CERITINIB		JAX-CKB	27009859|25749034|25421750
NPM1	NPM1	Definite	NPM1	CHEMBL3397300		JAX-CKB	27009859|25749034|25421750|27780853
HSPA5	HSPA5	Definite	HSPA5	STROBOPININ		DTC
HSPA5	HSPA5	Definite	HSPA5	CHEMBL524376		DTC
HSPA5	HSPA5	Definite	HSPA5	NORGESTREL		DTC
HSPA5	HSPA5	Definite	HSPA5	MIANSERIN		DTC
HSPA5	HSPA5	Definite	HSPA5	CHLORQUINALDOL		DTC
HSPA5	HSPA5	Definite	HSPA5	CHEMBL56543		DTC
HSPA5	HSPA5	Definite	HSPA5	5-NITRO-2-PHENYLPROPYLAMINOBENZOIC ACID [NPPB]		DTC
HSPA5	HSPA5	Definite	HSPA5	THAPSIGARGIN		DTC
HSPA5	HSPA5	Definite	HSPA5	IT-139		TTD
HSPA5	HSPA5	Definite	HSPA5	CHEMBL480626		DTC
HSPA5	HSPA5	Definite	HSPA5	4-METHYLDAPHNETIN		DTC
HSPA5	HSPA5	Definite	HSPA5	DAPHNETIN		DTC
HSPA5	HSPA5	Definite	HSPA5	CHEMBL67535		DTC
HSPA5	HSPA5	Definite	HSPA5	EUPAFOLIN		DTC
HSPA5	HSPA5	Definite	HSPA5	FLUOROURACIL		CIViC	23456958
NPEPPS	NPEPPS	Definite	NPEPPS	TOSEDOSTAT	inhibitor	ChemblInteractions|TTD
CHD4	CHD4	Definite	CHD4	VORINOSTAT		PharmGKB	26296641
PSMA4	PSMA4	Definite	PSMA4	CARFILZOMIB	inhibitor	DTC|MyCancerGenome|ChemblInteractions	24524217
PSMA4	PSMA4	Definite	PSMA4	BORTEZOMIB	inhibitor	DTC|MyCancerGenome|ChemblInteractions	24524217
PSMA4	PSMA4	Definite	PSMA4	OPROZOMIB	inhibitor	ChemblInteractions
PSMA4	PSMA4	Definite	PSMA4	IXAZOMIB CITRATE	inhibitor	ChemblInteractions
PSMA4	PSMA4	Definite	PSMA4	COTININE		PharmGKB
PSMA4	PSMA4	Definite	PSMA4	MARIZOMIB	inhibitor	ChemblInteractions
JAK1	JAK1	Definite	JAK1	ABROCITINIB	inhibitor	ChemblInteractions
JAK1	JAK1	Definite	JAK1	ITACITINIB	inhibitor	ChemblInteractions|TTD
JAK1	JAK1	Definite	JAK1	RUXOLITINIB	inhibitor	MyCancerGenome|DoCM|CIViC|TTD	18805579|26701727|22955920|23061804|31372595|23514013
JAK1	JAK1	Definite	JAK1	AZD-1480	inhibitor	MyCancerGenome
JAK1	JAK1	Definite	JAK1	CERDULATINIB	inhibitor	ChemblInteractions|TTD
JAK1	JAK1	Definite	JAK1	PEFICITINIB	inhibitor	TdgClinicalTrial|ChemblInteractions|TTD
JAK1	JAK1	Definite	JAK1	BREPOCITINIB	inhibitor	TTD
JAK1	JAK1	Definite	JAK1	PEMBROLIZUMAB		COSMIC|CIViC	27903500|27433843
JAK1	JAK1	Definite	JAK1	GLPG-0555	inhibitor	ChemblInteractions
JAK1	JAK1	Definite	JAK1	BARICITINIB	inhibitor	ChemblInteractions|TTD	28255337|27028914
JAK1	JAK1	Definite	JAK1	FILGOTINIB	inhibitor	ChemblInteractions|TTD
JAK1	JAK1	Definite	JAK1	MOMELOTINIB	inhibitor	ChemblInteractions
JAK1	JAK1	Definite	JAK1	TRICETAMIDE	inhibitor	ChemblInteractions
JAK1	JAK1	Definite	JAK1	RUXOLITINIB PHOSPHATE	inhibitor	ChemblInteractions
JAK1	JAK1	Definite	JAK1	SOLCITINIB	inhibitor	ChemblInteractions|TTD
JAK1	JAK1	Definite	JAK1	ENZASTAURIN		CIViC	22333600
JAK1	JAK1	Definite	JAK1	TOFACITINIB CITRATE	inhibitor	ChemblInteractions
JAK1	JAK1	Definite	JAK1	UPADACITINIB	inhibitor	TTD	30886973|31692920
JAK1	JAK1	Definite	JAK1	CYCLOSPORINE		DTC	22101135
JAK1	JAK1	Definite	JAK1	INCB-047986	inhibitor	ChemblInteractions
SLC6A9	SLC6A9	Definite	SLC6A9	ORGANON		TTD
SLC6A9	SLC6A9	Definite	SLC6A9	BITOPERTIN	inhibitor	ChemblInteractions
SLC6A9	SLC6A9	Definite	SLC6A9	CHEMBL59821		TTD
SLC6A9	SLC6A9	Definite	SLC6A9	CHEMBL180966		TTD
SLC6A9	SLC6A9	Definite	SLC6A9	PF-03463275	inhibitor	TTD
SLC6A9	SLC6A9	Definite	SLC6A9	ORG-25935		TTD
GLS	GLS	Definite	GLS	CEFATRIZINE		DTC
GLS	GLS	Definite	GLS	THUNBERGINOL B		DTC
GLS	GLS	Definite	GLS	CHEMBL1527		DTC
GLS	GLS	Definite	GLS	CEFMETAZOLE SODIUM		DTC
GLS	GLS	Definite	GLS	LINOLENIC ACID		DTC
GLS	GLS	Definite	GLS	ASTERRIC ACID		DTC
GLS	GLS	Definite	GLS	OXIDOPAMINE HYDROCHLORIDE		DTC
GLS	GLS	Definite	GLS	DAPHNORIN		DTC
GLS	GLS	Definite	GLS	ISOTHYMONIN		DTC
GLS	GLS	Definite	GLS	AMPICILLIN SODIUM		DTC
GLS	GLS	Definite	GLS	CHEMBL582478		DTC
GLS	GLS	Definite	GLS	ABIETIC ACID		DTC
GLS	GLS	Definite	GLS	OXYTETRACYCLINE		DTC
GLS	GLS	Definite	GLS	GARENOXACIN		DTC
GLS	GLS	Definite	GLS	CEPHAPIRIN SODIUM		DTC
GLS	GLS	Definite	GLS	NAFCILLIN SODIUM		DTC
GLS	GLS	Definite	GLS	CHEMBL1707907		DTC
GLS	GLS	Definite	GLS	4-AMINOPHENOL		DTC
GLS	GLS	Definite	GLS	CHEMBL339587		DTC
GLS	GLS	Definite	GLS	LOMOFUNGIN		DTC
GLS	GLS	Definite	GLS	PURPUROGALLIN		DTC
GLS	GLS	Definite	GLS	TELAGLENASTAT	inhibitor	TTD
GLS	GLS	Definite	GLS	CEFSULODIN SODIUM		DTC
GLS	GLS	Definite	GLS	6-DIAZO-5-OXO-L-NORLEUCINE		NCI	7867599
GLS	GLS	Definite	GLS	AMPICILLIN		DTC
GLS	GLS	Definite	GLS	MYRICETIN		DTC
GLS	GLS	Definite	GLS	GALLIC ACID		DTC
GLS	GLS	Definite	GLS	CHEMBL199592		DTC
GLS	GLS	Definite	GLS	CEFAMANDOLE NAFATE		DTC
GLS	GLS	Definite	GLS	ICOSAPENT		DTC
GLS	GLS	Definite	GLS	CHEMBL505670		DTC
GLS	GLS	Definite	GLS	CHEMBL467987		DTC
GLS	GLS	Definite	GLS	OXYTETRACYCLINE HYDROCHLORIDE		DTC
GLS	GLS	Definite	GLS	SULFURETIN		DTC
GLS	GLS	Definite	GLS	ELLAGIC ACID		DTC
GLS	GLS	Definite	GLS	CEFIXIME		DTC
GLS	GLS	Definite	GLS	PSOROMIC ACID		DTC
GLS	GLS	Definite	GLS	COUMESTROL		DTC
GLS	GLS	Definite	GLS	METHOTREXATE		NCI	15511236
GLS	GLS	Definite	GLS	SANGUINARIUM		DTC
GLS	GLS	Definite	GLS	SURAMIN		DTC
GLS	GLS	Definite	GLS	EBSELEN		DTC
GLS	GLS	Definite	GLS	CHEMBL525103		DTC
GLS	GLS	Definite	GLS	CEFACLOR		DTC
GLS	GLS	Definite	GLS	CHEMBL118678		DTC
GLS	GLS	Definite	GLS	EVANS BLUE		DTC
GLS	GLS	Definite	GLS	CALMIDAZOLIUM CHLORIDE		DTC
GLS	GLS	Definite	GLS	GLUTAMINE		NCI	9124626|6146632|9392478|11533299|1174515|14722097
GLS	GLS	Definite	GLS	CHEMBL234338		DTC
GLS	GLS	Definite	GLS	SENNOSIDE B		DTC
GLS	GLS	Definite	GLS	PIRENOXINE		DTC
GLS	GLS	Definite	GLS	CHEMBL2002487		DTC
GLS	GLS	Definite	GLS	CURCUMIN		DTC
GLS	GLS	Definite	GLS	DEXAMETHASONE		NCI	7904483
GLS	GLS	Definite	GLS	INDOCYANINE GREEN		DTC
GLS	GLS	Definite	GLS	MESALAMINE		DTC
GLS	GLS	Definite	GLS	CEFAMANDOLE SODIUM		DTC
GLS	GLS	Definite	GLS	IODOPHTHALEIN		DTC
GLS	GLS	Definite	GLS	CEFOXITIN SODIUM		DTC
GLS	GLS	Definite	GLS	ALEXIDINE HYDROCHLORIDE		DTC
GLS	GLS	Definite	GLS	CHEMBL600738		DTC
GLS	GLS	Definite	GLS	RHEIN		DTC
GLS	GLS	Definite	GLS	DICLOXACILLIN		DTC
GLS	GLS	Definite	GLS	CARBENICILLIN INDANYL		DTC
GLS	GLS	Definite	GLS	EMODIC ACID		DTC
GLS	GLS	Definite	GLS	TETROQUINONE		DTC
GLS	GLS	Definite	GLS	CEFQUINOME		DTC
GLS	GLS	Definite	GLS	PIRARUBICIN		DTC
VPS35	VPS35	Definite	VPS35	MELAGATRAN		DTC	22494098
PSMD8	PSMD8	Definite	PSMD8	BORTEZOMIB	inhibitor	DTC|MyCancerGenome|ChemblInteractions	24524217
PSMD8	PSMD8	Definite	PSMD8	CARFILZOMIB	inhibitor	DTC|MyCancerGenome|ChemblInteractions	24524217
PSMD8	PSMD8	Definite	PSMD8	OPROZOMIB	inhibitor	ChemblInteractions
PSMD8	PSMD8	Definite	PSMD8	IXAZOMIB CITRATE	inhibitor	ChemblInteractions
LOR	LOXL2	Ambiguous	LOXL2	SIMTUZUMAB	inhibitor	ChemblInteractions|TTD
KCNQ5	KCNQ5	Definite	KCNQ5	IRINOTECAN		PharmGKB	25127363
KCNQ5	KCNQ5	Definite	KCNQ5	EZOGABINE	activator|blocker	TdgClinicalTrial|ChemblInteractions	16713428|12545144|17184917
KCNQ5	KCNQ5	Definite	KCNQ5	FLINDOKALNER	activator	ChemblInteractions
KCNQ5	KCNQ5	Definite	KCNQ5	DALFAMPRIDINE	blocker	ChemblInteractions
KCNQ5	KCNQ5	Definite	KCNQ5	NERISPIRDINE	blocker	ChemblInteractions
KCNQ5	KCNQ5	Definite	KCNQ5	GUANIDINE HYDROCHLORIDE	blocker	ChemblInteractions
KCNQ5	KCNQ5	Definite	KCNQ5	CELECOXIB		PharmGKB	22336956
KCNQ5	KCNQ5	Definite	KCNQ5	TEDISAMIL	blocker	ChemblInteractions
CDK6	CDK6	Definite	CDK6	PALBOCICLIB	inhibitor	MyCancerGenome|ChemblInteractions|CancerCommons|MyCancerGenomeClinicalTrial	28203301|15542782
CDK6	CDK6	Definite	CDK6	PHA-793887	inhibitor	ChemblInteractions
CDK6	CDK6	Definite	CDK6	ALVOCIDIB	inhibitor	DTC|MyCancerGenome|TdgClinicalTrial|ChemblInteractions	11752352
CDK6	CDK6	Definite	CDK6	RIBOCICLIB	antagonist|inhibitor	MyCancerGenome|TdgClinicalTrial|ChemblInteractions|CIViC|TTD	24045179|29408328
CDK6	CDK6	Definite	CDK6	LEROCICLIB	inhibitor	TTD
CDK6	CDK6	Definite	CDK6	FULVESTRANT		CIViC	27252418
CDK6	CDK6	Definite	CDK6	AT-7519	inhibitor	ChemblInteractions
CDK6	CDK6	Definite	CDK6	ABEMACICLIB	inhibitor	ChemblInteractions|CancerCommons|TTD	24919854
CDK6	CDK6	Definite	CDK6	RIBOCICLIB SUCCINATE	inhibitor	ChemblInteractions
CDK6	CDK6	Definite	CDK6	G1T28-1	inhibitor	ChemblInteractions|TTD
CDK6	CDK6	Definite	CDK6	AZD-5438	inhibitor	ChemblInteractions
CDK6	CDK6	Definite	CDK6	UCN-01	inhibitor	ChemblInteractions
CDK6	CDK6	Definite	CDK6	TRILACICLIB	inhibitor	TTD
CDK6	CDK6	Definite	CDK6	RONICICLIB	inhibitor	ChemblInteractions
CDK6	CDK6	Definite	CDK6	APREMILAST		TTD
CDK6	CDK6	Definite	CDK6	DEXAMETHASONE		CIViC	29408328
TRIB2	TRIB2	Definite	TRIB2	ALLOPURINOL		PharmGKB	30924126
PSENEN	PSENEN	Definite	PSENEN	AVAGACESTAT	inhibitor	TdgClinicalTrial|ChemblInteractions
PSENEN	PSENEN	Definite	PSENEN	CHEMBL247471		TdgClinicalTrial
PSENEN	PSENEN	Definite	PSENEN	CHEMBL392068		DTC	23181502|19443228
PSENEN	PSENEN	Definite	PSENEN	METHYLINOSITOL		TdgClinicalTrial
PSENEN	PSENEN	Definite	PSENEN	GSI-136		TdgClinicalTrial
PSENEN	PSENEN	Definite	PSENEN	SEMAGACESTAT	inhibitor	DTC|ChemblInteractions	19443228
PSENEN	PSENEN	Definite	PSENEN	BEGACESTAT	inhibitor	ChemblInteractions
PSENEN	PSENEN	Definite	PSENEN	IC261		DTC	20350806
PSENEN	PSENEN	Definite	PSENEN	TARENFLURBIL	modulator	ChemblInteractions
COQ2	COQ2	Definite	COQ2	ATORVASTATIN		PharmGKB	20347093
COQ2	COQ2	Definite	COQ2	ROSUVASTATIN		PharmGKB	20347093
MAP4K2	MAP4K2	Definite	MAP4K2	DACTOLISIB		DTC
MAP4K2	MAP4K2	Definite	MAP4K2	CHEMBL225519		DTC
MAP4K2	MAP4K2	Definite	MAP4K2	SP-600125		DTC
MAP4K2	MAP4K2	Definite	MAP4K2	ENTRECTINIB		DTC
MAP4K2	MAP4K2	Definite	MAP4K2	CENISERTIB		DTC
MAP4K2	MAP4K2	Definite	MAP4K2	ILORASERTIB		DTC
MAP4K2	MAP4K2	Definite	MAP4K2	PALBOCICLIB		DTC
MAP4K2	MAP4K2	Definite	MAP4K2	TAE-684		DTC
MAP4K2	MAP4K2	Definite	MAP4K2	CYC-116		DTC
MAP4K2	MAP4K2	Definite	MAP4K2	RG-1530		DTC
MAP4K2	MAP4K2	Definite	MAP4K2	AST-487		DTC
MAP4K2	MAP4K2	Definite	MAP4K2	ALSTERPAULLONE		DTC
MAP4K2	MAP4K2	Definite	MAP4K2	CHEMBL535331		DTC
MAP4K2	MAP4K2	Definite	MAP4K2	CHEMBL117217		DTC
MAP4K2	MAP4K2	Definite	MAP4K2	OSI-632		DTC
MAP4K2	MAP4K2	Definite	MAP4K2	CEDIRANIB		DTC
MAP4K2	MAP4K2	Definite	MAP4K2	LINIFANIB		DTC
MAP4K2	MAP4K2	Definite	MAP4K2	DOVITINIB		DTC
MAP4K2	MAP4K2	Definite	MAP4K2	PD-0166285		DTC
MAP4K2	MAP4K2	Definite	MAP4K2	CHEMBL1997335		DTC
MAP4K2	MAP4K2	Definite	MAP4K2	GW441756X		DTC
MAP4K2	MAP4K2	Definite	MAP4K2	CHEMBL541400		DTC
MAP4K2	MAP4K2	Definite	MAP4K2	AZD-1152-HQPA		DTC
MAP4K2	MAP4K2	Definite	MAP4K2	JNJ-7706621		DTC
MAP4K2	MAP4K2	Definite	MAP4K2	CHEMBL379975		DTC
MAP4K2	MAP4K2	Definite	MAP4K2	PF-00562271		DTC
TOR1A	TOR1A	Definite	TOR1A	HALOPERIDOL		PharmGKB	27023437
LDLR	LDLR	Definite	LDLR	GEMFIBROZIL		NCI	9409246
LDLR	LDLR	Definite	LDLR	EVOLOCUMAB		PharmGKB
LDLR	LDLR	Definite	LDLR	LOVASTATIN		PharmGKB	16103896
LDLR	LDLR	Definite	LDLR	RETINOL		NCI	2920014
LDLR	LDLR	Definite	LDLR	CHEMBL233611		DTC	17583500
LDLR	LDLR	Definite	LDLR	MIPOMERSEN		PharmGKB
LDLR	LDLR	Definite	LDLR	CORTICOTROPIN		NCI	11956163
LDLR	LDLR	Definite	LDLR	ATORVASTATIN		PharmGKB
LDLR	LDLR	Definite	LDLR	HALOPERIDOL		NCI	17052361
LDLR	LDLR	Definite	LDLR	TETRACYCLINE		NCI	9470171
LDLR	LDLR	Definite	LDLR	TRIBUTYRIN		NCI	16188956
LDLR	LDLR	Definite	LDLR	ATENOLOL		NCI|PharmGKB	15453913
LDLR	LDLR	Definite	LDLR	CHOLESTYRAMINE		NCI	2110363
LDLR	LDLR	Definite	LDLR	RIBAVIRIN		PharmGKB	21572301
LDLR	LDLR	Definite	LDLR	EPOETIN ALFA		NCI	9249773
LDLR	LDLR	Definite	LDLR	ALIROCUMAB		PharmGKB
LDLR	LDLR	Definite	LDLR	ACETYLCYSTEINE		NCI	12031897
LDLR	LDLR	Definite	LDLR	LOMITAPIDE		PharmGKB
LDLR	LDLR	Definite	LDLR	VERAPAMIL		NCI	7683421
LDLR	LDLR	Definite	LDLR	GLUCAGON		NCI	2552996
LDLR	LDLR	Definite	LDLR	PRAVASTATIN		PharmGKB
STAT5B	STAT5B	Definite	STAT5B	DASATINIB	inhibitor	TdgClinicalTrial|TEND	17431118|17020995
STAT5B	STAT5B	Definite	STAT5B	EPOETIN ALFA		NCI	9195960
STAT5B	STAT5B	Definite	STAT5B	TOFACITINIB		DTC	14593182
MLST8	MLST8	Definite	MLST8	AZD-8055	inhibitor	MyCancerGenome
MLST8	MLST8	Definite	MLST8	SAPANISERTIB	inhibitor	MyCancerGenome
MLST8	MLST8	Definite	MLST8	OSI-027	inhibitor	MyCancerGenome
MGEA5	OGA	Definite	OGA	STREPTOZOCIN		NCI	11336633|18721751
ICMT	ICMT	Definite	ICMT	SIMVASTATIN		DTC
MCL1	MCL1	Definite	MCL1	SULFURETIN		DTC
MCL1	MCL1	Definite	MCL1	PROCHLORPERAZINE		DTC
MCL1	MCL1	Definite	MCL1	APOMORPHINE HYDROCHLORIDE HEMIHYDRATE		DTC
MCL1	MCL1	Definite	MCL1	CHEMBL599255		DTC
MCL1	MCL1	Definite	MCL1	AMENTOFLAVONE		DTC
MCL1	MCL1	Definite	MCL1	CHEMBL591135		DTC
MCL1	MCL1	Definite	MCL1	LOMOFUNGIN		DTC
MCL1	MCL1	Definite	MCL1	CHEMBL175266		DTC
MCL1	MCL1	Definite	MCL1	ISOKAEMPFERIDE		DTC
MCL1	MCL1	Definite	MCL1	CHEMBL605747		DTC
MCL1	MCL1	Definite	MCL1	CHEMBL458328		DTC
MCL1	MCL1	Definite	MCL1	ELLAGIC ACID		DTC
MCL1	MCL1	Definite	MCL1	HAEMATOXYLIN		DTC
MCL1	MCL1	Definite	MCL1	CHEMBL484640		DTC
MCL1	MCL1	Definite	MCL1	DOCETAXEL		NCI	16969094
MCL1	MCL1	Definite	MCL1	CAMPTOTHECIN		DTC|NCI	8938795|22386982
MCL1	MCL1	Definite	MCL1	PURPUROGALLIN		DTC
MCL1	MCL1	Definite	MCL1	INSULIN		NCI	11527158
MCL1	MCL1	Definite	MCL1	ISOSORBIDE		TdgClinicalTrial	18084610
MCL1	MCL1	Definite	MCL1	MORIN		DTC
MCL1	MCL1	Definite	MCL1	SIROLIMUS		NCI	17010674
MCL1	MCL1	Definite	MCL1	CARBOPLATIN		NCI	10081494
MCL1	MCL1	Definite	MCL1	CHEMBL592124		DTC
MCL1	MCL1	Definite	MCL1	ASPIRIN		NCI	12941295
MCL1	MCL1	Definite	MCL1	CHEMBL602969		DTC
MCL1	MCL1	Definite	MCL1	CHEMBL19954		DTC
MCL1	MCL1	Definite	MCL1	ROMIDEPSIN		NCI	15059137
MCL1	MCL1	Definite	MCL1	OBATOCLAX		TTD
MCL1	MCL1	Definite	MCL1	ROSMARINIC ACID		DTC
MCL1	MCL1	Definite	MCL1	OBATOCLAX MESYLATE	inhibitor	ChemblInteractions
MCL1	MCL1	Definite	MCL1	CHEMBL1510164		DTC
MCL1	MCL1	Definite	MCL1	GOSSYPOL		DTC
MCL1	MCL1	Definite	MCL1	OMEPRAZOLE		DTC
MCL1	MCL1	Definite	MCL1	CHEMBL599013		DTC
MCL1	MCL1	Definite	MCL1	BITHIONOL		DTC
MCL1	MCL1	Definite	MCL1	CHEMBL1519374		DTC
MCL1	MCL1	Definite	MCL1	CHEMBL1543865		DTC
MCL1	MCL1	Definite	MCL1	AZD-5991		TTD
MCL1	MCL1	Definite	MCL1	LIOTHYRONINE SODIUM		DTC
MCL1	MCL1	Definite	MCL1	ALTENUSIN		DTC
MCL1	MCL1	Definite	MCL1	CHEMBL116548		DTC
MCL1	MCL1	Definite	MCL1	ASTERRIC ACID		DTC
MCL1	MCL1	Definite	MCL1	HEXACHLOROPHENE		DTC
MCL1	MCL1	Definite	MCL1	CEPHALOCHROMIN		DTC
MCL1	MCL1	Definite	MCL1	CHEMBL1364172		DTC
MCL1	MCL1	Definite	MCL1	CHEMBL1601846		DTC
MCL1	MCL1	Definite	MCL1	CHEMBL605959		DTC
SLC25A1	SLC25A1	Definite	SLC25A1	CTPI2	inhibitor	Pubmed
