# Supplementary material for: Mitochondrial metabolism sustains DNMT3A-R882-mutant clonal haematopoiesis
Source: Nature. 2025 Apr 16;642(8067):431–41. doi: 10.1038/s41586-025-08980-6 (PMC12158785; doi:10.1038/s41586-025-08980-6)
Supplement: Supplementary file 4 — Supplementary Tables 1–11. [file 41586_2025_8980_MOESM4_ESM.zip › 2024-02-04132E-s4/Supplementary Table 6.xlsx]

## Sheet: Sheet1
Supplementary Table 6. Logistic regression summary statistics for the association between CH (outcome) and anti-diabetic medication (predictor), adjusted for age, sex, smoking status, and first four genetic principal components. Related to Fig. 5b and c and Extended Data Fig. 10a, c and d.
CH	Metformin ± other anti-diabetic medications				Metformin only				Sulphonyureas only				Insulin only				Metformin ± other anti-diabetic medications (small CH clones)				Metformin ± other anti-diabetic medications (large CH clones)
	odds_ratio	odds_ratio_95ci_lower	odds_ratio_95ci_upper	pval	odds_ratio	odds_ratio_95ci_lower	odds_ratio_95ci_upper	pval	odds_ratio	odds_ratio_95ci_lower	odds_ratio_95ci_upper	pval	odds_ratio	odds_ratio_95ci_lower	odds_ratio_95ci_upper	pval	odds_ratio	odds_ratio_95ci_lower	odds_ratio_95ci_upper	pval	odds_ratio	odds_ratio_95ci_lower	odds_ratio_95ci_upper	pval
All CH	0.977	0.901	1.058	0.563	1.02	0.913	1.14	0.722	1.233	0.91	1.67	0.177	0.959	0.764	1.204	0.721	0.887	0.795	0.99	0.0319	1.096	0.978	1.229	0.116
DNMT3A	0.859	0.765	0.963	0.00946	0.879	0.749	1.031	0.112	1.127	0.734	1.729	0.585	0.995	0.738	1.341	0.974	0.753	0.646	0.878	0.000301	1.037	0.874	1.23	0.676
DNMT3A R882	0.486	0.318	0.741	0.00081	0.354	0.176	0.71	0.00343	0.827	0.206	3.321	0.788	1.048	0.469	2.342	0.909	0.287	0.136	0.604	0.00101	0.718	0.43	1.201	0.207
DNMT3A non-R882	0.912	0.81	1.028	0.131	0.954	0.81	1.124	0.572	1.17	0.747	1.832	0.494	0.987	0.717	1.359	0.938	0.81	0.692	0.947	0.00834	1.095	0.914	1.312	0.323
TET2	1.027	0.872	1.21	0.746	0.967	0.763	1.226	0.784	0.968	0.48	1.949	0.926	0.933	0.577	1.507	0.775	0.939	0.749	1.178	0.588	1.141	0.902	1.443	0.27
ASXL1	1.121	0.887	1.416	0.339	1.268	0.927	1.733	0.137	1.026	0.382	2.755	0.959	1.378	0.758	2.503	0.293	1.208	0.891	1.639	0.224	1.014	0.706	1.457	0.94
PPM1D	1.325	0.92	1.907	0.13	1.436	0.872	2.366	0.155	4.489	1.992	10.117	0.000291	1.11	0.356	3.459	0.857	1.347	0.856	2.12	0.198	1.288	0.699	2.372	0.417
GNB1	0.917	0.376	2.237	0.848	1.487	0.55	4.019	0.434	3.475	0.484	24.95	0.216	1.473	0.206	10.536	0.7	<100 mutant samples	<100 mutant samples	<100 mutant samples	<100 mutant samples	1.002	0.41	2.448	0.997
TP53	1.066	0.597	1.903	0.829	0.717	0.267	1.927	0.51	<100 mutant samples	<100 mutant samples	<100 mutant samples	<100 mutant samples	0.717	0.101	5.113	0.74	1.14	0.56	2.32	0.718	0.945	0.347	2.572	0.912
JAK2	0.426	0.105	1.723	0.231	0.425	0.059	3.043	0.394	<100 mutant samples	<100 mutant samples	<100 mutant samples	<100 mutant samples	<100 mutant samples	<100 mutant samples	<100 mutant samples	<100 mutant samples	<100 mutant samples	<100 mutant samples	<100 mutant samples	<100 mutant samples	0.467	0.115	1.893	0.286
SF3B1	1.085	0.532	2.214	0.823	1.696	0.748	3.843	0.206	<100 mutant samples	<100 mutant samples	<100 mutant samples	<100 mutant samples	<100 mutant samples	<100 mutant samples	<100 mutant samples	<100 mutant samples	<100 mutant samples	<100 mutant samples	<100 mutant samples	<100 mutant samples	<100 mutant samples	<100 mutant samples	<100 mutant samples	<100 mutant samples
SRSF2	0.876	0.41	1.87	0.731	1.067	0.395	2.882	0.899	2.077	0.289	14.91	0.467	1.093	0.153	7.821	0.93	<100 mutant samples	<100 mutant samples	<100 mutant samples	<100 mutant samples	<100 mutant samples	<100 mutant samples	<100 mutant samples	<100 mutant samples
SF3B1+SRSF2	0.976	0.58	1.641	0.926	1.371	0.729	2.579	0.327	1.07	0.15	7.649	0.946	0.561	0.079	4.004	0.565	1.013	0.473	2.168	0.974	0.945	0.464	1.925	0.876
