# Supplementary material for: Mitochondrial metabolism sustains DNMT3A-R882-mutant clonal haematopoiesis
Source: Nature. 2025 Apr 16;642(8067):431–41. doi: 10.1038/s41586-025-08980-6 (PMC12158785; doi:10.1038/s41586-025-08980-6)
Supplement: Supplementary file 4 — Supplementary Tables 1–11. [file 41586_2025_8980_MOESM4_ESM.zip › 2024-02-04132E-s4/Supplementary Table 7_ESM.xlsx]

## Sheet: Sheet1
Supplementary Table 7. Logistic regression summary statistics for the association between CH (outcome) and surrogate markers for undiagnosed or untreated diabetes at recruitment (predictor), adjusted for age, sex, smoking status, and first four genetic principal components. Related to Fig. 5d and e.
CH	HbA1c (>7%)				Metformin, post-recruiment
	odds_ratio	odds_ratio_95ci_lower	odds_ratio_95ci_upper	pval	odds_ratio	odds_ratio_95ci_lower	odds_ratio_95ci_upper	pval
All CH	1.069	0.835	1.368	0.599	1.167	1.016	1.34	0.0288
DNMT3A	1.126	0.817	1.553	0.468	1.034	0.851	1.255	0.739
DNMT3A R882	0.896	0.335	2.397	0.827	0.824	0.454	1.493	0.523
DNMT3A non-R882	1.159	0.826	1.626	0.392	1.065	0.868	1.307	0.548
TET2	0.794	0.438	1.441	0.448	1.417	1.088	1.846	0.00984
ASXL1	0.963	0.43	2.155	0.926	1.207	0.79	1.844	0.385
PPM1D	2.411	0.995	5.838	0.0512	1.51	0.78	2.924	0.222
GNB1	<100 mutant samples	<100 mutant samples	<100 mutant samples	<100 mutant samples	0.668	0.093	4.778	0.688
TP53	0.951	0.133	6.789	0.96	1.942	0.864	4.368	0.108
JAK2	<100 mutant samples	<100 mutant samples	<100 mutant samples	<100 mutant samples	0.721	0.101	5.165	0.745
SF3B1	<100 mutant samples	<100 mutant samples	<100 mutant samples	<100 mutant samples	0.522	0.073	3.737	0.518
SRSF2	2.864	0.707	11.597	0.14	0.992	0.245	4.007	0.991
SF3B1+SRSF2	1.453	0.361	5.853	0.599	0.763	0.244	2.383	0.642
