# Supplementary material for: Mitochondrial metabolism sustains DNMT3A-R882-mutant clonal haematopoiesis
Source: Nature. 2025 Apr 16;642(8067):431–41. doi: 10.1038/s41586-025-08980-6 (PMC12158785; doi:10.1038/s41586-025-08980-6)
Supplement: Supplementary file 4 — Supplementary Tables 1–11. [file 41586_2025_8980_MOESM4_ESM.zip › 2024-02-04132E-s4/Supplementary Table 8_ESM.xlsx]

## Sheet: Sheet1
Supplementary Table 8. Inverse variance weighting (IVW) summary statistics from Mendelian randomisation of genetic instruments of glycaemic-related traits (exposure) on CH (outcome). Related to Extended Data Fig. 10e-h
CH	HbA1c (Luo et al.)				BMI				Type 2 diabetes				BMI-adjusted waist-to-hip ratio				HbA1c (MAGIC consortium)
	beta	beta_95ci_lower	beta_95ci_upper	pval	beta	beta_95ci_lower	beta_95ci_upper	pval	beta	beta_95ci_lower	beta_95ci_upper	pval	beta	beta_95ci_lower	beta_95ci_upper	pval	beta	beta_95ci_lower	beta_95ci_upper	pval
All CH	0.015	-0.05	0.08	0.656	-0.04	-0.101	0.022	0.209	0.005	-0.019	0.029	0.694	-0.031	-0.112	0.049	0.446	0.033	-0.202	0.268	0.782
DNMT3A	-0.013	-0.102	0.076	0.77	-0.006	-0.088	0.077	0.895	0.007	-0.026	0.039	0.699	-0.02	-0.125	0.084	0.7	-0.06	-0.382	0.262	0.716
DNMT3A R882	0.048	-0.136	0.232	0.61	0.115	-0.099	0.329	0.293	-0.001	-0.085	0.083	0.983	-0.007	-0.28	0.265	0.957	0.301	-0.364	0.966	0.375
DNMT3A non-R882	-0.022	-0.113	0.069	0.633	-0.023	-0.111	0.065	0.611	0.008	-0.028	0.043	0.672	-0.022	-0.135	0.09	0.696	-0.112	-0.44	0.216	0.504
TET2	0.059	-0.043	0.161	0.255	-0.051	-0.175	0.073	0.419	0.011	-0.039	0.062	0.669	0.014	-0.136	0.164	0.855	0.244	-0.125	0.613	0.195
ASXL1	0.023	-0.129	0.175	0.768	-0.245	-0.456	-0.034	0.0226	0.016	-0.063	0.094	0.695	0.025	-0.215	0.265	0.839	0.049	-0.503	0.602	0.862
PPM1D	-0.228	-0.483	0.028	0.0807	0.014	-0.326	0.353	0.937	0.019	-0.114	0.152	0.777	-0.07	-0.474	0.334	0.734	-1.087	-2.013	-0.161	0.0214
GNB1	0.01	-0.46	0.48	0.966	0.093	-0.529	0.715	0.769	-0.047	-0.286	0.192	0.698	-0.586	-1.335	0.162	0.125	-0.394	-2.091	1.302	0.649
TP53	0.17	-0.205	0.546	0.375	0.167	-0.292	0.626	0.475	-0.066	-0.258	0.125	0.497	-0.017	-0.561	0.527	0.951	0.717	-0.656	2.091	0.306
JAK2	0.469	-0.065	1.004	0.0853	0.511	-0.159	1.181	0.135	0.018	-0.241	0.277	0.892	-0.389	-1.21	0.433	0.354	1.422	-0.534	3.378	0.154
SF3B1	0.39	-0.089	0.869	0.111	-0.279	-0.941	0.383	0.408	0.005	-0.25	0.259	0.971	-0.423	-1.206	0.36	0.289	1.192	-0.547	2.931	0.179
SRSF2	-0.207	-0.683	0.269	0.395	-0.584	-1.21	0.042	0.0674	0.061	-0.204	0.327	0.651	-0.777	-1.543	-0.012	0.0466	-0.895	-2.649	0.859	0.317
SF3B1+SRSF2	0.075	-0.262	0.411	0.664	-0.437	-0.901	0.026	0.0644	0.039	-0.139	0.217	0.668	-0.62	-1.156	-0.084	0.0235	0.074	-1.145	1.293	0.905
