# Supplementary material for: Mitochondrial metabolism sustains DNMT3A-R882-mutant clonal haematopoiesis
Source: Nature. 2025 Apr 16;642(8067):431–41. doi: 10.1038/s41586-025-08980-6 (PMC12158785; doi:10.1038/s41586-025-08980-6)
Supplement: Supplementary file 4 — Supplementary Tables 1–11. [file 41586_2025_8980_MOESM4_ESM.zip › 2024-02-04132E-s4/Supplementary Table 9_ESM.xlsx]

## Sheet: Sheet1
Supplementary Table 9. Genotyping primers used in the study
Allele Name	Primer Name	Primer sequence 5' à 3'	Mutant Band	WT Band
Mx1-Cre	MxCre_1	GCGGTCTGGCAGTAAAAACTATC	~100bp	~300bp
	MxCre_2	GTGAAACAGCATTGCTGTCACTT
	MxCre_3	CTAGGCCACAGAATTGAAAGATCT
	MxCre_4	GTAGGTGGAAATTCTAGCATCATCC
Dnmt3a-R882H/+	hEx23_Rev1	GAGACGTCTGTGTAGTGGACG	~708bp	~600bp
	Dnmt3a5-F1	CCTGCACTTTTCTGTAGCTGG
Dnmt3a-R882H/+ recombination (post-pIpC)	Dnmt3a5-F1	CCTGCACTTTTCTGTAGCTGG	~300bp (recombined)
	Enr2	GGGCAAGAACATAAAGTGACC
