# Supplementary material for: Mitochondrial metabolism sustains DNMT3A-R882-mutant clonal haematopoiesis
Source: Nature. 2025 Apr 16;642(8067):431–41. doi: 10.1038/s41586-025-08980-6 (PMC12158785; doi:10.1038/s41586-025-08980-6)
Supplement: Supplementary file 6 — Source Data Supplementary Fig. 2. [file 41586_2025_8980_MOESM6_ESM.xlsx]

## Sheet: b
	DNMT3A-R882	WT
Vehicle	30	60
150uM CTPI2	22	73

## Sheet: c
	DNMT3A-R882	WT
Vehicle	36	64
150uM CTPI2	19	81

## Sheet: d
	DNMT3A-R882	WT
Vehicle	32	68
150uM CTPI2	27	73
