# Supplementary material for: Mitochondrial metabolism sustains DNMT3A-R882-mutant clonal haematopoiesis
Source: Nature. 2025 Apr 16;642(8067):431–41. doi: 10.1038/s41586-025-08980-6 (PMC12158785; doi:10.1038/s41586-025-08980-6)
Supplement: Supplementary file 7 — Source Data Fig. 1 [file 41586_2025_8980_MOESM7_ESM.xlsx]

## Sheet: Fig.1c
Plating	Dnmt3a+/+							Dnmt3aR882H/+
1	270	241	62.5	59.5	58.5	54.5	47	246.5	223.5	245	60.5	64	67	75	76
2	97	41	77	76	87	129	84.5	46.5	88.5	56	273.5	226.5	173	114.5	80.5
3	4.5	0	44	6.5	51.5	131	30.5	80	78.5	23.5	614.5	571	475.5	288	335.5
4	0	0	0	0	3	0	0	107.5	168.5	71.5	613.333	385.833	641.667	390	516
5	0	0	0	0	0	0	0	26	115	89	216	382.5	394.5	275	322

## Sheet: Fig.1e
	Dnmt3a+/+ TR					Dnmt3aR882H/+ TR
4	17.8	22.5	20.3	26.7	18.8	35.1	34.2	36.3	34.9
8	20.4	28	29.2	29.3	27.8	42.3	47.5	36.2	53.1
12	18.8	27	28.9	29.1	35	46	55.8	43.1	59.6
16	17.4	29.4	30.7	30.8	40.3	47.9	59.5	45.1	63.8

## Sheet: Fig.1g
	Dnmt3a+/+ TR					Dnmt3aR882H/+ TR
CD45.2 LT-HSC	0.001879	0.002754	0.005674	0.006591	0.005561	0.005727	0.016092	0.016505	0.008771
Raw FACS data in [%]								LT-HSC
		all cells	single cells	live	Lin-ve	LSK	LT-HSC	CD45.2
gorup	mouse	Lymphocytes | Freq. of Parent	Lymphocytes/Single Cells | Freq. of Parent	Lymphocytes/Single Cells/live | Freq. of Parent	Lymphocytes/Single Cells/live/Lin-ve | Freq. of Parent	Lymphocytes/Single Cells/live/Lin-ve/LSK | Freq. of Parent	Lymphocytes/Single Cells/live/Lin-ve/LSK/LT-HSC | Freq. of Parent	Lymphocytes/Single Cells/live/Lin-ve/LSK/LT-HSC/CD45.2 | Freq. of Parent
WT_TR	1	67.3	95.9	95.5	17	0.75	8.89	18.1
WT_TR	2	64.9	95.2	95.2	18.2	0.89	4.99	37.6
WT_TR	3	64.9	94.7	95.2	16.4	0.7	10.9	50.3
WT_TR	4	63.9	94.8	95.6	25.7	0.65	8.52	51.1
WT_TR	5	65.1	95.2	95.4	26.1	0.46	12.2	41.8
Dnmt3aR882H/+ TR	6	64.4	94.3	95.6	23.7	0.61	9.92	44.3
Dnmt3aR882H/+ TR	7	63.8	96.3	96.1	23	0.72	16.8	62.5
Dnmt3aR882H/+ TR	8	67.2	95	96	24.8	0.73	15.1	66.2
Dnmt3aR882H/+ TR	9	68.6	95.6	95.8	17.9	0.79	9.62	70.4
calculation, step1: divide by 100								LT-HSC
		all cells	single cells	live	Lin-ve	LSK	LT-HSC	CD45.2
gorup	mouse	Lymphocytes | Freq. of Parent	Lymphocytes/Single Cells | Freq. of Parent	Lymphocytes/Single Cells/live | Freq. of Parent	Lymphocytes/Single Cells/live/Lin-ve | Freq. of Parent	Lymphocytes/Single Cells/live/Lin-ve/LSK | Freq. of Parent	Lymphocytes/Single Cells/live/Lin-ve/LSK/LT-HSC | Freq. of Parent	Lymphocytes/Single Cells/live/Lin-ve/LSK/LT-HSC/CD45.2 | Freq. of Parent
WT_TR	1	0.673	0.959	0.955	0.17	0.0075	0.0889	0.181
WT_TR	2	0.649	0.952	0.952	0.182	0.0089	0.0499	0.376
WT_TR	3	0.649	0.947	0.952	0.164	0.007	0.109	0.503
WT_TR	4	0.639	0.948	0.956	0.257	0.0065	0.0852	0.511
WT_TR	5	0.651	0.952	0.954	0.261	0.0046	0.122	0.418
Dnmt3aR882H/+ TR	6	0.644	0.943	0.956	0.237	0.0061	0.0992	0.443
Dnmt3aR882H/+ TR	7	0.638	0.963	0.961	0.23	0.0072	0.168	0.625
Dnmt3aR882H/+ TR	8	0.672	0.95	0.96	0.248	0.0073	0.151	0.662
Dnmt3aR882H/+ TR	9	0.686	0.956	0.958	0.179	0.0079	0.0962	0.704
Calculation, step 2: Frequencies were calculated based on the gating strategy, where the proportions of cells in consecutive gates were multiplied by each other.
								LT-HSC
		all cells	single cells	live	Lin-ve	LSK	LT-HSC	CD45.2
gorup	mouse	Lymphocytes | Freq. of Parent	Lymphocytes/Single Cells | Freq. of Parent	Lymphocytes/Single Cells/live | Freq. of Parent	Lymphocytes/Single Cells/live/Lin-ve | Freq. of Parent	Lymphocytes/Single Cells/live/Lin-ve/LSK | Freq. of Parent	Lymphocytes/Single Cells/live/Lin-ve/LSK/LT-HSC | Freq. of Parent	Lymphocytes/Single Cells/live/Lin-ve/LSK/LT-HSC/CD45.2 | Freq. of Parent
WT_TR	1	0.673		0.616364	0.104782	0.000785864	6.98633e-05	1.26453e-05
WT_TR	2	0.649		0.588191	0.107051	0.000952752	4.75423e-05	1.78759e-05
WT_TR	3	0.649		0.585102	0.0959567	0.000671697	7.3215e-05	3.68271e-05
WT_TR	4	0.639		0.579118	0.148833	0.000967417	8.24239e-05	4.21186e-05
WT_TR	5	0.651		0.591243	0.154315	0.000709847	8.66013e-05	3.61993e-05
Dnmt3aR882H/+ TR	6	0.644		0.580571	0.137595	0.000839332	8.32617e-05	3.68849e-05
Dnmt3aR882H/+ TR	7	0.638		0.590433	0.1358	0.000977756	0.000164263	0.000102664
Dnmt3aR882H/+ TR	8	0.672		0.612864	0.15199	0.00110953	0.000167539	0.000110911
Dnmt3aR882H/+ TR	9	0.686		0.628272	0.112461	0.000888439	8.54678e-05	6.01694e-05
Step3: calculation final proportion in BM								LT-HSC
		all cells	single cells	live	Lin-ve	LSK	LT-HSC	CD45.2
gorup	mouse	Lymphocytes | Freq. of Parent	Lymphocytes/Single Cells | Freq. of Parent	Lymphocytes/Single Cells/live | Freq. of Parent	Lymphocytes/Single Cells/live/Lin-ve | Freq. of Parent	Lymphocytes/Single Cells/live/Lin-ve/LSK | Freq. of Parent	Lymphocytes/Single Cells/live/Lin-ve/LSK/LT-HSC | Freq. of Parent	Lymphocytes/Single Cells/live/Lin-ve/LSK/LT-HSC/CD45.2 | Freq. of Parent
WT_TR	1	0.673		91.5845	15.5694	0.11677	0.0103809	0.00187894
WT_TR	2	0.649		90.6304	16.4947	0.146803	0.00732548	0.00275438
WT_TR	3	0.649		90.1544	14.7853	0.103497	0.0112812	0.00567444
WT_TR	4	0.639		90.6288	23.2916	0.151395	0.0128989	0.00659133
WT_TR	5	0.651		90.8208	23.7042	0.109039	0.0133028	0.00556058
Dnmt3aR882H/+ TR	6	0.644		90.1508	21.3657	0.130331	0.0129288	0.00572747
Dnmt3aR882H/+ TR	7	0.638		92.5443	21.2852	0.153253	0.0257466	0.0160916
Dnmt3aR882H/+ TR	8	0.672		91.2	22.6176	0.165108	0.0249314	0.0165046
Dnmt3aR882H/+ TR	9	0.686		91.5848	16.3937	0.12951	0.0124589	0.00877104

## Sheet: Fig.1h
days post pIpC	Dnmt3aR882H/+	WT
47	0
47	0
258	0
360	0
397	1
409	0
458	0
437	0
435	0
476	1
380	0
463	0
487	1
610	1
474	1
532	1
462	1
474	0
437	1
495	1
598	0
533	1
427	1
540	1
268	0
428	0
526	1
503	1
522	1
478	0
512	1
575	1
605	1
547	1
588	1
336		1
299		1
763		1
672		1
618		1
608		1
629		1
585		1
628		1
658		1
614		1
597		1
618		1
727		1
784		1
490		1
515		1
706		1
566		1
559		1
625		1
640		1
365		0
337		0
348		1
337		0
343		0
362		0
337		0
337		0
113		0

## Sheet: Fig.1i
	other	MPN	MPN/AML	normal
Dnmt3aR882H/+	1	0	13	8
WT	1	2	2	17
