# Supplementary material for: Mitochondrial metabolism sustains DNMT3A-R882-mutant clonal haematopoiesis
Source: Nature. 2025 Apr 16;642(8067):431–41. doi: 10.1038/s41586-025-08980-6 (PMC12158785; doi:10.1038/s41586-025-08980-6)
Supplement: Supplementary file 8 — Source Data Fig. 2 [file 41586_2025_8980_MOESM8_ESM.xlsx]

## Sheet: Fig.2c
	combined score
Ribosome biogenesis in eukaryotes	96.3332
DNA replication	97.4276
Oxidative phosphorylation	101.91
Parkinson disease	102.649
Spliceosome	105.771
Coronavirus disease	120.313
Cell cycle	137.272
Protein export	162.635
Proteasome	248.847
Ribosome	653.46
