# Supplementary material for: Mitochondrial metabolism sustains DNMT3A-R882-mutant clonal haematopoiesis
Source: Nature. 2025 Apr 16;642(8067):431–41. doi: 10.1038/s41586-025-08980-6 (PMC12158785; doi:10.1038/s41586-025-08980-6)
Supplement: Supplementary file 9 — Source Data Fig. 3 [file 41586_2025_8980_MOESM9_ESM.xlsx]

## Sheet: Fig.3a
	d4				d8				d11				d15				d18				d22				d25
EMPTY gRNA	100	100	100	100	100	100	100	100	100	100	100	100	100	100	100	100	100	100	100	100	100	100	100	100	100	100	100	100
Psma4 gRNA	100	100	100	100	57.4	61.2	34.5	34.7	14.4	15.3	12.2	11.2	6.9	3.9	7.4	6.2	5.4	4.6	6.1	8.6	3.8	4.2	7.4	5.4	2.3	4.2	3.8	2.9
Mlst8 gRNA	100	100	100	100	69.1	71.7	75.9	76.7	56.9	60.6	53.9	55.8	44.6	50	36.4	44.7	37.1	42.4	38.9	45.6	29.6	31	25.4	31.5
Ndufb11 gRNA	100	100	100	100	97.7	92.6	94.3	100.3	64.3	76.8	90.3	87.4	43.5	59.4	31.2	42.7	43	46.7	33.5	38.9	36.7	30.8	34.3	29.9	23.6	20.7	20.4	24.7
Slc25a1 gRNA	100	100	100	100	87.8	88	91.4	87.7	68.8	70.8	53.7	60.9	39.3	49.2	32.6	38.9	31	40.2	21.5	31.9	20	28.6	16	17
Slc6a9 gRNA	100	100	100	100	96.9	94.6	73.2	74.3	83.7	75.4	53.2	56	68.6	73.1	39.8	45.7	60	62.8	39.7	46.5	36	37.1	26.4	32
Cdk6 gRNA	100	100	100	100	58.7	62.1	62.4	60.5	39.6	45.9	33.8	37	18.8	28.4	20.2	21.5	17.7	25.5	17.8	19.4	9.4	14.7	15.5	16.7
Jak1 gRNA	100	100	100	100	93.956	90.8425	109.615	106.044	80.9524	87.5458	95.6044	95.055	58.7912	76.1905	50.8242	51.6484	41.3919	52.9304	47.5275	45.3297	72.7106	64.8352	66.7582		49.4505	52.5641	48.3516	42.8571
Jak2 gRNA	100	100	100	100	57.8947	49.6904	85.7562	91.9236	37.1517	32.9721	66.8135	66.9604	30.031	19.0403	37.4449	36.7107	14.2879	11.13	33.9207	27.6065	20.8978	13.1269	34.5081	35.2423	14.4582	9.6904	27.0191	21.5859
Kdm1a gRNA	100	100	100		67.6157	74.3772	70		59.0747	55.516	57		69.395	50.5338	55		58.363	49.1103	55		20.8185	39.5018	35
Brd2 gRNA	100	100	100	100	96.5346	82.1782	88.4354	72.1088	73.2673	73.2673	73.4694	67.0068	65.8416	57.9208	52.7211	46.9388	46.0891	49.1089	43.5374	53.4014	45	49.1089	37.7551	53.4014
Exact P value indicated by asterisk (in red) in Fig.3a.
P values were calculated between control (WT, Cas9, Fig.3b) lines and Dnmt3a-R882H/+ cell lines (Fig.3a) for each gRNA
	Brd2 gRNA	Kdm1a gRNA	Jak2 gRNA	Jak1 gRNA	Cdk6 gRNA	Slc6a9 gRNA	Slc25a1 gRNA	Ndufb11 gRNA	Mlst8 gRNA	Psma4 gRNA
day	P value
8	0.650254	0.001218	0.880491	0.345833	0.03783	0.056428	0.592266	0.032514	0.009161	0.008769
11	0.080701	0.000703	0.470215	0.039511	2.8e-05	0.040592	0.001039	0.222601	0.000709	0.007452
15	0.019792	0.000504	0.847843	0.001073	4e-06	0.005509	6.1e-05	0.000616	2e-05	0.193423
18	0.026576	0.001947	0.780627	0.00127	0.000266	0.000529	8.7e-05	3.6e-05	0.002371	0.00012
22	0.406674	0.001246	0.310424	0.015902	0.002946	1.3e-05	1.2e-05	1.3e-05	0.001327	0.000399
25								1.1e-05

## Sheet: Fig.3b
	d4						d8						d11						d15						d18						d22						d25
EMPTY	100	100	100	100	100	100	100	100	100	100	100	100	100	100	100	100	100	100	100	100	100	100	100	100	100	100	100	100	100	100	100	100	100	100	100	100	100	100	100	100	100	100
Psma4 gRNA	100	100	100	100	100	100	32.5	14.9	25	20.8	28.8	25.7	29.3	22.5	36.6	18.8	19.9	27.6	4.6	6.2	18.2	11.2	6.9	25.5	0.9	0.9	1.4	1.4	1.6	1.6	0.9	0.9	1.4	1.4	1.7	1.7	1	1	1.5	1.5	1.6	1.6
Mlst8 gRNA	100	100	100	100	100	100	91.4928	86.6774	116.472	108.985			103.531	110.754	148.752	135.774			87.9615	92.4559	102.995	95.6739			66.6132	105.297	79.8669	102.329			64.2055	113.804	85.8569	85.3577			38.0417	55.8588	44.9251	56.0732
Ndufb11 gRNA	100	100	100	100	100	100	91.1	78.7	96.5	88.2	77.4	77.4	92.5	90.4	78.7	84.5	81.5	113.6	92.4	78.9	76.1	86	84.2	112.5	75.4	72.6	70.6	87.7	68.4	73	75	74.7	83.1	65.6	61.3	71.7	78.4	77.9	63.6	77	57.1	62.4
Slc25a1 gRNA	100	100	100	100	100	100	86.2	79.2	103	91.4	105.7	85	83.8	85.4	85.4	80.6	75.8	79.9	66.5	70.1	85.9	85.9	79.8	76.9	56.4	63.3	63.4	74.1	68.9	77.3	65.5	63.5	63.2	72.3	84	82.9	63.4	63.9	70.5	80.5	65.2	75.4
Slc6a9 gRNA	100	100	100	100	100	100	113.1	95.6	91.9	91.3	111.3	99.2	109.6	94.6	71.6	72.4	109.2	98.7	111.2	102.3	73.9	80.5	94.5	110.5	105.2	100.8	77.8	84	93.4	109.9	103.3	98.7	76.3	80.3	89.7	102.9
Cdk6 gRNA	100	100	100	100	100	100	92.8	55.5	85.6	83.8	102.3	71.4	77.8	72.1	94.1	84.1	83	70.9	65.5	77.5	82.7	74.9	75	60.5	40.8	64.7	52	45.7	59.3	43.8	34.5	55.2	28.9	36.5	40.1	26.1	29.4	55.7	24.6	38.2	30.3	24
Jak1 gRNA	100	100	100	100	100	100	86.2069	74.9337	106.691	98.5533			111.936	92.1751	132.731	137.794			89.9204	104.244	103.797	98.5533			77.0557	63.6605	79.7468	85.5335			61.4058	56.6313	69.9819	80.8318			38.3289	32.4934	33.6347	29.2948
Jak2 gRNA	100	100	100	100	100	100	80.8	75	68.4	69.9	59.9	82.5	59.1	71.4	47	68.8	35.7	71.6	38.2	47.9	21.9	28.7	15	24.9	28.2	43.8	20.5	22.1	10.2	18.1	28.5	19.5	20.3	21.3	11.5	21.5
Kdm1a gRNA	100	100	100	100	100	100	113.5	120.6	125.4	148.9	112.3	156.5	104.4	115.9	97.7	121.8	95.3	136.8	137.4	139.6	109	128.2	102.2	109.5	106.1	98.9	78.9	93.6	75.7	106.3	65.4	69.3	56.7	62.3	50.1	69.3
Brd2 gRNA	100	100	100	100	100	100	73.7762	65.035	96.4173	87.4605			73.4266	81.8182	114.858	129.61			66.2937	76.2238	90.2002	102.318			54.1259	61.1888	83.5616	78.6091			33.0769	49.5105	71.8651	63.3298			32.7273	33.4965	43.6249	40.8851

## Sheet: Fig.3d
Time (minutes)	WT TR															Dnmt3aR882H/+ TR
1.31097	49.3059	43.2523	44.1442	46.5056	34.8699	53.2865	46.1672	47.0245	50.2331	51.9303	50.7251	53.2886	48.0731	47.1146	47.2757	51.9078	51.1235	57.9052	48.1023	51.6918	56.5655	57.7054	60.074	54.5283	56.8486	61.6536	54.509	58.7955	53.2226	61.5735	58.2138	59.3011	61.1831
7.77739	47.2987	41.0553	44.1306	45.7339	49.4903	51.3453	44.9918	44.5885	52.8919	48.1969	44.4627	46.2832	46.8884	44.2516	44.919	48.7116	47.0261	54.218	49.5143	53.0667	47.8489	56.7796	57.3885	52.3592	54.2363	62.5245	50.8146	54.9891	50.2961	57.3212	53.5728	56.6527	54.3534
14.2348	45.5793	42.7277	43.2327	43.5033	42.2009	48.4566	43.3053	41.2968	49.355	45.627	43.357	45.1658	46.091	44.7649	42.6205	46.8703	45.1115	51.9287	49.9988	47.6085	45.9984	54.5214	54.6809	50.1499	52.4404	57.4269	48.6096	53.0639	47.1655	53.5737	50.9705	52.1624	54.3955
20.8017	20.9204	20.8605	21.7421	21.2676	38.6074	24.5932	20.7747	18.9809	22.5894	21.6373	24.0183	21.1351	23.9848	24.7643	18.5716	21.4424	22.0332	25.6128	23.6814	19.5741	19.8074	26.0809	25.0899	21.5032	23.3754	25.6892	22.354	23.2095	22.0991	26.18	24.1538	24.7685	24.8224
27.2605	18.7542	16.9843	18.4231	17.4442	17.0135	22.6403	18.6415	17.5487	19.4929	19.6095	16.3071	19.2619	17.4603	16.6723	16.7931	19.5565	19.7808	23.1964	21.3261	17.2245	14.382	21.2142	22.2229	20.1417	21.7629	23.4476	19.3207	20.6117	19.6886	23.8613	21.719	20.1975	21.0597
33.719	25.1402	24.5163	25.8066	24.1618	23.2152	26.6785	22.5055	22.9393	24.3461	23.4733	21.1126	22.7494	21.1379	21.6246	20.48	23.3839	22.9837	26.3833	24.9308	20.6864	19.3263	26.4114	26.625	22.7368	23.9601	27.4671	23.7602	24.9463	23.3729	27.8048	25.9131	24.4978	25.0159
40.2816	57.513	55.478	54.6534	59.7037	54.5846	75.9877	74.4043	93.5569	93.4686	64.5804	70.3882	81.2385	84.8859	85.9479	65.0474	76.3571	88.1352	88.3309	66.5924	84.43	117.113	109.759	109.604	90.5331	115.514	97.8654	116.891	90.1062	70.7594	80.0054	87.6953	106.031	70.5539
46.7435	49.2862	46.5598	45.3366	52.1556	48.8313	64.1619	64.7104	87.4085	79.7541	55.6696	57.7055	67.3433	71.2813	77.4094	54.4892	66.5305	73.0041	80.7513	59.0844	67.7228	104.21	95.5396	92.2036	78.9302	100.704	81.0166	99.7354	78.1565	62.3826	69.7688	75.9044	88.2914	60.7178
53.2076	48.0675	45.6876	43.3793	47.6614	44.2716	63.6162	60.416	80.0846	76.0933	51.4947	55.3554	61.7757	69.028	73.2677	48.7864	61.5895	68.1617	74.1279	58.704	62.657	96.933	88.3642	86.2421	73.8466	97.5161	78.3624	96.2388	72.9229	59.202	64.5901	74.1193	83.1817	57.2105
59.767	17.5868	18.5708	16.7834	19.3382	9.0908	17.5235	14.817	14.3002	14.2141	15.1999	16.3608	14.9443	15.2766	14.2291	13.7362	17.0561	15.4033	21.9398	15.978	12.2532	17.3215	17.7898	18.4978	18.3195	18.5183	15.226	15.1192	17.4569	16.3239	21.7625	17.6522	15.6406	17.2389
66.2316	17.2777	15.8599	15.5687	15.9273	8.01061	17.0694	15.1096	14.2831	14.1052	15.5737	15.8285	14.9994	14.1193	13.8329	14.2746	16.2411	14.8412	20.2047	13.8767	11.7108	15.2567	15.6168	16.5962	16.7299	16.4937	15.208	13.7855	16.1152	15.4447	20.5567	15.857	15.583	16.5191
72.6962	16.9925	15.7803	17.2579	14.9904	8.24531	16.0696	14.6142	13.9502	14.1239	14.697	15.8218	15.668	14.5419	12.6067	13.2125	15.1102	15.436	19.1506	14.6378	11.0617	14.2175	15.3404	16.9382	16.0666	16.2589	15.2202	14.5458	15.5102	15.223	20.5083	15.7158	15.7793	15.3666

## Sheet: Fig.3e
	WT TR			Dnmt3aR882H/+ TR
basal respiration	28.9199	30.915	30.1817	33.87	36.97	35.134
maximal respiration	41.8577	69.665	60.9217	75.11	87.665	66.492
ATP production	25.7249	26.0225	26.92	29.3357	31.4783	30.348
spare respiratory capacity	12.9377	38.75	30.7417	41.2386	50.6883	31.354
