# Supplementary material for: Mitochondrial metabolism sustains DNMT3A-R882-mutant clonal haematopoiesis
Source: Nature. 2025 Apr 16;642(8067):431–41. doi: 10.1038/s41586-025-08980-6 (PMC12158785; doi:10.1038/s41586-025-08980-6)
Supplement: Supplementary file 10 — Source Data Fig. 4 [file 41586_2025_8980_MOESM10_ESM.xlsx]

## Sheet: Fig.4b
	Dnmt3aR882H/+ vehicle TR						Dnmt3aR882H/+ CTPI2 TR						Dnmt3a+/+ vehicle TR						Dnmt3a+/+ CTPI2 TR
4		44.8	40.4	32.9	27.5	33.8	38.3636	33.7273	34.7273	23.4546	29.8182	24.7273		17	15.9	16.6	14.5	12.8		16.906	21.828	17.334	13.589	20.223
8		56.6	53.1	48.1	39.2	31.2	37.4545	29.8182	45.2727	21.6364	41.9091	29.0909		22.5	34.8	13.8	24.9	18.7		28.783	34.133	26.536	22.47	29.318
12		61.2	54.7	58.9	44.9	44.2	27.7273	30.5454	47.2727	27.1818	43.5455	26.3636		25.6	43.6	9.29	28.6	16.4		37.343	34.775	29.318	26.322	33.17
16		63.6	60.6	60.6	50.6	29.3	36.2727	29.7273	41.3636	30.4546	41.9091			30.8	40.2	9.03	24.5	12.2		44.298	38.841	24.503	22.47	33.384

## Sheet: Fig.4d
	Dnmt3aR882H/+ vehicle TR						Dnmt3aR882H/+ CTPI2 TR						Dnmt3a+/+ vehicle TR						Dnmt3a+/+ CTPI2 TR
CD45.2 LT-HSC	0.00541496	0.00866262	0.0107909	0.00574624	0.0216756		0.00198837	0.00257395	0.00168713	0.00485802	0.00188391	0.00296595	0.00648142	0.00135155	0.000690862	0.000714627	0.000896671		0.00389802	0.00152437	0.000596104	0.00132719	0.00115456
							LSK		LT-HSC		MPP2		MPP3
RAW FACS data in[%]	regrouping	All cells	single cells	live	Lin-ve	LSK	CD45.2	LT-HSC	CD45.2	MPP2	CD45.2	MPP3	CD45.2
	mouse	Lymphocytes | Freq. of Parent	Lymphocytes/Single Cells | Freq. of Parent	Lymphocytes/Single Cells/live | Freq. of Parent	Lymphocytes/Single Cells/live/Lin-ve | Freq. of Parent	Lymphocytes/Single Cells/live/Lin-ve/LSK | Freq. of Parent	Lymphocytes/Single Cells/live/Lin-ve/LSK/LMPP/CD45.2 | Freq. of Parent	Lymphocytes/Single Cells/live/Lin-ve/LSK/LT-HSC | Freq. of Parent	Lymphocytes/Single Cells/live/Lin-ve/LSK/LT-HSC/CD45.2 | Freq. of Parent	Lymphocytes/Single Cells/live/Lin-ve/LSK/MPP2 | Freq. of Parent	Lymphocytes/Single Cells/live/Lin-ve/LSK/MPP2/CD45.2 | Freq. of Parent	Lymphocytes/Single Cells/live/Lin-ve/LSK/MPP3 | Freq. of Parent	Lymphocytes/Single Cells/live/Lin-ve/LSK/MPP3/CD45.2 | Freq. of Parent
Dnmt3aR882H/+ vehicle_TR	1	67	95.8	92.9	27.7	0.84	52.5	6.62	39.5	21.6	45.6	65.7	39.8
Dnmt3aR882H/+ vehicle_TR	2	65.6	95.8	93	29.6	0.73	48.1	8.67	51.9	22.3	37.5	63.4	37
Dnmt3aR882H/+ vehicle_TR	3	67.2	95.8	93.5	32.9	0.69	74.1	7.34	72.3	25.1	63.1	62.3	62.6
Dnmt3aR882H/+ vehicle_TR	4	67.3	95.6	94	37.2	0.54	43.8	6.89	46.2	21	43.6	65.2	36.8
Dnmt3aR882H/+ vehicle_TR	5	69.3	95.6	94.8	31	0.92	41.2	14	59.9	16.8	38.7	60.9	40.7
Dnmt3aR882H/+ CTPI2_TR	6	68.9	96.3	94.9	32.9	0.72	40.8	2.81	43.8	18.9	49.2	73.9	52.6
Dnmt3aR882H/+ CTPI2_TR	7	66.1	95.5	93.6	41.5	0.49	41	16.5	11.5	23.7	25.8	54.1	37.6
Dnmt3aR882H/+ CTPI2_TR	8	65.9	95.8	94.1	38.9	0.55	31.9	8.14	14.4	17.8	16.1	64.7	21.3
Dnmt3aR882H/+ CTPI2_TR	9	69.9	96.4	94.8	27.9	1.02	45.7	8.18	30.6	23.9	52.6	62.6	50
Dnmt3aR882H/+ CTPI2_TR	10	67.1	95.5	94.2	39.4	0.66	34.7	2.87	37.6	23.7	38.7	67.3	39.5
Dnmt3aR882H/+ CTPI2_TR	11	50.3	96.9	83.6	9.37	2.49	26.9	4.39	47.9	17.2	43	73.4	43.9
WT vehicle_TR	12	71.3	95.6	94.7	36.8	0.94	37.8	10.4	19.9	21.1	36.4	60.4	37.8
WT vehicle_TR	13	68.8	96.1	93.8	35.4	0.45	69.6	4.98	18.9	22.1	45.9	67.9	55.6
WT vehicle_TR	14	69.2	96.2	94.6	38.1	0.51	31.2	4.21	9.28	23.8	17.9	66.4	22.5
WT vehicle_TR	15	67.5	95.5	94.5	38	0.49	9	4.3	9.89	22.5	7.55	68	10.8
WT vehicle_TR	16	66.3	95.7	94.2	34.9	0.4	2.17	5.7	12.5	23.4	12.5	62.5	8.9
WT CTPI2_TR	17	68.2	95.6	94.5	36.1	0.68	49	6.29	29.9	24.5	48.6	65.1	47.1
WT CTPI2_TR	18	70.2	96	95.4	37.5	0.53	50	4.87	18.4	23.2	30.6	66.4	41.6
WT CTPI2_TR	19	66	96.2	94.5	40.2	0.62	8.59	4.01	7.02	25.6	6.46	65	6.87
WT CTPI2_TR	20	68.8	95.6	94.5	42.5	0.47	21.9	5.39	14.6	23	19.7	66.7	27.4
WT CTPI2_TR	21	69	96.1	95	37.6	0.48	40.9	3.52	21.3	21.1	29.1	69.1	32.5
							LSK		LT-HSC		MPP2		MPP3
Calculation step 1: divide by 100		All cells	single cells	live	Lin-ve	LSK	CD45.2	LT-HSC	CD45.2	MPP2	CD45.2	MPP3	CD45.2
		Lymphocytes | Freq. of Parent	Lymphocytes/Single Cells | Freq. of Parent	Lymphocytes/Single Cells/live | Freq. of Parent	Lymphocytes/Single Cells/live/Lin-ve | Freq. of Parent	Lymphocytes/Single Cells/live/Lin-ve/LSK | Freq. of Parent	Lymphocytes/Single Cells/live/Lin-ve/LSK/LMPP/CD45.2 | Freq. of Parent	Lymphocytes/Single Cells/live/Lin-ve/LSK/LT-HSC | Freq. of Parent	Lymphocytes/Single Cells/live/Lin-ve/LSK/LT-HSC/CD45.2 | Freq. of Parent	Lymphocytes/Single Cells/live/Lin-ve/LSK/MPP2 | Freq. of Parent	Lymphocytes/Single Cells/live/Lin-ve/LSK/MPP2/CD45.2 | Freq. of Parent	Lymphocytes/Single Cells/live/Lin-ve/LSK/MPP3 | Freq. of Parent	Lymphocytes/Single Cells/live/Lin-ve/LSK/MPP3/CD45.2 | Freq. of Parent
Dnmt3aR882H/+ vehicle_TR	1	0.67	0.958	0.929	0.277	0.0084	0.525	0.0662	0.395	0.216	0.456	0.657	0.398
Dnmt3aR882H/+ vehicle_TR	2	0.656	0.958	0.93	0.296	0.0073	0.481	0.0867	0.519	0.223	0.375	0.634	0.37
Dnmt3aR882H/+ vehicle_TR	3	0.672	0.958	0.935	0.329	0.0069	0.741	0.0734	0.723	0.251	0.631	0.623	0.626
Dnmt3aR882H/+ vehicle_TR	4	0.673	0.956	0.94	0.372	0.0054	0.438	0.0689	0.462	0.21	0.436	0.652	0.368
Dnmt3aR882H/+ vehicle_TR	5	0.693	0.956	0.948	0.31	0.0092	0.412	0.14	0.599	0.168	0.387	0.609	0.407
Dnmt3aR882H/+ CTPI2_TR	6	0.689	0.963	0.949	0.329	0.0072	0.408	0.0281	0.438	0.189	0.492	0.739	0.526
Dnmt3aR882H/+ CTPI2_TR	7	0.661	0.955	0.936	0.415	0.0049	0.41	0.165	0.115	0.237	0.258	0.541	0.376
Dnmt3aR882H/+ CTPI2_TR	8	0.659	0.958	0.941	0.389	0.0055	0.319	0.0814	0.144	0.178	0.161	0.647	0.213
Dnmt3aR882H/+ CTPI2_TR	9	0.699	0.964	0.948	0.279	0.0102	0.457	0.0818	0.306	0.239	0.526	0.626	0.5
Dnmt3aR882H/+ CTPI2_TR	10	0.671	0.955	0.942	0.394	0.0066	0.347	0.0287	0.376	0.237	0.387	0.673	0.395
Dnmt3aR882H/+ CTPI2_TR	11	0.503	0.969	0.836	0.0937	0.0249	0.269	0.0439	0.479	0.172	0.43	0.734	0.439
WT vehicle_TR	12	0.713	0.956	0.947	0.368	0.0094	0.378	0.104	0.199	0.211	0.364	0.604	0.378
WT vehicle_TR	13	0.688	0.961	0.938	0.354	0.0045	0.696	0.0498	0.189	0.221	0.459	0.679	0.556
WT vehicle_TR	14	0.692	0.962	0.946	0.381	0.0051	0.312	0.0421	0.0928	0.238	0.179	0.664	0.225
WT vehicle_TR	15	0.675	0.955	0.945	0.38	0.0049	0.09	0.043	0.0989	0.225	0.0755	0.68	0.108
WT vehicle_TR	16	0.663	0.957	0.942	0.349	0.004	0.0217	0.057	0.125	0.234	0.125	0.625	0.089
WT CTPI2_TR	17	0.682	0.956	0.945	0.361	0.0068	0.49	0.0629	0.299	0.245	0.486	0.651	0.471
WT CTPI2_TR	18	0.702	0.96	0.954	0.375	0.0053	0.5	0.0487	0.184	0.232	0.306	0.664	0.416
WT CTPI2_TR	19	0.66	0.962	0.945	0.402	0.0062	0.0859	0.0401	0.0702	0.256	0.0646	0.65	0.0687
WT CTPI2_TR	20	0.688	0.956	0.945	0.425	0.0047	0.219	0.0539	0.146	0.23	0.197	0.667	0.274
WT CTPI2_TR	21	0.69	0.961	0.95	0.376	0.0048	0.409	0.0352	0.213	0.211	0.291	0.691	0.325
Calculation, step 2: Frequencies were calculated based on the gating strategy, where the proportions of cells in consecutive gates were multiplied by each other.
							LSK		LT-HSC		MPP2		MPP3
		All cells	single cells	live	Lin-ve	LSK	CD45.2	LT-HSC	CD45.2	MPP2	CD45.2	MPP3	CD45.2
		Lymphocytes | Freq. of Parent	Lymphocytes/Single Cells | Freq. of Parent	Lymphocytes/Single Cells/live | Freq. of Parent	Lymphocytes/Single Cells/live/Lin-ve | Freq. of Parent	Lymphocytes/Single Cells/live/Lin-ve/LSK | Freq. of Parent	Lymphocytes/Single Cells/live/Lin-ve/LSK/LMPP/CD45.2 | Freq. of Parent	Lymphocytes/Single Cells/live/Lin-ve/LSK/LT-HSC | Freq. of Parent	Lymphocytes/Single Cells/live/Lin-ve/LSK/LT-HSC/CD45.2 | Freq. of Parent	Lymphocytes/Single Cells/live/Lin-ve/LSK/MPP2 | Freq. of Parent	Lymphocytes/Single Cells/live/Lin-ve/LSK/MPP2/CD45.2 | Freq. of Parent	Lymphocytes/Single Cells/live/Lin-ve/LSK/MPP3 | Freq. of Parent	Lymphocytes/Single Cells/live/Lin-ve/LSK/MPP3/CD45.2 | Freq. of Parent
Dnmt3aR882H/+ vehicle_TR	1	0.67		0.596288	0.165172	0.00138744	0.000728407	9.18487e-05	3.62802e-05	0.000299688	0.000136658	0.00091155	0.000362797
Dnmt3aR882H/+ vehicle_TR	2	0.656		0.584457	0.172999	0.00126289	0.000607452	0.000109493	5.68268e-05	0.000281625	0.00010561	0.000800675	0.00029625
Dnmt3aR882H/+ vehicle_TR	3	0.672		0.601931	0.198035	0.00136644	0.00101253	0.000100297	7.25146e-05	0.000342977	0.000216419	0.000851294	0.00053291
Dnmt3aR882H/+ vehicle_TR	4	0.673		0.604785	0.22498	0.00121489	0.000532122	8.3706e-05	3.86722e-05	0.000255127	0.000111235	0.000792109	0.000291496
Dnmt3aR882H/+ vehicle_TR	5	0.693		0.628058	0.194698	0.00179122	0.000737983	0.000250771	0.000150212	0.000300925	0.000116458	0.00109085	0.000443977
Dnmt3aR882H/+ CTPI2_TR	6	0.689		0.629668	0.207161	0.00149156	0.000608556	4.19128e-05	1.83578e-05	0.000281904	0.000138697	0.00110226	0.000579789
Dnmt3aR882H/+ CTPI2_TR	7	0.661		0.590855	0.245205	0.0012015	0.000492616	0.000198248	2.27985e-05	0.000284756	7.34671e-05	0.000650013	0.000244405
Dnmt3aR882H/+ CTPI2_TR	8	0.659		0.594074	0.231095	0.00127102	0.000405456	0.000103461	1.48984e-05	0.000226242	3.64249e-05	0.000822351	0.000175161
Dnmt3aR882H/+ CTPI2_TR	9	0.699		0.638797	0.178224	0.00181789	0.000830774	0.000148703	4.55032e-05	0.000434475	0.000228534	0.001138	0.000568999
Dnmt3aR882H/+ CTPI2_TR	10	0.671		0.603638	0.237833	0.0015697	0.000544686	4.50504e-05	1.6939e-05	0.000372019	0.000143971	0.00105641	0.000417281
Dnmt3aR882H/+ CTPI2_TR	11	0.503		0.407472	0.0381802	0.000950686	0.000255734	4.17351e-05	1.99911e-05	0.000163518	7.03127e-05	0.000697803	0.000306336
WT vehicle_TR	12	0.713		0.645502	0.237545	0.00223292	0.000844044	0.000232224	4.62125e-05	0.000471146	0.000171497	0.00134868	0.000509802
WT vehicle_TR	13	0.688		0.620176	0.219542	0.00098794	0.000687606	4.91994e-05	9.29869e-06	0.000218335	0.000100216	0.000670811	0.000372971
WT vehicle_TR	14	0.692		0.629756	0.239937	0.00122368	0.000381788	5.15169e-05	4.78077e-06	0.000291236	5.21312e-05	0.000812523	0.000182818
WT vehicle_TR	15	0.675		0.609171	0.231485	0.00113428	0.000102085	4.87739e-05	4.82373e-06	0.000255212	1.92685e-05	0.000771307	8.33012e-05
WT vehicle_TR	16	0.663		0.597691	0.208594	0.000834376	1.8106e-05	4.75594e-05	5.94493e-06	0.000195244	2.44055e-05	0.000521485	4.64122e-05
WT CTPI2_TR	17	0.682		0.616132	0.222424	0.00151248	0.000741116	9.51351e-05	2.84454e-05	0.000370558	0.000180091	0.000984626	0.000463759
WT CTPI2_TR	18	0.702		0.64292	0.241095	0.0012778	0.000638901	6.2229e-05	1.14501e-05	0.00029645	9.07138e-05	0.000848461	0.00035296
WT CTPI2_TR	19	0.66		0.599999	0.2412	0.00149544	0.000128458	5.99671e-05	4.20969e-06	0.000382832	2.4731e-05	0.000972035	6.67788e-05
WT CTPI2_TR	20	0.688		0.621553	0.26416	0.00124155	0.0002719	6.69197e-05	9.77027e-06	0.000285557	5.62547e-05	0.000828115	0.000226904
WT CTPI2_TR	21	0.69		0.629935	0.236856	0.00113691	0.000464995	4.00191e-05	8.52408e-06	0.000239888	6.98073e-05	0.000785603	0.000255321
														normalisation
Step3: Calculation of final proportion in BM							LSK		LT-HSC		MPP2		MPP3	plotted
		All cells	single cells	live	Lin-ve	LSK	CD45.2	LT-HSC	CD45.2	MPP2	CD45.2	MPP3	CD45.2	LT-HSC CD45.2 normalised to the proportion of injected LT-HSC
		Lymphocytes | Freq. of Parent	Lymphocytes/Single Cells | Freq. of Parent	Lymphocytes/Single Cells/live | Freq. of Parent	Lymphocytes/Single Cells/live/Lin-ve | Freq. of Parent	Lymphocytes/Single Cells/live/Lin-ve/LSK | Freq. of Parent	Lymphocytes/Single Cells/live/Lin-ve/LSK/LMPP/CD45.2 | Freq. of Parent	Lymphocytes/Single Cells/live/Lin-ve/LSK/LT-HSC | Freq. of Parent	Lymphocytes/Single Cells/live/Lin-ve/LSK/LT-HSC/CD45.2 | Freq. of Parent	Lymphocytes/Single Cells/live/Lin-ve/LSK/MPP2 | Freq. of Parent	Lymphocytes/Single Cells/live/Lin-ve/LSK/MPP2/CD45.2 | Freq. of Parent	Lymphocytes/Single Cells/live/Lin-ve/LSK/MPP3 | Freq. of Parent	Lymphocytes/Single Cells/live/Lin-ve/LSK/MPP3/CD45.2 | Freq. of Parent
Dnmt3aR882H/+ vehicle_TR	1	0.67		88.9982	24.6525	0.207081	0.108718	0.0137088	0.00541496	0.0447295	0.0203967	0.136052	0.0541488	0.00541496
Dnmt3aR882H/+ vehicle_TR	2	0.656		89.094	26.3718	0.192514	0.0925994	0.016691	0.00866262	0.0429307	0.016099	0.122054	0.04516	0.00866262
Dnmt3aR882H/+ vehicle_TR	3	0.672		89.573	29.4695	0.20334	0.150675	0.0149251	0.0107909	0.0510383	0.0322051	0.126681	0.0793021	0.0107909
Dnmt3aR882H/+ vehicle_TR	4	0.673		89.864	33.4294	0.180519	0.0790672	0.0124377	0.00574624	0.0379089	0.0165283	0.117698	0.043313	0.00574624
Dnmt3aR882H/+ vehicle_TR	5	0.693		90.6288	28.0949	0.258473	0.106491	0.0361863	0.0216756	0.0434235	0.0168049	0.15741	0.064066	0.0216756
Dnmt3aR882H/+ CTPI2_TR	6	0.689		91.3887	30.0669	0.216482	0.0883245	0.00608313	0.00266441	0.040915	0.0201302	0.15998	0.0841494	0.00198837
Dnmt3aR882H/+ CTPI2_TR	7	0.661		89.388	37.096	0.18177	0.0745259	0.0299921	0.0034491	0.0430796	0.0111145	0.0983378	0.036975	0.00257395
Dnmt3aR882H/+ CTPI2_TR	8	0.659		90.1478	35.0675	0.192871	0.0615259	0.0156997	0.00226076	0.0343311	0.0055273	0.124788	0.0265798	0.00168713
Dnmt3aR882H/+ CTPI2_TR	9	0.699		91.3872	25.497	0.26007	0.118852	0.0212737	0.00650975	0.0621567	0.0326944	0.162804	0.0814018	0.00485802
Dnmt3aR882H/+ CTPI2_TR	10	0.671		89.961	35.4446	0.233935	0.0811753	0.00671392	0.00252443	0.0554425	0.0214562	0.157438	0.062188	0.00188391
Dnmt3aR882H/+ CTPI2_TR	11	0.503		81.0084	7.59049	0.189003	0.0508418	0.00829724	0.00397438	0.0325085	0.0139787	0.138728	0.0609017	0.00296595
WT vehicle_TR	12	0.713		90.5332	33.3162	0.313172	0.118379	0.0325699	0.00648142	0.0660794	0.0240529	0.189156	0.071501	0.00648142
WT vehicle_TR	13	0.688		90.1418	31.9102	0.143596	0.0999427	0.00715108	0.00135155	0.0317347	0.0145662	0.0975016	0.0542109	0.00135155
WT vehicle_TR	14	0.692		91.0052	34.673	0.176832	0.0551716	0.00744464	0.000690862	0.0420861	0.00753341	0.117417	0.0264187	0.000690862
WT vehicle_TR	15	0.675		90.2475	34.294	0.168041	0.0151237	0.00722576	0.000714627	0.0378092	0.00285459	0.114268	0.0123409	0.000714627
WT vehicle_TR	16	0.663		90.1494	31.4621	0.125849	0.00273091	0.00717337	0.000896671	0.0294486	0.00368107	0.0786554	0.00700033	0.000896671
WT CTPI2_TR	17	0.682		90.342	32.6135	0.221772	0.108668	0.0139494	0.00417088	0.054334	0.0264063	0.144373	0.0679998	0.00389802
WT CTPI2_TR	18	0.702		91.584	34.344	0.182023	0.0910116	0.00886453	0.00163107	0.0422294	0.0129222	0.120863	0.0502792	0.00152437
WT CTPI2_TR	19	0.66		90.909	36.5454	0.226582	0.0194634	0.00908592	0.000637832	0.0580049	0.00374712	0.147278	0.010118	0.000596104
WT CTPI2_TR	20	0.688		90.342	38.3953	0.180458	0.0395203	0.00972669	0.0014201	0.0415054	0.00817656	0.120366	0.0329802	0.00132719
WT CTPI2_TR	21	0.69		91.295	34.3269	0.164769	0.0673906	0.00579988	0.00123537	0.0347663	0.010117	0.113856	0.037003	0.00115455
injected mix proportion calculation
Raw FACS data [%] proportion of inejcted mix of CD45.2 and CD45.1 in each group:
						LSK	LSK		LT-HSC	LT-HSC		live	live
	All cells	Single cells	live	Lin-ve	LSK	CD45.1	CD45.2	LT-HSC	CD45.1	CD45.2	selection LIVE	CD45.1	CD45.2
Injected mixes	Lymphocytes | Freq. of Parent	Lymphocytes/Single Cells | Freq. of Parent	Lymphocytes/Single Cells/live | Freq. of Parent	Lymphocytes/Single Cells/live/Lin-ve | Freq. of Parent	Lymphocytes/Single Cells/live/Lin-ve/LSK | Freq. of Parent	Lymphocytes/Single Cells/live/Lin-ve/LSK/CD45_1 | Freq. of Parent	Lymphocytes/Single Cells/live/Lin-ve/LSK/CD45_2 | Freq. of Parent	Lymphocytes/Single Cells/live/Lin-ve/LSK/LT-HSC | Freq. of Parent	Lymphocytes/Single Cells/live/Lin-ve/LSK/LT-HSC/CD45_1 | Freq. of Parent	Lymphocytes/Single Cells/live/Lin-ve/LSK/LT-HSC/CD45_2 | Freq. of Parent	Lymphocytes/Single Cells/live/selection | Freq. of Parent	Lymphocytes/Single Cells/live/selection /CD45_1 | Freq. of Parent	Lymphocytes/Single Cells/live/selection /CD45_2 | Freq. of Parent
Dnmt3aR882H/+ vehicle mix	74	95.3	94	8.66	2.43	66.1	33.2	6.84	68.2	31.1	83.1	64.3	35.6
Dnmt3aR882H/+ CTPI2 mix	76.1	96.3	94.6	7.44	3.39	58.2	40.8	6.9	57.1	41.7	86.2	60.7	39.2
WT vehicle mix	76.7	96.8	94.5	6.23	3.14	73.8	25.7	9.23	74.4	23.2	86.9	62.7	37.2
WT CTPI2 mix	75.8	96.5	94.3	6.79	2.64	79.6	19.6	9.19	73.9	24.8	86.5	65.2	34.7
									proportion:	1.34084	time more LT-HSC Dnmt3aR882H/+ CTPI2 were injected then Dnmt3aR882H/+ vehicle
									proportion:	1.06897	times more LT-HSC WT CTPI2 were injected than WT vehicle

## Sheet: Fig.4f
	Dnmt3a+/+ vehicle TR			Dnmt3a+/+ IACS-010759 TR			Dnmt3aR882H/+ vehicle TR			Dnmt3aR882H/+ IACS-010759 TR
colonies	51	52.5	42	41	47	42	68.5	58	72.5	29	38.5	39.5

## Sheet: Fig.4h
	Dnmt3aR882H/+ vehicle TR						Dnmt3aR882H/+ IACS-010759 TR						Dnmt3a+/+ vehicle TR						Dnmt3a+/+ IACS-010759 TR
CD45.2 LT-HSC	0.0112722	0.00831247	0.00778876	0.0127604	0.00892281		0.00617729	0.00643415	0.00204243	0.00669756	0.0104374	9.88511e-05	0.00224154	0.00322046	0.00388461	0.00174514	0.00287603		0.00743622	0.00214807	0.00452968	0.00175251	0.00146042	0.00126366
RAW FACS data in[%]
					live	live				LT-HSC	LT-HSC
Group	mouse	Total cells	single cells	live	CD45.1	CD45.2	Lin-ve	LSK	LT-HSC	CD45.1	CD45.2
Dnmt3aR882H/+ vehicle_TR	1	68.5	94.8	96.1	25.2	39.1	21.4	0.83	12.9	18.1	54
Dnmt3aR882H/+ vehicle_TR	2	67.4	94.8	96.7	19.1	46.9	18.5	0.85	13.6	41.4	42.4
Dnmt3aR882H/+ vehicle_TR	3	67.5	94.7	96.8	40.5	19	21.2	0.98	14.4	49.8	28.4
Dnmt3aR882H/+ vehicle_TR	4	70.5	96.1	96.9	20	51.7	16	1.22	11.7	25.9	60
Dnmt3aR882H/+ vehicle_TR	5	71.2	96	96.7	44.3	24	17.8	0.95	9.08	23.1	62.6
Dnmt3aR882H/+ IACS_TR	6	74.6	95.5	97.4	26.7	41.6	18.5	0.83	8.65	38.1	50
Dnmt3aR882H/+ IACS_TR	7	72.1	95.3	96.9	22	48.9	21.1	1.18	13.2	59.3	21.2
Dnmt3aR882H/+ IACS_TR	8	70.7	95.4	96.4	37.9	26.3	15.6	0.8	6.69	62	26.6
Dnmt3aR882H/+ IACS_TR	9	73.1	96	96.5	17.7	38.2	17.3	1.03	8.18	20.9	49.6
Dnmt3aR882H/+ IACS_TR	10	69	95.3	96.3	26.7	30.6	17.8	1.08	13.6	26.4	43.5
Dnmt3aR882H/+ IACS_TR	11	71.2	96	95.7	56.8	0.55	16.2	1.01	13.7	78.1	0.48
WT vehicle TR	12	65.6	95	95.7	41.4	17.8	24.6	0.9	5.77	52.9	19.3
WT vehicle TR	13	65	94.5	95.7	38.5	21.3	21.7	0.7	8.88	33.6	26.4
WT vehicle TR	14	63.9	94.6	95.7	33.6	26.6	19.4	0.82	8.1	34.2	33.3
WT vehicle TR	15	65.7	94.6	95.9	31	19.9	21.7	0.64	8.55	61.3	16.2
WT vehicle TR	16	67	96.2	95.5	23.1	31.4	27.5	0.49	8.8	53.6	26.4
WT vehicle IACS TR	17	69.1	95.4	97.3	31.9	27.7	17.5	1.02	20.4	28.9	22
WT vehicle IACS TR	18	65.1	94.6	96	29	28.9	20	0.7	7.75	42.6	21.8
WT vehicle IACS TR	19	64.4	95	96.2	27.2	23.3	23.5	0.52	12	31.6	33.8
WT vehicle IACS TR	20	68	95.2	96	26.8	22.9	18	0.94	9.77	60	11.6
WT vehicle IACS TR	21	65.3	94.3	95.9	34.1	22.1	16.1	0.54	7.43	36.7	25
WT vehicle IACS TR	22	62.5	94.8	95.8	32.8	25.6	13.8	0.66	6.82	48.3	22.4
Calculation step 1: devide by 100
					live	live				LT-HSC	LT-HSC
Group	mouse			live	CD45.1	CD45.2	Lin-ve	LSK	LT-HSC	CD45.1	CD45.2
Dnmt3aR882H/+ vehicle_TR	1	0.685	0.948	0.961	0.252	0.391	0.214	0.0083	0.129	0.181	0.54
Dnmt3aR882H/+ vehicle_TR	2	0.674	0.948	0.967	0.191	0.469	0.185	0.0085	0.136	0.414	0.424
Dnmt3aR882H/+ vehicle_TR	3	0.675	0.947	0.968	0.405	0.19	0.212	0.0098	0.144	0.498	0.284
Dnmt3aR882H/+ vehicle_TR	4	0.705	0.961	0.969	0.2	0.517	0.16	0.0122	0.117	0.259	0.6
Dnmt3aR882H/+ vehicle_TR	5	0.712	0.96	0.967	0.443	0.24	0.178	0.0095	0.0908	0.231	0.626
Dnmt3aR882H/+ IACS_TR	6	0.746	0.955	0.974	0.267	0.416	0.185	0.0083	0.0865	0.381	0.5
Dnmt3aR882H/+ IACS_TR	7	0.721	0.953	0.969	0.22	0.489	0.211	0.0118	0.132	0.593	0.212
Dnmt3aR882H/+ IACS_TR	8	0.707	0.954	0.964	0.379	0.263	0.156	0.008	0.0669	0.62	0.266
Dnmt3aR882H/+ IACS_TR	9	0.731	0.96	0.965	0.177	0.382	0.173	0.0103	0.0818	0.209	0.496
Dnmt3aR882H/+ IACS_TR	10	0.69	0.953	0.963	0.267	0.306	0.178	0.0108	0.136	0.264	0.435
Dnmt3aR882H/+ IACS_TR	11	0.712	0.96	0.957	0.568	0.0055	0.162	0.0101	0.137	0.781	0.0048
WT vehicle TR	12	0.656	0.95	0.957	0.414	0.178	0.246	0.009	0.0577	0.529	0.193
WT vehicle TR	13	0.65	0.945	0.957	0.385	0.213	0.217	0.007	0.0888	0.336	0.264
WT vehicle TR	14	0.639	0.946	0.957	0.336	0.266	0.194	0.0082	0.081	0.342	0.333
WT vehicle TR	15	0.657	0.946	0.959	0.31	0.199	0.217	0.0064	0.0855	0.613	0.162
WT vehicle TR	16	0.67	0.962	0.955	0.231	0.314	0.275	0.0049	0.088	0.536	0.264
WT vehicle IACS TR	17	0.691	0.954	0.973	0.319	0.277	0.175	0.0102	0.204	0.289	0.22
WT vehicle IACS TR	18	0.651	0.946	0.96	0.29	0.289	0.2	0.007	0.0775	0.426	0.218
WT vehicle IACS TR	19	0.644	0.95	0.962	0.272	0.233	0.235	0.0052	0.12	0.316	0.338
WT vehicle IACS TR	20	0.68	0.952	0.96	0.268	0.229	0.18	0.0094	0.0977	0.6	0.116
WT vehicle IACS TR	21	0.653	0.943	0.959	0.341	0.221	0.161	0.0054	0.0743	0.367	0.25
WT vehicle IACS TR	22	0.625	0.948	0.958	0.328	0.256	0.138	0.0066	0.0682	0.483	0.224
Calculation, step 2: Frequencies were calculated based on the gating strategy, where the proportions of cells in consecutive gates were multiplied by each other.
					live	live				LT-HSC	LT-HSC
Group	mouse			live	CD45.1	CD45.2	Lin-ve	LSK	LT-HSC	CD45.1	CD45.2
Dnmt3aR882H/+ vehicle_TR	1	0.685		0.624054	0.157262	0.244005	0.133548	0.00110845	0.000142989	2.58811e-05	7.72143e-05
Dnmt3aR882H/+ vehicle_TR	2	0.674		0.617867	0.118013	0.289779	0.114305	0.000971595	0.000132137	5.47047e-05	5.60261e-05
Dnmt3aR882H/+ vehicle_TR	3	0.675		0.61877	0.250602	0.117566	0.131179	0.00128556	0.00018512	9.21898e-05	5.25741e-05
Dnmt3aR882H/+ vehicle_TR	4	0.705		0.656502	0.1313	0.339412	0.10504	0.00128149	0.000149935	3.88331e-05	8.99608e-05
Dnmt3aR882H/+ vehicle_TR	5	0.712		0.660964	0.292807	0.158631	0.117652	0.00111769	0.000101486	2.34433e-05	6.35304e-05
Dnmt3aR882H/+ IACS_TR	6	0.746		0.693907	0.185273	0.288665	0.128373	0.00106549	9.21652e-05	3.5115e-05	4.60826e-05
Dnmt3aR882H/+ IACS_TR	7	0.721		0.665812	0.146479	0.325582	0.140486	0.00165774	0.000218822	0.000129761	4.63902e-05
Dnmt3aR882H/+ IACS_TR	8	0.707		0.650197	0.246425	0.171002	0.101431	0.000811446	5.42857e-05	3.36571e-05	1.444e-05
Dnmt3aR882H/+ IACS_TR	9	0.731		0.677198	0.119864	0.25869	0.117155	0.0012067	9.8708e-05	2.063e-05	4.89592e-05
Dnmt3aR882H/+ IACS_TR	10	0.69		0.63324	0.169075	0.193771	0.112717	0.00121734	0.000165558	4.37074e-05	7.20179e-05
Dnmt3aR882H/+ IACS_TR	11	0.712		0.654129	0.371545	0.00359771	0.105969	0.00107029	0.000146629	0.000114517	7.0382e-07
WT vehicle TR	12	0.656		0.596402	0.246911	0.10616	0.146715	0.00132043	7.61891e-05	4.0304e-05	1.47045e-05
WT vehicle TR	13	0.65		0.587837	0.226317	0.125209	0.127561	0.000892925	7.92917e-05	2.6642e-05	2.0933e-05
WT vehicle TR	14	0.639		0.578501	0.194376	0.153881	0.112229	0.000920279	7.45426e-05	2.54936e-05	2.48227e-05
WT vehicle TR	15	0.657		0.59604	0.184772	0.118612	0.129341	0.00082778	7.07752e-05	4.33852e-05	1.14656e-05
WT vehicle TR	16	0.67		0.615536	0.142189	0.193278	0.169272	0.000829434	7.29902e-05	3.91228e-05	1.92694e-05
WT vehicle IACS TR	17	0.691		0.641415	0.204611	0.177672	0.112248	0.00114493	0.000233565	6.75003e-05	5.13843e-05
WT vehicle IACS TR	18	0.651		0.591212	0.171452	0.17086	0.118242	0.000827697	6.41465e-05	2.73264e-05	1.39839e-05
WT vehicle IACS TR	19	0.644		0.588552	0.160086	0.137133	0.13831	0.00071921	8.63052e-05	2.72724e-05	2.91712e-05
WT vehicle IACS TR	20	0.68		0.621466	0.166553	0.142316	0.111864	0.00105152	0.000102733	6.16401e-05	1.19171e-05
WT vehicle IACS TR	21	0.653		0.590532	0.201371	0.130508	0.0950757	0.000513409	3.81463e-05	1.39997e-05	9.53656e-06
WT vehicle IACS TR	22	0.625		0.567615	0.186178	0.145309	0.0783309	0.000516984	3.52583e-05	1.70298e-05	7.89786e-06
calculation of final proportion in BM
					live	live				LT-HSC	LT-HSC
Group	mouse			live	CD45.1	CD45.2	Lin-ve	LSK	LT-HSC	CD45.1	CD45.2
Dnmt3aR882H/+ vehicle_TR	1	0.685		91.1028	22.9579	35.6212	19.496	0.161817	0.0208744	0.00377826	0.0112722
Dnmt3aR882H/+ vehicle_TR	2	0.674		91.6716	17.5093	42.994	16.9592	0.144154	0.0196049	0.00811642	0.00831247
Dnmt3aR882H/+ vehicle_TR	3	0.675		91.6696	37.1262	17.4172	19.434	0.190453	0.0274252	0.0136577	0.00778876
Dnmt3aR882H/+ vehicle_TR	4	0.705		93.1209	18.6242	48.1435	14.8993	0.181772	0.0212673	0.00550824	0.0127604
Dnmt3aR882H/+ vehicle_TR	5	0.712		92.832	41.1246	22.2797	16.5241	0.156979	0.0142537	0.0032926	0.00892281
Dnmt3aR882H/+ IACS_TR	6	0.746		93.017	24.8355	38.6951	17.2081	0.142828	0.0123546	0.0047071	0.00617729
Dnmt3aR882H/+ IACS_TR	7	0.721		92.3457	20.3161	45.157	19.4849	0.229922	0.0303497	0.0179974	0.00643415
Dnmt3aR882H/+ IACS_TR	8	0.707		91.9656	34.855	24.187	14.3466	0.114773	0.00767832	0.00476056	0.00204243
Dnmt3aR882H/+ IACS_TR	9	0.731		92.64	16.3973	35.3885	16.0267	0.165075	0.0135032	0.00282216	0.00669756
Dnmt3aR882H/+ IACS_TR	10	0.69		91.7739	24.5036	28.0828	16.3358	0.176426	0.023994	0.0063344	0.0104374
Dnmt3aR882H/+ IACS_TR	11	0.712		91.872	52.1833	0.505296	14.8833	0.150321	0.020594	0.0160839	9.88511e-05
WT vehicle TR	12	0.656		90.915	37.6388	16.1829	22.3651	0.201286	0.0116142	0.00614391	0.00224154
WT vehicle TR	13	0.65		90.4365	34.8181	19.263	19.6247	0.137373	0.0121987	0.00409877	0.00322046
WT vehicle TR	14	0.639		90.5322	30.4188	24.0816	17.5632	0.144019	0.0116655	0.0039896	0.00388461
WT vehicle TR	15	0.657		90.7214	28.1236	18.0536	19.6865	0.125994	0.0107725	0.00660353	0.00174514
WT vehicle TR	16	0.67		91.871	21.2222	28.8475	25.2645	0.123796	0.0108941	0.00583922	0.00287603
WT vehicle IACS TR	17	0.691		92.8242	29.6109	25.7123	16.2442	0.165691	0.033801	0.00976849	0.00743622
WT vehicle IACS TR	18	0.651		90.816	26.3366	26.2458	18.1632	0.127142	0.00985354	0.00419761	0.00214807
WT vehicle IACS TR	19	0.644		91.39	24.8581	21.2939	21.4767	0.111679	0.0134014	0.00423485	0.00452968
WT vehicle IACS TR	20	0.68		91.392	24.4931	20.9288	16.4506	0.154635	0.0151079	0.00906472	0.00175251
WT vehicle IACS TR	21	0.653		90.4337	30.8379	19.9858	14.5598	0.0786231	0.00584169	0.0021439	0.00146042
WT vehicle IACS TR	22	0.625		90.8184	29.7884	23.2495	12.5329	0.0827174	0.00564133	0.00272476	0.00126366

## Sheet: Fig.4j
	Dnmt3aR882H/+ vehicle TR						Dnmt3aR882H/+ metformin TR						Dnmt3a+/+ vehicle TR						Dnmt3a+/+ TR metformin
LT-HSC	0.00920862	0.0160947	0.00852396				0.00381453	0.00151309	0.000819525	0.0105065	0.0059589	0.00555613	0.00183624	0.0039402	0.00150494				0.00160612	0.00236575	0.00403206	0.00165968	0.000937447	0.00163024
														Dnmt3a+/+		Dnmt3aR882H/+
RAW FACS data in [%]					live	live	live	total	total	LSK	LSK	LSK	total	LT-HSC	LT-HSC	LT-HSC
Mouse ID	group	all gated cells (FSC,SCC gate)	single cells	live	CD45.1	CD45.1_2	CD45.2	Lin-ve	LSK	CD45.1	CD45.1/2	CD45.2	LT-HSC	CD45.1	CD45.1/2	CD45.2
1	vehicle	67.2	97.8	99	18.3	5.96	58.6	17.9	0.53	8.79	40.8	49.4	22.2	13.4	17.2	67.2
2	vehicle	67	97.6	99	21.1	5.16	50.8	25.8	0.56	5.31	29	64.7	23.8	17.7	8.64	72.3
3	vehicle	61.7	94.6	99.2	2.97	3.78	83.8	11.5	1.47	2.62	7.28	86.3	12.3	12.5	16.1	70.8
4	metformin 125 mg/kg	58	93.2	99.1	12.9	3.92	64.8	18.2	0.44	13.4	10.6	72.5	15.6	24	19	57
5	metformin 125 mg/kg	58.6	94	99.1	44.7	5.04	14.4	17.9	0.26	58.9	16.5	19.1	19.4	48	21.3	30.7
6	metformin 125 mg/kg	57.8	93.8	99	5.71	2.89	72.3	19.5	0.2	21.9	6.86	68.3	26.1	73.8	7.5	15
7	metformin 125 mg/kg	57.9	93.4	98.8	6.91	4.82	68.7	24.5	0.45	3.21	10.5	81	24.5	11.5	15.7	72.8
8	metformin 125 mg/kg	55.1	93.4	98.9	11.2	4.71	61.4	22	0.28	3.28	10.8	82.5	26	11.5	15.9	73.1
9	metformin 125 mg/kg	57.2	95	99	5.33	5.31	72.8	18.8	0.32	3.91	10.6	81	25.7	19.6	13.6	66.8
														Dnmt3a+/+		Dnmt3aR882H/+
calculation step1:	devided by 100:				live	live	live			LSK	LSK	LSK		LT-HSC	LT-HSC	LT-HSC
Mouse ID	group	all gated cells (FSC,SCC gate)	single cells	live	CD45.1	CD45.1_2	CD45.2	Lin-ve	LSK	CD45.1	CD45.1/2	CD45.2	LT-HSC	CD45.1	CD45.1/2	CD45.2
1	vehicle	0.672	0.978	0.99	0.183	0.0596	0.586	0.179	0.0053	0.0879	0.408	0.494	0.222	0.134	0.172	0.672
2	vehicle	0.67	0.976	0.99	0.211	0.0516	0.508	0.258	0.0056	0.0531	0.29	0.647	0.238	0.177	0.0864	0.723
3	vehicle	0.617	0.946	0.992	0.0297	0.0378	0.838	0.115	0.0147	0.0262	0.0728	0.863	0.123	0.125	0.161	0.708
4	metformin 125 mg/kg	0.58	0.932	0.991	0.129	0.0392	0.648	0.182	0.0044	0.134	0.106	0.725	0.156	0.24	0.19	0.57
5	metformin 125 mg/kg	0.586	0.94	0.991	0.447	0.0504	0.144	0.179	0.0026	0.589	0.165	0.191	0.194	0.48	0.213	0.307
6	metformin 125 mg/kg	0.578	0.938	0.99	0.0571	0.0289	0.723	0.195	0.002	0.219	0.0686	0.683	0.261	0.738	0.075	0.15
7	metformin 125 mg/kg	0.579	0.934	0.988	0.0691	0.0482	0.687	0.245	0.0045	0.0321	0.105	0.81	0.245	0.115	0.157	0.728
8	metformin 125 mg/kg	0.551	0.934	0.989	0.112	0.0471	0.614	0.22	0.0028	0.0328	0.108	0.825	0.26	0.115	0.159	0.731
9	metformin 125 mg/kg	0.572	0.95	0.99	0.0533	0.0531	0.728	0.188	0.0032	0.0391	0.106	0.81	0.257	0.196	0.136	0.668
Calculation, step 2: Frequencies were calculated based on the gating strategy, where the proportions of cells in consecutive gates were multiplied by each other.														Dnmt3a+/+		Dnmt3aR882H/+
					live	live	live			LSK	LSK	LSK		LT-HSC	LT-HSC	LT-HSC
Mouse ID	group	all gated cells (FSC,SCC gate)	single cells	live	CD45.1	CD45.1_2	CD45.2	Lin-ve	LSK	CD45.1	CD45.1/2	CD45.2	LT-HSC	CD45.1	CD45.1/2	CD45.2
1	vehicle	0.672		0.650644	0.119068	0.0387784	0.381277	0.116465	0.000617266	5.42577e-05	0.000251844	0.000304929	0.000137033	1.83624e-05	2.35697e-05	9.20862e-05
2	vehicle	0.67		0.647381	0.136597	0.0334048	0.328869	0.167024	0.000935336	4.96663e-05	0.000271247	0.000605162	0.00022261	3.9402e-05	1.92335e-05	0.000160947
3	vehicle	0.617		0.579013	0.0171967	0.0218867	0.485213	0.0665864	0.000978821	2.56451e-05	7.12581e-05	0.000844722	0.000120395	1.50494e-05	1.93836e-05	8.52396e-05
4	metformin 125 mg/kg	0.58		0.535695	0.0691046	0.0209992	0.34713	0.0974965	0.000428985	5.74839e-05	4.54724e-05	0.000311014	6.69216e-05	1.60612e-05	1.27151e-05	3.81453e-05
5	metformin 125 mg/kg	0.586		0.545882	0.244009	0.0275125	0.0786071	0.097713	0.000254054	0.000149638	4.19189e-05	4.85243e-05	4.92864e-05	2.36575e-05	1.0498e-05	1.51309e-05
6	metformin 125 mg/kg	0.578		0.536742	0.030648	0.0155119	0.388065	0.104665	0.00020933	4.58432e-05	1.436e-05	0.000142972	5.4635e-05	4.03206e-05	4.09763e-06	8.19525e-06
7	metformin 125 mg/kg	0.579		0.534297	0.0369199	0.0257531	0.367062	0.130903	0.000589062	1.89089e-05	6.18515e-05	0.00047714	0.00014432	1.65968e-05	2.26583e-05	0.000105065
8	metformin 125 mg/kg	0.551		0.508973	0.057005	0.0239726	0.312509	0.111974	0.000313527	1.02837e-05	3.3861e-05	0.00025866	8.15171e-05	9.37447e-06	1.29612e-05	5.9589e-05
9	metformin 125 mg/kg	0.572		0.537966	0.0286736	0.028566	0.391639	0.101138	0.00032364	1.26543e-05	3.43059e-05	0.000262149	8.31756e-05	1.63024e-05	1.13119e-05	5.55613e-05
														Dnmt3a+/+		Dnmt3aR882H/+
calculation step 3: Final proportion in BM					live	live	live		total	LSK	LSK	LSK	total	LT-HSC	LT-HSC	LT-HSC
Mouse ID	group	all gated cells (FSC,SCC gate)	single cells	live	CD45.1	CD45.1_2	CD45.2	Lin-ve	LSK	CD45.1	CD45.1/2	CD45.2	LT-HSC	CD45.1	CD45.1/2	CD45.2
1	vehicle	67.2		65.0644	11.9068	3.87784	38.1277	11.6465	0.0617266	0.00542577	0.0251844	0.0304929	0.0137033	0.00183624	0.00235697	0.00920862
2	vehicle	67		64.7381	13.6597	3.34048	32.8869	16.7024	0.0935336	0.00496663	0.0271247	0.0605162	0.022261	0.0039402	0.00192335	0.0160947
3	vehicle	61.7		57.9013	1.71967	2.18867	48.5213	6.65864	0.0978821	0.00256451	0.00712581	0.0844722	0.0120395	0.00150494	0.00193836	0.00852396
4	metformin 125 mg/kg	58		53.5695	6.91046	2.09992	34.713	9.74965	0.0428985	0.00574839	0.00454724	0.0311014	0.00669216	0.00160612	0.00127151	0.00381453
5	metformin 125 mg/kg	58.6		54.5882	24.4009	2.75125	7.86071	9.7713	0.0254054	0.0149638	0.00419189	0.00485243	0.00492864	0.00236575	0.0010498	0.00151309
6	metformin 125 mg/kg	57.8		53.6742	3.0648	1.55119	38.8065	10.4665	0.020933	0.00458432	0.001436	0.0142972	0.0054635	0.00403206	0.000409763	0.000819525
7	metformin 125 mg/kg	57.9		53.4297	3.69199	2.57531	36.7062	13.0903	0.0589062	0.00189089	0.00618515	0.047714	0.014432	0.00165968	0.00226583	0.0105065
8	metformin 125 mg/kg	55.1		50.8973	5.7005	2.39726	31.2509	11.1974	0.0313527	0.00102837	0.0033861	0.025866	0.00815171	0.000937447	0.00129612	0.0059589
9	metformin 125 mg/kg	57.2		53.7966	2.86736	2.8566	39.1639	10.1138	0.032364	0.00126543	0.00343059	0.0262149	0.00831756	0.00163024	0.00113119	0.00555613
