# Supplementary material for: Mitochondrial metabolism sustains DNMT3A-R882-mutant clonal haematopoiesis
Source: Nature. 2025 Apr 16;642(8067):431–41. doi: 10.1038/s41586-025-08980-6 (PMC12158785; doi:10.1038/s41586-025-08980-6)
Supplement: Supplementary file 11 — Source Data Fig. 5 [file 41586_2025_8980_MOESM11_ESM.xlsx]

## Sheet: Fig.5i
	DNMT3A-R882	WT
Vehicle	35	58
0.5mM metformin	19	65
