# Supplementary material for: Mitochondrial metabolism sustains DNMT3A-R882-mutant clonal haematopoiesis
Source: Nature. 2025 Apr 16;642(8067):431–41. doi: 10.1038/s41586-025-08980-6 (PMC12158785; doi:10.1038/s41586-025-08980-6)
Supplement: Supplementary file 12 — Source Data Extended Data Fig. 1 [file 41586_2025_8980_MOESM12_ESM.xlsx]

## Sheet: b
Unprocessed gel images used in Extended data Fig.1b

## Sheet: c
	Dnmt3a+/+						Dnmt3aR882H/+
LT-HSC	0.00386581	0.00217657	0.00379086	0.00339799	0.00168899	0.000774768	0.00413456	0.00302727	0.00190256	0.00202769	0.0028226	0.0018529
RAW FACS DATA [%]
Group	Mouse	lymph	SS	live	Lin-ve	LSK	FLT3neg	CD48neg	ST-HSC	LT-HSC	LMPP	MPP
WT	1	77.9	97.7	69.2	3.64	3.55	13.6	56	50.9	30.6	12.1	83.8
WT	2	80.5	97.4	70.5	3.92	3.94	11.8	41.8	60.9	23	19.4	86.1
WT	3	77.3	97.7	72.9	5.28	4.29	13.1	45.3	48.7	21.8	17.9	84.4
WT	4	69.1	96.6	77.5	4.44	5.06	11	34.3	32.1	27.7	19.3	63.8
WT	5	70.3	97.2	82.5	4.37	2.35	12.3	40	35.3	23.5	15.5	58.1
WT	6	69.7	96.8	78.5	3.85	2.75	10.5	36.8	45.3	13.2	18.7	63.7
Dnmt3aR882H/+	7	79.9	97.6	72.6	4.07	3.88	14.5	50.8	44.8	28.4	11.2	81.9
Dnmt3aR882H/+	8	79.7	97.3	69.1	3.97	4.16	16.2	33.4	54	27	13.8	81.3
Dnmt3aR882H/+	9	79.9	97.1	69.9	4.1	3.07	13.5	42.6	53.1	21	12.9	83.8
Dnmt3aR882H/+	10	71.7	96.9	81	4.67	3.39	11.3	44.9	36.2	18.1	17	64.9
Dnmt3aR882H/+	11	71.1	96.9	82.1	4.63	2.21	14.1	42.8	28.9	32.5	14.9	59.7
Dnmt3aR882H/+	12	69.9	96.5	79	4.66	4.4	9.04	32.5	32.9	21.5	24.3	67
calculation, step1: divide by 100
Group	Mouse	lymph	SS	live	Lin-ve	LSK	FLT3neg	CD48neg	ST-HSC	LT-HSC	LMPP	MPP
WT	1	0.779	0.977	0.692	0.0364	0.0355	0.136	0.56	0.509	0.306	0.121	0.838
WT	2	0.805	0.974	0.705	0.0392	0.0394	0.118	0.418	0.609	0.23	0.194	0.861
WT	3	0.773	0.977	0.729	0.0528	0.0429	0.131	0.453	0.487	0.218	0.179	0.844
WT	4	0.691	0.966	0.775	0.0444	0.0506	0.11	0.343	0.321	0.277	0.193	0.638
WT	5	0.703	0.972	0.825	0.0437	0.0235	0.123	0.4	0.353	0.235	0.155	0.581
WT	6	0.697	0.968	0.785	0.0385	0.0275	0.105	0.368	0.453	0.132	0.187	0.637
Dnmt3aR882H/+	7	0.799	0.976	0.726	0.0407	0.0388	0.145	0.508	0.448	0.284	0.112	0.819
Dnmt3aR882H/+	8	0.797	0.973	0.691	0.0397	0.0416	0.162	0.334	0.54	0.27	0.138	0.813
Dnmt3aR882H/+	9	0.799	0.971	0.699	0.041	0.0307	0.135	0.426	0.531	0.21	0.129	0.838
Dnmt3aR882H/+	10	0.717	0.969	0.81	0.0467	0.0339	0.113	0.449	0.362	0.181	0.17	0.649
Dnmt3aR882H/+	11	0.711	0.969	0.821	0.0463	0.0221	0.141	0.428	0.289	0.325	0.149	0.597
Dnmt3aR882H/+	12	0.699	0.965	0.79	0.0466	0.044	0.0904	0.325	0.329	0.215	0.243	0.67
Calculation, step 2: Frequencies were calculated based on the gating strategy, where the proportions of cells in consecutive gates were multiplied by each other.
Group	Mouse	all cells	single cells	live	Lin-ve	LSK	FLT3neg	CD48neg	ST-HSC	LT-HSC	LMPP	MPP
WT	1			0.539068	0.0251888	0.000894202	9.25565e-05	5.18316e-05	3.46641e-05	2.08394e-05	0.000108198	0.000749342
WT	2			0.567525	0.027636	0.00108886	0.000100741	4.21099e-05	3.27075e-05	1.23526e-05	0.000211239	0.000937507
WT	3			0.563517	0.0384912	0.00165127	0.000163367	7.40052e-05	4.77218e-05	2.13621e-05	0.000295578	0.00139367
WT	4			0.535525	0.03441	0.00174115	0.000127845	4.38508e-05	2.10876e-05	1.81971e-05	0.000336041	0.00111085
WT	5			0.579975	0.0360525	0.000847234	7.12082e-05	2.84833e-05	1.47144e-05	9.79572e-06	0.000131321	0.000492243
WT	6			0.547145	0.0302225	0.000831119	5.8879e-05	2.16675e-05	1.45478e-05	4.2391e-06	0.000155419	0.000529423
Dnmt3aR882H/+	7			0.580074	0.0295482	0.00114647	0.000129637	6.58554e-05	3.78331e-05	2.39835e-05	0.000128405	0.000938959
Dnmt3aR882H/+	8			0.550727	0.0274327	0.0011412	0.000143367	4.78845e-05	3.3344e-05	1.6672e-05	0.000157486	0.000927796
Dnmt3aR882H/+	9			0.558501	0.028659	0.000879831	9.21508e-05	3.92562e-05	2.68681e-05	1.06258e-05	0.000113498	0.000737299
Dnmt3aR882H/+	10			0.58077	0.037827	0.00128233	0.000100675	4.52032e-05	2.35524e-05	1.17762e-05	0.000217997	0.000832236
Dnmt3aR882H/+	11			0.583731	0.0380123	0.000840072	8.16073e-05	3.49279e-05	1.46513e-05	1.64764e-05	0.000125171	0.000501523
Dnmt3aR882H/+	12			0.55221	0.036814	0.00161982	9.87731e-05	3.21013e-05	1.56572e-05	1.02319e-05	0.000393615	0.00108528
Final frequencies in live BM (plotted)
Group	Mouse			live	Lin-ve	LSK	FLT3neg	CD48neg	ST-HSC	LT-HSC	LMPP	MPP
WT	1			0.539068	4.67266	0.165879	0.0171697	0.00961504	0.00643039	0.00386581	0.0200714	0.139007
WT	2			0.567525	4.86957	0.191861	0.017751	0.00741992	0.00576318	0.00217657	0.037221	0.165192
WT	3			0.563517	6.83053	0.29303	0.0289906	0.0131327	0.00846857	0.00379086	0.0524523	0.247317
WT	4			0.535525	6.42547	0.325129	0.0238728	0.00818837	0.00393774	0.00339799	0.0627499	0.207432
WT	5			0.579975	6.21622	0.146081	0.0122778	0.00491112	0.00253708	0.00168899	0.0226426	0.0848731
WT	6			0.547145	5.52367	0.151901	0.0107611	0.0039601	0.00265886	0.000774768	0.0284055	0.0967609
Dnmt3aR882H/+	7			0.580074	5.09387	0.197642	0.0223483	0.0113529	0.00652212	0.00413456	0.0221359	0.161869
Dnmt3aR882H/+	8			0.550727	4.98118	0.207217	0.0260322	0.00869477	0.00605453	0.00302727	0.028596	0.168467
Dnmt3aR882H/+	9			0.558501	5.13141	0.157534	0.0164997	0.00702886	0.00481076	0.00190256	0.0203219	0.132014
Dnmt3aR882H/+	10			0.58077	6.51325	0.220799	0.0173348	0.00778332	0.00405537	0.00202769	0.0375359	0.143299
Dnmt3aR882H/+	11			0.583731	6.51195	0.143914	0.0139803	0.00598356	0.00250995	0.0028226	0.0214432	0.0859168
Dnmt3aR882H/+	12			0.55221	6.66667	0.293333	0.0178869	0.00581323	0.00283537	0.0018529	0.07128	0.196533

## Sheet: d
	Dnmt3a+/+						Dnmt3aR882H/+
Lin-ve	4.67266	4.86956	6.83053	6.42547	6.21622	5.52367	5.09387	4.98118	5.13141	6.51325	6.51196	6.66667
RAW FACS DATA [%]
Group	Mouse	all cells	single cells	live	Lin-ve	LSK	FLT3neg	CD48neg	ST-HSC	LT-HSC	LMPP	MPP
WT	1	77.9	97.7	69.2	3.64	3.55	13.6	56	50.9	30.6	12.1	83.8
WT	2	80.5	97.4	70.5	3.92	3.94	11.8	41.8	60.9	23	19.4	86.1
WT	3	77.3	97.7	72.9	5.28	4.29	13.1	45.3	48.7	21.8	17.9	84.4
WT	4	69.1	96.6	77.5	4.44	5.06	11	34.3	32.1	27.7	19.3	63.8
WT	5	70.3	97.2	82.5	4.37	2.35	12.3	40	35.3	23.5	15.5	58.1
WT	6	69.7	96.8	78.5	3.85	2.75	10.5	36.8	45.3	13.2	18.7	63.7
Dnmt3aR882H/+	7	79.9	97.6	72.6	4.07	3.88	14.5	50.8	44.8	28.4	11.2	81.9
Dnmt3aR882H/+	8	79.7	97.3	69.1	3.97	4.16	16.2	33.4	54	27	13.8	81.3
Dnmt3aR882H/+	9	79.9	97.1	69.9	4.1	3.07	13.5	42.6	53.1	21	12.9	83.8
Dnmt3aR882H/+	10	71.7	96.9	81	4.67	3.39	11.3	44.9	36.2	18.1	17	64.9
Dnmt3aR882H/+	11	71.1	96.9	82.1	4.63	2.21	14.1	42.8	28.9	32.5	14.9	59.7
Dnmt3aR882H/+	12	69.9	96.5	79	4.66	4.4	9.04	32.5	32.9	21.5	24.3	67
calculation, step1: divide by 100
Group	Mouse	all cells	single cells	live	Lin-ve	LSK	FLT3neg	CD48neg	ST-HSC	LT-HSC	LMPP	MPP
WT	1	0.779	0.977	0.692	0.0364	0.0355	0.136	0.56	0.509	0.306	0.121	0.838
WT	2	0.805	0.974	0.705	0.0392	0.0394	0.118	0.418	0.609	0.23	0.194	0.861
WT	3	0.773	0.977	0.729	0.0528	0.0429	0.131	0.453	0.487	0.218	0.179	0.844
WT	4	0.691	0.966	0.775	0.0444	0.0506	0.11	0.343	0.321	0.277	0.193	0.638
WT	5	0.703	0.972	0.825	0.0437	0.0235	0.123	0.4	0.353	0.235	0.155	0.581
WT	6	0.697	0.968	0.785	0.0385	0.0275	0.105	0.368	0.453	0.132	0.187	0.637
Dnmt3aR882H/+	7	0.799	0.976	0.726	0.0407	0.0388	0.145	0.508	0.448	0.284	0.112	0.819
Dnmt3aR882H/+	8	0.797	0.973	0.691	0.0397	0.0416	0.162	0.334	0.54	0.27	0.138	0.813
Dnmt3aR882H/+	9	0.799	0.971	0.699	0.041	0.0307	0.135	0.426	0.531	0.21	0.129	0.838
Dnmt3aR882H/+	10	0.717	0.969	0.81	0.0467	0.0339	0.113	0.449	0.362	0.181	0.17	0.649
Dnmt3aR882H/+	11	0.711	0.969	0.821	0.0463	0.0221	0.141	0.428	0.289	0.325	0.149	0.597
Dnmt3aR882H/+	12	0.699	0.965	0.79	0.0466	0.044	0.0904	0.325	0.329	0.215	0.243	0.67
Calculation, step 2: Frequencies were calculated based on the gating strategy, where the proportions of cells in consecutive gates were multiplied by each other.
Group	Mouse	all cells	single cells	live	Lin-ve	LSK	FLT3neg	CD48neg	ST-HSC	LT-HSC	LMPP	MPP
WT	1			0.539068	0.0251888	0.000894202	9.25565e-05	5.18316e-05	3.46641e-05	2.08394e-05	0.000108198	0.000749342
WT	2			0.567525	0.027636	0.00108886	0.000100741	4.21099e-05	3.27075e-05	1.23526e-05	0.000211239	0.000937507
WT	3			0.563517	0.0384912	0.00165127	0.000163367	7.40052e-05	4.77218e-05	2.13621e-05	0.000295578	0.00139367
WT	4			0.535525	0.03441	0.00174115	0.000127845	4.38508e-05	2.10876e-05	1.81971e-05	0.000336041	0.00111085
WT	5			0.579975	0.0360525	0.000847234	7.12082e-05	2.84833e-05	1.47144e-05	9.79572e-06	0.000131321	0.000492243
WT	6			0.547145	0.0302225	0.000831119	5.8879e-05	2.16675e-05	1.45478e-05	4.2391e-06	0.000155419	0.000529423
Dnmt3aR882H/+	7			0.580074	0.0295482	0.00114647	0.000129637	6.58554e-05	3.78331e-05	2.39835e-05	0.000128405	0.000938959
Dnmt3aR882H/+	8			0.550727	0.0274327	0.0011412	0.000143367	4.78845e-05	3.3344e-05	1.6672e-05	0.000157486	0.000927796
Dnmt3aR882H/+	9			0.558501	0.028659	0.000879831	9.21508e-05	3.92562e-05	2.68681e-05	1.06258e-05	0.000113498	0.000737299
Dnmt3aR882H/+	10			0.58077	0.037827	0.00128234	0.000100675	4.52032e-05	2.35524e-05	1.17762e-05	0.000217997	0.000832236
Dnmt3aR882H/+	11			0.583731	0.0380123	0.000840072	8.16073e-05	3.49279e-05	1.46513e-05	1.64764e-05	0.000125171	0.000501523
Dnmt3aR882H/+	12			0.55221	0.036814	0.00161982	9.87731e-05	3.21013e-05	1.56572e-05	1.02319e-05	0.000393615	0.00108528
Final frequencies in live BM (plotted)
Group	Mouse			live	Lin-ve	LSK	FLT3neg	CD48neg	ST-HSC	LT-HSC	LMPP	MPP
WT	1			0.539068	4.67266	0.165879	0.0171697	0.00961504	0.00643039	0.00386581	0.0200714	0.139007
WT	2			0.567525	4.86957	0.191861	0.017751	0.00741993	0.00576318	0.00217657	0.037221	0.165192
WT	3			0.563517	6.83053	0.29303	0.0289906	0.0131327	0.00846857	0.00379086	0.0524523	0.247317
WT	4			0.535525	6.42547	0.325129	0.0238728	0.00818837	0.00393774	0.00339799	0.0627499	0.207432
WT	5			0.579975	6.21622	0.146081	0.0122778	0.00491112	0.00253708	0.00168899	0.0226426	0.0848731
WT	6			0.547145	5.52367	0.151901	0.0107611	0.0039601	0.00265886	0.000774768	0.0284055	0.0967609
Dnmt3aR882H/+	7			0.580074	5.09387	0.197642	0.0223483	0.0113529	0.00652212	0.00413456	0.0221359	0.161869
Dnmt3aR882H/+	8			0.550727	4.98118	0.207217	0.0260322	0.00869477	0.00605453	0.00302727	0.028596	0.168467
Dnmt3aR882H/+	9			0.558501	5.13141	0.157534	0.0164997	0.00702886	0.00481076	0.00190256	0.0203219	0.132014
Dnmt3aR882H/+	10			0.58077	6.51325	0.220799	0.0173348	0.00778332	0.00405537	0.00202769	0.0375359	0.143299
Dnmt3aR882H/+	11			0.583731	6.51195	0.143914	0.0139803	0.00598356	0.00250995	0.0028226	0.0214432	0.0859168
Dnmt3aR882H/+	12			0.55221	6.66667	0.293333	0.0178869	0.00581323	0.00283537	0.0018529	0.07128	0.196533

## Sheet: e
	Dnmt3a+/+						Dnmt3aR882H/+
ST-HSC	0.00643039	0.00576318	0.00846857	0.00393774	0.00253708	0.00265886	0.00652212	0.00605453	0.00481076	0.00405537	0.00250995	0.00283537
RAW FACS DATA [%]
Group	Mouse	all cells	single cells	live	Lin-ve	LSK	FLT3neg	CD48neg	ST-HSC	LT-HSC	LMPP	MPP
WT	1	77.9	97.7	69.2	3.64	3.55	13.6	56	50.9	30.6	12.1	83.8
WT	2	80.5	97.4	70.5	3.92	3.94	11.8	41.8	60.9	23	19.4	86.1
WT	3	77.3	97.7	72.9	5.28	4.29	13.1	45.3	48.7	21.8	17.9	84.4
WT	4	69.1	96.6	77.5	4.44	5.06	11	34.3	32.1	27.7	19.3	63.8
WT	5	70.3	97.2	82.5	4.37	2.35	12.3	40	35.3	23.5	15.5	58.1
WT	6	69.7	96.8	78.5	3.85	2.75	10.5	36.8	45.3	13.2	18.7	63.7
Dnmt3aR882H/+	7	79.9	97.6	72.6	4.07	3.88	14.5	50.8	44.8	28.4	11.2	81.9
Dnmt3aR882H/+	8	79.7	97.3	69.1	3.97	4.16	16.2	33.4	54	27	13.8	81.3
Dnmt3aR882H/+	9	79.9	97.1	69.9	4.1	3.07	13.5	42.6	53.1	21	12.9	83.8
Dnmt3aR882H/+	10	71.7	96.9	81	4.67	3.39	11.3	44.9	36.2	18.1	17	64.9
Dnmt3aR882H/+	11	71.1	96.9	82.1	4.63	2.21	14.1	42.8	28.9	32.5	14.9	59.7
Dnmt3aR882H/+	12	69.9	96.5	79	4.66	4.4	9.04	32.5	32.9	21.5	24.3	67
calculation, step1: divide by 100
Group	Mouse	all cells	single cells	live	Lin-ve	LSK	FLT3neg	CD48neg	ST-HSC	LT-HSC	LMPP	MPP
WT	1	0.779	0.977	0.692	0.0364	0.0355	0.136	0.56	0.509	0.306	0.121	0.838
WT	2	0.805	0.974	0.705	0.0392	0.0394	0.118	0.418	0.609	0.23	0.194	0.861
WT	3	0.773	0.977	0.729	0.0528	0.0429	0.131	0.453	0.487	0.218	0.179	0.844
WT	4	0.691	0.966	0.775	0.0444	0.0506	0.11	0.343	0.321	0.277	0.193	0.638
WT	5	0.703	0.972	0.825	0.0437	0.0235	0.123	0.4	0.353	0.235	0.155	0.581
WT	6	0.697	0.968	0.785	0.0385	0.0275	0.105	0.368	0.453	0.132	0.187	0.637
Dnmt3aR882H/+	7	0.799	0.976	0.726	0.0407	0.0388	0.145	0.508	0.448	0.284	0.112	0.819
Dnmt3aR882H/+	8	0.797	0.973	0.691	0.0397	0.0416	0.162	0.334	0.54	0.27	0.138	0.813
Dnmt3aR882H/+	9	0.799	0.971	0.699	0.041	0.0307	0.135	0.426	0.531	0.21	0.129	0.838
Dnmt3aR882H/+	10	0.717	0.969	0.81	0.0467	0.0339	0.113	0.449	0.362	0.181	0.17	0.649
Dnmt3aR882H/+	11	0.711	0.969	0.821	0.0463	0.0221	0.141	0.428	0.289	0.325	0.149	0.597
Dnmt3aR882H/+	12	0.699	0.965	0.79	0.0466	0.044	0.0904	0.325	0.329	0.215	0.243	0.67
Calculation, step 2: Frequencies were calculated based on the gating strategy, where the proportions of cells in consecutive gates were multiplied by each other.
Group	Mouse	all cells	single cells	live	Lin-ve	LSK	FLT3neg	CD48neg	ST-HSC	LT-HSC	LMPP	MPP
WT	1			0.539068	0.0251888	0.000894202	9.25565e-05	5.18316e-05	3.46641e-05	2.08394e-05	0.000108198	0.000749342
WT	2			0.567525	0.027636	0.00108886	0.000100741	4.21099e-05	3.27075e-05	1.23526e-05	0.000211239	0.000937507
WT	3			0.563517	0.0384912	0.00165127	0.000163367	7.40052e-05	4.77218e-05	2.13621e-05	0.000295578	0.00139367
WT	4			0.535525	0.03441	0.00174115	0.000127845	4.38508e-05	2.10876e-05	1.81971e-05	0.000336041	0.00111085
WT	5			0.579975	0.0360525	0.000847234	7.12082e-05	2.84833e-05	1.47144e-05	9.79572e-06	0.000131321	0.000492243
WT	6			0.547145	0.0302225	0.000831119	5.8879e-05	2.16675e-05	1.45478e-05	4.2391e-06	0.000155419	0.000529423
Dnmt3aR882H/+	7			0.580074	0.0295482	0.00114647	0.000129637	6.58554e-05	3.78331e-05	2.39835e-05	0.000128405	0.000938959
Dnmt3aR882H/+	8			0.550727	0.0274327	0.0011412	0.000143367	4.78845e-05	3.3344e-05	1.6672e-05	0.000157486	0.000927796
Dnmt3aR882H/+	9			0.558501	0.028659	0.000879831	9.21508e-05	3.92562e-05	2.68681e-05	1.06258e-05	0.000113498	0.000737299
Dnmt3aR882H/+	10			0.58077	0.037827	0.00128234	0.000100675	4.52032e-05	2.35524e-05	1.17762e-05	0.000217997	0.000832236
Dnmt3aR882H/+	11			0.583731	0.0380123	0.000840072	8.16073e-05	3.49279e-05	1.46513e-05	1.64764e-05	0.000125171	0.000501523
Dnmt3aR882H/+	12			0.55221	0.036814	0.00161982	9.87731e-05	3.21013e-05	1.56572e-05	1.02319e-05	0.000393615	0.00108528
Final frequencies in live BM (plotted)
Group	Mouse			live	Lin-ve	LSK	FLT3neg	CD48neg	ST-HSC	LT-HSC	LMPP	MPP
WT	1			0.539068	4.67266	0.165879	0.0171697	0.00961504	0.00643039	0.00386581	0.0200714	0.139007
WT	2			0.567525	4.86957	0.191861	0.017751	0.00741993	0.00576318	0.00217657	0.037221	0.165192
WT	3			0.563517	6.83053	0.29303	0.0289906	0.0131327	0.00846857	0.00379086	0.0524523	0.247317
WT	4			0.535525	6.42547	0.325129	0.0238728	0.00818837	0.00393774	0.00339799	0.0627499	0.207432
WT	5			0.579975	6.21622	0.146081	0.0122778	0.00491112	0.00253708	0.00168899	0.0226426	0.0848731
WT	6			0.547145	5.52367	0.151901	0.0107611	0.0039601	0.00265886	0.000774768	0.0284055	0.0967609
Dnmt3aR882H/+	7			0.580074	5.09387	0.197642	0.0223483	0.0113529	0.00652212	0.00413456	0.0221359	0.161869
Dnmt3aR882H/+	8			0.550727	4.98118	0.207217	0.0260322	0.00869477	0.00605453	0.00302727	0.028596	0.168467
Dnmt3aR882H/+	9			0.558501	5.13141	0.157534	0.0164997	0.00702886	0.00481076	0.00190256	0.0203219	0.132014
Dnmt3aR882H/+	10			0.58077	6.51325	0.220799	0.0173348	0.00778332	0.00405537	0.00202769	0.0375359	0.143299
Dnmt3aR882H/+	11			0.583731	6.51195	0.143914	0.0139803	0.00598356	0.00250995	0.0028226	0.0214432	0.0859168
Dnmt3aR882H/+	12			0.55221	6.66667	0.293333	0.0178869	0.00581323	0.00283537	0.0018529	0.07128	0.196533

## Sheet: f
	Dnmt3a+/+						Dnmt3aR882H/+
LSK	0.165879	0.191861	0.29303	0.325129	0.146081	0.151901	0.197642	0.207217	0.157534	0.220799	0.143914	0.293333
MPP	0.139007	0.165192	0.247317	0.207432	0.084873	0.096761	0.161869	0.168467	0.132014	0.143299	0.085917	0.196533
LMPP	0.020071	0.037221	0.052452	0.06275	0.022643	0.028405	0.022136	0.028596	0.020322	0.037536	0.021443	0.07128
RAW FACS DATA [%]
Group	Mouse	all cells	single cells	live	Lin-ve	LSK	FLT3neg	CD48neg	ST-HSC	LT-HSC	LMPP	MPP
WT	1	77.9	97.7	69.2	3.64	3.55	13.6	56	50.9	30.6	12.1	83.8
WT	2	80.5	97.4	70.5	3.92	3.94	11.8	41.8	60.9	23	19.4	86.1
WT	3	77.3	97.7	72.9	5.28	4.29	13.1	45.3	48.7	21.8	17.9	84.4
WT	4	69.1	96.6	77.5	4.44	5.06	11	34.3	32.1	27.7	19.3	63.8
WT	5	70.3	97.2	82.5	4.37	2.35	12.3	40	35.3	23.5	15.5	58.1
WT	6	69.7	96.8	78.5	3.85	2.75	10.5	36.8	45.3	13.2	18.7	63.7
Dnmt3aR882H/+	7	79.9	97.6	72.6	4.07	3.88	14.5	50.8	44.8	28.4	11.2	81.9
Dnmt3aR882H/+	8	79.7	97.3	69.1	3.97	4.16	16.2	33.4	54	27	13.8	81.3
Dnmt3aR882H/+	9	79.9	97.1	69.9	4.1	3.07	13.5	42.6	53.1	21	12.9	83.8
Dnmt3aR882H/+	10	71.7	96.9	81	4.67	3.39	11.3	44.9	36.2	18.1	17	64.9
Dnmt3aR882H/+	11	71.1	96.9	82.1	4.63	2.21	14.1	42.8	28.9	32.5	14.9	59.7
Dnmt3aR882H/+	12	69.9	96.5	79	4.66	4.4	9.04	32.5	32.9	21.5	24.3	67
calculation, step1: divide by 100
Group	Mouse	all cells	single cells	live	Lin-ve	LSK	FLT3neg	CD48neg	ST-HSC	LT-HSC	LMPP	MPP
WT	1	0.779	0.977	0.692	0.0364	0.0355	0.136	0.56	0.509	0.306	0.121	0.838
WT	2	0.805	0.974	0.705	0.0392	0.0394	0.118	0.418	0.609	0.23	0.194	0.861
WT	3	0.773	0.977	0.729	0.0528	0.0429	0.131	0.453	0.487	0.218	0.179	0.844
WT	4	0.691	0.966	0.775	0.0444	0.0506	0.11	0.343	0.321	0.277	0.193	0.638
WT	5	0.703	0.972	0.825	0.0437	0.0235	0.123	0.4	0.353	0.235	0.155	0.581
WT	6	0.697	0.968	0.785	0.0385	0.0275	0.105	0.368	0.453	0.132	0.187	0.637
Dnmt3aR882H/+	7	0.799	0.976	0.726	0.0407	0.0388	0.145	0.508	0.448	0.284	0.112	0.819
Dnmt3aR882H/+	8	0.797	0.973	0.691	0.0397	0.0416	0.162	0.334	0.54	0.27	0.138	0.813
Dnmt3aR882H/+	9	0.799	0.971	0.699	0.041	0.0307	0.135	0.426	0.531	0.21	0.129	0.838
Dnmt3aR882H/+	10	0.717	0.969	0.81	0.0467	0.0339	0.113	0.449	0.362	0.181	0.17	0.649
Dnmt3aR882H/+	11	0.711	0.969	0.821	0.0463	0.0221	0.141	0.428	0.289	0.325	0.149	0.597
Dnmt3aR882H/+	12	0.699	0.965	0.79	0.0466	0.044	0.0904	0.325	0.329	0.215	0.243	0.67
Calculation, step 2: Frequencies were calculated based on the gating strategy, where the proportions of cells in consecutive gates were multiplied by each other.
Group	Mouse	all cells	single cells	live	Lin-ve	LSK	FLT3neg	CD48neg	ST-HSC	LT-HSC	LMPP	MPP
WT	1			0.539068	0.0251888	0.000894202	9.25565e-05	5.18316e-05	3.46641e-05	2.08394e-05	0.000108198	0.000749342
WT	2			0.567525	0.027636	0.00108886	0.000100741	4.21099e-05	3.27075e-05	1.23526e-05	0.000211239	0.000937507
WT	3			0.563517	0.0384912	0.00165127	0.000163367	7.40052e-05	4.77218e-05	2.13621e-05	0.000295578	0.00139367
WT	4			0.535525	0.03441	0.00174115	0.000127845	4.38508e-05	2.10876e-05	1.81971e-05	0.000336041	0.00111085
WT	5			0.579975	0.0360525	0.000847234	7.12082e-05	2.84833e-05	1.47144e-05	9.79572e-06	0.000131321	0.000492243
WT	6			0.547145	0.0302225	0.000831119	5.8879e-05	2.16675e-05	1.45478e-05	4.2391e-06	0.000155419	0.000529423
Dnmt3aR882H/+	7			0.580074	0.0295482	0.00114647	0.000129637	6.58554e-05	3.78331e-05	2.39835e-05	0.000128405	0.000938959
Dnmt3aR882H/+	8			0.550727	0.0274327	0.0011412	0.000143367	4.78845e-05	3.3344e-05	1.6672e-05	0.000157486	0.000927796
Dnmt3aR882H/+	9			0.558501	0.028659	0.000879831	9.21508e-05	3.92562e-05	2.68681e-05	1.06258e-05	0.000113498	0.000737299
Dnmt3aR882H/+	10			0.58077	0.037827	0.00128234	0.000100675	4.52032e-05	2.35524e-05	1.17762e-05	0.000217997	0.000832236
Dnmt3aR882H/+	11			0.583731	0.0380123	0.000840072	8.16073e-05	3.49279e-05	1.46513e-05	1.64764e-05	0.000125171	0.000501523
Dnmt3aR882H/+	12			0.55221	0.036814	0.00161982	9.87731e-05	3.21013e-05	1.56572e-05	1.02319e-05	0.000393615	0.00108528
Final frequencies in live BM (plotted)
Group	Mouse			live	Lin-ve	LSK	FLT3neg	CD48neg	ST-HSC	LT-HSC	LMPP	MPP
WT	1			0.539068	4.67266	0.165879	0.0171697	0.00961504	0.00643039	0.00386581	0.0200714	0.139007
WT	2			0.567525	4.86957	0.191861	0.017751	0.00741993	0.00576318	0.00217657	0.037221	0.165192
WT	3			0.563517	6.83053	0.29303	0.0289906	0.0131327	0.00846857	0.00379086	0.0524523	0.247317
WT	4			0.535525	6.42547	0.325129	0.0238728	0.00818837	0.00393774	0.00339799	0.0627499	0.207432
WT	5			0.579975	6.21622	0.146081	0.0122778	0.00491112	0.00253708	0.00168899	0.0226426	0.0848731
WT	6			0.547145	5.52367	0.151901	0.0107611	0.0039601	0.00265886	0.000774768	0.0284055	0.0967609
Dnmt3aR882H/+	7			0.580074	5.09387	0.197642	0.0223483	0.0113529	0.00652212	0.00413456	0.0221359	0.161869
Dnmt3aR882H/+	8			0.550727	4.98118	0.207217	0.0260322	0.00869477	0.00605453	0.00302727	0.028596	0.168467
Dnmt3aR882H/+	9			0.558501	5.13141	0.157534	0.0164997	0.00702886	0.00481076	0.00190256	0.0203219	0.132014
Dnmt3aR882H/+	10			0.58077	6.51325	0.220799	0.0173348	0.00778332	0.00405537	0.00202769	0.0375359	0.143299
Dnmt3aR882H/+	11			0.583731	6.51195	0.143914	0.0139803	0.00598356	0.00250995	0.0028226	0.0214432	0.0859168
Dnmt3aR882H/+	12			0.55221	6.66667	0.293333	0.0178869	0.00581323	0.00283537	0.0018529	0.07128	0.196533

## Sheet: g
	Dnmt3a+/+						Dnmt3aR882H/+
CLP	0.00314832	0.00878211	0.0159783	0.00636766	0.00283919	0.00291726	0.00564034	0.00268255	0.00299028	0.00563501	0.00249655	0.0066278
RAW FACS DATA [%]
Group	Mouse	all cells	single cells	live	Lin-ve	IL7ra FLT3	CLP
WT	1	80.5	96.4	68.8	3.52	0.3	24
WT	2	81.9	96.4	70.7	4.92	0.33	44.3
WT	3	79.5	96.8	71.4	5.03	0.61	41.4
WT	4	71.8	96.9	82.6	4.52	0.35	28.9
WT	5	70.2	97	83.1	4.49	0.23	19.3
WT	6	72.6	96.9	82.7	3.48	0.34	17.9
Dnmt3aR882H/+	7	81.5	96.4	70.8	3.99	0.41	28.1
Dnmt3aR882H/+	8	81.7	96.4	69	4.46	0.26	18.9
Dnmt3aR882H/+	9	82	96	66.6	5.16	0.24	19.8
Dnmt3aR882H/+	10	75.3	97.1	85	3.76	0.37	30.5
Dnmt3aR882H/+	11	74.2	97	84.4	3.59	0.3	17.2
Dnmt3aR882H/+	12	72.7	96.6	83.1	4.83	0.43	23.2
calculation, step1: divide by 100
Group	Mouse	all cells	single cells	live	Lin-ve	IL7ra FLT3	CLP
WT	1	0.805	0.964	0.688	0.0352	0.003	0.24
WT	2	0.819	0.964	0.707	0.0492	0.0033	0.443
WT	3	0.795	0.968	0.714	0.0503	0.0061	0.414
WT	4	0.718	0.969	0.826	0.0452	0.0035	0.289
WT	5	0.702	0.97	0.831	0.0449	0.0023	0.193
WT	6	0.726	0.969	0.827	0.0348	0.0034	0.179
Dnmt3aR882H/+	7	0.815	0.964	0.708	0.0399	0.0041	0.281
Dnmt3aR882H/+	8	0.817	0.964	0.69	0.0446	0.0026	0.189
Dnmt3aR882H/+	9	0.82	0.96	0.666	0.0516	0.0024	0.198
Dnmt3aR882H/+	10	0.753	0.971	0.85	0.0376	0.0037	0.305
Dnmt3aR882H/+	11	0.742	0.97	0.844	0.0359	0.003	0.172
Dnmt3aR882H/+	12	0.727	0.966	0.831	0.0483	0.0043	0.232
Calculation, step 2: Frequencies were calculated based on the gating strategy, where the proportions of cells in consecutive gates were multiplied by each other.
Group	Mouse			live	Lin-ve	IL7ra FLT3	CLP
WT	1			0.55384	0.0242176	7.26528e-05	1.74367e-05
WT	2			0.579033	0.0347844	0.000114789	5.08513e-05
WT	3			0.56763	0.0359142	0.000219077	9.06977e-05
WT	4			0.593068	0.0373352	0.000130673	3.77646e-05
WT	5			0.583362	0.0373119	8.58174e-05	1.65628e-05
WT	6			0.600402	0.0287796	9.78506e-05	1.75153e-05
Dnmt3aR882H/+	7			0.57702	0.0282492	0.000115822	3.25459e-05
Dnmt3aR882H/+	8			0.56373	0.030774	8.00124e-05	1.51223e-05
Dnmt3aR882H/+	9			0.54612	0.0343656	8.24774e-05	1.63305e-05
Dnmt3aR882H/+	10			0.64005	0.03196	0.000118252	3.60669e-05
Dnmt3aR882H/+	11			0.626248	0.0302996	9.08988e-05	1.56346e-05
Dnmt3aR882H/+	12			0.604137	0.0401373	0.00017259	4.0041e-05
Final frequencies in live BM (plotted)
Group	Mouse				Lin-ve	IL7ra FLT3	CLP
WT	1				4.37267	0.013118	0.00314832
WT	2				6.00733	0.0198242	0.00878211
WT	3				6.32704	0.038595	0.0159783
WT	4				6.29526	0.0220334	0.00636766
WT	5				6.39601	0.0147108	0.00283919
WT	6				4.79339	0.0162975	0.00291726
Dnmt3aR882H/+	7				4.89571	0.0200724	0.00564034
Dnmt3aR882H/+	8				5.459	0.0141934	0.00268255
Dnmt3aR882H/+	9				6.29268	0.0151024	0.00299028
Dnmt3aR882H/+	10				4.99336	0.0184754	0.00563501
Dnmt3aR882H/+	11				4.83827	0.0145148	0.00249655
Dnmt3aR882H/+	12				6.64374	0.0285681	0.0066278

## Sheet: h
	Mac1, Gr1						B220						CD3
Dnmt3a+/+	63.64	64.32	57.34	45.5	51.6		25	22.2	31	33.6	24		1.03	1.32	1.17	3.21	6.54
Dnmt3aR882H/+	54.45	50.66	45.8	44.2	35.8		32.6	32.4	36.8	35	37.8		0.83	1.1	3.9	4.25	3.06

## Sheet: i
	Mac1, Gr1						B220						CD3
Dnmt3a+/+	8.61	7.35	7.6	7.06	6.47	7.05	80.3	79.6	77.7	79.7	73.9	76.2	8.68	10.6	13.4	2.82	5.62	4.67
Dnmt3aR882H/+	5.19	6.16	6.66	6.91	5.07	4.54	74.2	73.7	80.2	80.2	82.9	78.9	5.06	6.92	11	11.4	10.3	4.27

## Sheet: j
	Myeloid				B cells				T cells
Dnmt3a+/+	28.19	27.17	31.23	32.78	63.4	66	65	64.5	2.95	3.96	4.02	1.79
Dnmt3aR882H/+	40.4	49.3	39.06	64.9	44.4	39.4	68.3	26.2	6.22	4.31	7.04	4.7

## Sheet: k
	Dnmt3a+/+				Dnmt3aR882H/+
LK	2.4079	2.01925	2.1424	1.7892	1.59324	1.96596	1.49436
GMP	0.847581	0.597698	0.387774	0.51529	0.702619	0.735269	0.587283
CMP	0.349145	0.256445	0.317075	0.20039	0.111049	0.290962	0.136883
MEP	1.06429	0.999529	1.29829	0.91786	0.638889	0.794248	0.672462
	RAW FACS data [%]
		group:	WT	Dnmt3aR882H/+	WT	Dnmt3aR882H/+	WT	WT	Dnmt3aR882H/+
		mouse:	1	2	3	4	5	6	7
		All	72.3	73.4	74.3	76.8	70.1	76.5	65.9
		Live	81.4	78	75.3	81.2	76.3	80.4	82.6
		Lin-ve	9.95	7.81	9.85	7.62	10.4	8.52	5.93
		LK	24.2	20.4	20.5	25.8	20.6	21	25.2
		GMP	35.2	44.1	29.6	37.4	18.1	28.8	39.3
		CMP	14.5	6.97	12.7	14.8	14.8	11.2	9.16
		MEP	44.2	40.1	49.5	40.4	60.6	51.3	45
		group:	WT	Dnmt3aR882H/+	WT	Dnmt3aR882H/+	WT	WT	Dnmt3aR882H/+
calculation step1 (dived by 100)		mouse:	1	2	3	4	5	6	7
		All	0.723	0.734	0.743	0.768	0.701	0.765	0.659
		Live	0.814	0.78	0.753	0.812	0.763	0.804	0.826
		Lin-ve	0.0995	0.0781	0.0985	0.0762	0.104	0.0852	0.0593
		LK	0.242	0.204	0.205	0.258	0.206	0.21	0.252
		GMP	0.352	0.441	0.296	0.374	0.181	0.288	0.393
		CMP	0.145	0.0697	0.127	0.148	0.148	0.112	0.0916
		MEP	0.442	0.401	0.495	0.404	0.606	0.513	0.45
Calculation, step 2: Frequencies were calculated based on the gating strategy, where the proportions of cells in consecutive gates were multiplied by each other.
		Live	0.814	0.78	0.753	0.812	0.763	0.804	0.826
		Lin-ve	0.080993	0.060918	0.0741705	0.0618744	0.079352	0.0685008	0.0489818
		LK	0.0196003	0.0124273	0.015205	0.0159636	0.0163465	0.0143852	0.0123434
		GMP	0.00689931	0.00548043	0.00450067	0.00597038	0.00295872	0.00414293	0.00485096
		CMP	0.00284204	0.000866181	0.00193103	0.00236261	0.00241928	0.00161114	0.00113066
		MEP	0.00866334	0.00498334	0.00752645	0.00644929	0.00990599	0.00737959	0.00555454
		Live	81.4	78	75.3	81.2	76.3	80.4	82.6
		Lin-ve	8.0993	6.0918	7.41705	6.18744	7.9352	6.85008	4.89818
		LK	1.96003	1.24273	1.5205	1.59636	1.63465	1.43852	1.23434
		GMP	0.689931	0.548043	0.450067	0.597038	0.295872	0.414293	0.485096
		CMP	0.284204	0.0866181	0.193103	0.236261	0.241928	0.161114	0.113066
		MEP	0.866334	0.498334	0.752645	0.644929	0.990599	0.737959	0.555454
calculation: proportion in BM
		group:	WT	Dnmt3aR882H/+	WT	Dnmt3aR882H/+	WT	WT	Dnmt3aR882H/+
		mouse:	1	2	3	4	5	6	7
		Live	100	100	100	100	100	100	100
		Lin-ve	9.95	7.81	9.85	7.62	10.4	8.52	5.93
		LK	2.4079	1.59324	2.01925	1.96596	2.1424	1.7892	1.49436
		GMP	0.847581	0.702619	0.597698	0.735269	0.387774	0.51529	0.587283
		CMP	0.349145	0.111049	0.256445	0.290962	0.317075	0.20039	0.136883
		MEP	1.06429	0.638889	0.999529	0.794248	1.29829	0.91786	0.672462
grouped per genotype			WT	WT	WT	WT	Dnmt3aR882H/+	Dnmt3aR882H/+	Dnmt3aR882H/+
plotted			1	3	5	6	2	4	7
		Live	100	100	100	100	100	100	100
		Lin-ve	9.95	9.85	10.4	8.52	7.81	7.62	5.93
		LK	2.4079	2.01925	2.1424	1.7892	1.59324	1.96596	1.49436
		GMP	0.847581	0.597698	0.387774	0.51529	0.702619	0.735269	0.587283
		CMP	0.349145	0.256445	0.317075	0.20039	0.111049	0.290962	0.136883
		MEP	1.06429	0.999529	1.29829	0.91786	0.638889	0.794248	0.672462

[truncated: 8 more sheets: l, m, n, o, p, q, r, s]
