# Supplementary material for: Mitochondrial metabolism sustains DNMT3A-R882-mutant clonal haematopoiesis
Source: Nature. 2025 Apr 16;642(8067):431–41. doi: 10.1038/s41586-025-08980-6 (PMC12158785; doi:10.1038/s41586-025-08980-6)
Supplement: Supplementary file 13 — Source Data Extended Data Fig. 2 [file 41586_2025_8980_MOESM13_ESM.xlsx]

## Sheet: b
	Dnmt3a+/+ (CD45.1) TR						Dnmt3aR882H/+ (CD45.2)
4	24.4	31.5	34.4	41.9	44.8	42.1	72.8	64	61.1	54.2	51.7	51.8
8	32.8	20.8	21.6	35.5	39	33.5	62.5	74.5	75.3	60.3	54.8	60.7
12	48.2	16.2	14.4	40	31.7	28.4	48.2	80.1	81.7	57.8	66	67.9
16	53.2	12.7	10.3	43.7	29	23.8	42.5	82.7	84.3	51.6	64.9	69.8

## Sheet: c
	CD45.1-Dnmt3a+/+ TR				CD45.2-Dnmt3aR882H/+ TR
LT-HSC	11.9	5.56	5.09	15.6	44.3	62.5	66.2	70.4
LSK	19.4	9.7	12.9	9.31	40.9	58.4	54.4	73.2
GMP	27.6	17.6	14.5	16.8	48.7	63.5	61.6	72.8
CMP	23.9	15.1	15.1	15.8	53.1	69.5	64.9	77.1
MEP	25.4	11.3	24.1	12	39.4	56.9	42.4	68
% in each population is shown (raw data from FACS)

## Sheet: d
WT	Dnmt3aR882H/+
0.23	0.15
0.37	0.17
0.16	0.1
0.14	0.11
0.09	0.17
0.1	1.36
0.29	1.12
0.2	0.16
0.2	0.11
0.2	0.58
0.2	0.92
0.2	0.22
0.16	0.24
0.1	0.15
0.55	0.52
0.2	1.68
0.2	0.12
0.29	0.96
0.1	1.5
0.1	0.16
0.29
0.1
0.1

## Sheet: e
WT	Dnmt3aR882H/+
0.23	0.15
0.37	0.17
0.16	0.1
4.6	1.4
20.5	8.2
3.8	9
8.8	5.9
3.7	5.9
4.9	6.8
4.4	7.6
4.4	19.3
4	17
17.3	8.5
9.7	15.6
5.1	9.2
10	4.6
10.3	2.9
8.2	34.8
8.1	4.5
4.9	4.2
6.8	10.7
	5.4
	29.1

## Sheet: f
cell line	combined score
OCI-AML3	639.082
OCI-AML2	615.634
SF295	565.622
HGC-27	475.675
SJNB-7	466.878
HSC-39	442.55
TYK-nu	439.087
TC71	437.981
SU-DHL-10	432.846
MHH-ES-1	411.836
KP-4	410.057
EW-1	406.505
