# Supplementary material for: Mitochondrial metabolism sustains DNMT3A-R882-mutant clonal haematopoiesis
Source: Nature. 2025 Apr 16;642(8067):431–41. doi: 10.1038/s41586-025-08980-6 (PMC12158785; doi:10.1038/s41586-025-08980-6)
Supplement: Supplementary file 14 — Source Data Extended Data Fig. 3 [file 41586_2025_8980_MOESM14_ESM.xlsx]

## Sheet: b
	WT gEmpty				WT gSlc25a1				Dnmt3aR882H/+ gEmpty				Dnmt3aR882H/+ gSlc25a1
CD45.2	20.5	11.3	22	13.5	3.34	13.4	3.15	1.43	55.5	47.3	62.5	48	21.6	20	17.6	19.6

## Sheet: c
	WT gEmpty				WT gNdufb11				Dnmt3aR882H/+ gEmpty				Dnmt3aR882H/+ gNdufb11
CD45.2	20.5	11.3	22	13.5	1.97	1.98	5.27	4.52	55.5	47.3	62.5	48	1.28	3.08	15.1	6.95

## Sheet: d
Vehicle	250uM CTPI2		Vehicle	1.25mM Metformin
100	63.3		100	26.8657
100	66.4		100	37.5691
100	55		100	17.6991
100	42.1

## Sheet: e
Vehicle	250uM CTPI2		Vehicle	1.25mM Metformin
100	55.4		100	26
100	71.28		100	33.5
100	67.23		100	26.7

## Sheet: g
	Dnmt3aR882H/+ vehicle				Dnmt3aR882H/+ 1.25mM metformin				Dnmt3aR882H/+ 0.625mM metformin				Dnmt3a+/+ vehicle				Dnmt3a+/+ 1.25mM metformin				Dnmt3a+/+ 0.625mM metformin
colonies plating1	80.5	113	95	120.5	43	52.5	51	57.5	70.5	66	83	89.5	89.5	81.5	134.5		63.5	55	84.5		76	78.5	131.5
	Dnmt3aR882H/+ vehicle				Dnmt3aR882H/+ 1.25mM metformin				Dnmt3aR882H/+ 0.625mM metformin				Dnmt3a+/+ vehicle				Dnmt3a+/+ 1.25mM metformin				Dnmt3a+/+ 0.625mM metformin
colonies plating 2	55.8334	62.5001	84.1668	90.0002	71.6668	36.6667	79.1668	67.5001	43.3334	19.1667	60.0001	55.8334	40	25.5	13.5		18.5	21	10.5		20	26	9.5
	Dnmt3aR882H/+ vehicle				Dnmt3aR882H/+ 1.25mM metformin				Dnmt3aR882H/+ 0.625mM metformin				Dnmt3a+/+ vehicle				Dnmt3a+/+ 1.25mM metformin				Dnmt3a+/+ 0.625mM metformin
colonies plating 3	87.5	119.167	139.167	174.167	70.8333	51.6667	72.5	73.3333	89.1667	68.3333	63.3333	48.3333	8.5	0	6		12.5	3	0.5		5.5	1	5

## Sheet: h
	Dnmt3aR882H/+ vehicle				Dnmt3aR882H/+ 250uM CTPI2				Dnmt3aR882H/+ 150uM CTPI2				Dnmt3a+/+ vehicle				Dnmt3a+/+ 250uM CTPI2				Dnmt3a+/+ 150uM CTPI2
colonies plating 1	57	61.5	62.5	61	44.5	42.5	42	35.5	46.5	55	68.5	47.5	84	59	88		42	22	62		57.5	36	87.5
	Dnmt3aR882H/+ vehicle				Dnmt3aR882H/+ 250uM CTPI2				Dnmt3aR882H/+ 150uM CTPI2				Dnmt3a+/+ vehicle				Dnmt3a+/+ 250uM CTPI2				Dnmt3a+/+ 150uM CTPI2
colonies plating 2	79.1667	164.167	118.333	199.167	0	9.16667	5.83333	0	33.3333	30.8333	10	100	20	50.5	24		0	0	2.5		3.5	4	2.5
	Dnmt3aR882H/+ vehicle				Dnmt3aR882H/+ 150uM CTPI2
colonies plating 3	87.5	119.167	139.167	174.167	0	21.6667	0	4.16667
