# Supplementary material for: Mitochondrial metabolism sustains DNMT3A-R882-mutant clonal haematopoiesis
Source: Nature. 2025 Apr 16;642(8067):431–41. doi: 10.1038/s41586-025-08980-6 (PMC12158785; doi:10.1038/s41586-025-08980-6)
Supplement: Supplementary file 15 — Source Data Extended Data Fig. 4 [file 41586_2025_8980_MOESM15_ESM.xlsx]

## Sheet: a
NDUFB11			COQ2
OCI-AML2	-1.07151		KCL22	-1.25471
MV411	-0.97418		SKNO1	-1.00286
OCI-AML3	-0.86617		U937	-0.98779
SET-2	-0.76985		OCI-AML2	-0.9305
U937	-0.72969		OCI-AML3	-0.832
NCO2	-0.72867		NCO2	-0.7755
EOL1	-0.72841		CMLT1	-0.71043
KYO1	-0.6535		MOLM13	-0.70867
KU812	-0.6258		EOL1	-0.69783
SKNO1	-0.61453		CMK115	-0.6831
MOLM14	-0.60743		JURLMK1	-0.67554
MOLM13	-0.59511		SET-2	-0.63674
CMK115	-0.54752		HEL9217	-0.62986
HDMYZ	-0.53791		MV411	-0.61973
F36P	-0.51081		KU812	-0.5754
P2URK562	-0.43294		TF1	-0.55692
OCIM2	-0.42472		F36P	-0.5532
JURLMK1	-0.41313		OCIM2	-0.539
KCL22	-0.40609		MUTZ8	-0.53899
ARH77	-0.40559		K562	-0.5381
K562	-0.33611		P31FUJ	-0.53341
MUTZ8	-0.27544		KYO1	-0.52672
SHI1	-0.27447		SHI1	-0.51815
P31FUJ	-0.18788		MOLM14	-0.50972
MONOMAC1	-0.1613		IM9	-0.49618
IM9	-0.1528		P2URK562	-0.45036
M07E	-0.1305		NOMO1	-0.447
THP1	-0.10895		ARH77	-0.42041
EM2	-0.09033		THP1	-0.41363
CMLT1	-0.0844		M07E	-0.3403
TF1	-0.00846		AML193	-0.29068
HEL	0.00689		HDMYZ	-0.26682
AML193	0.010417		HEL	-0.24234
NOMO1	0.015322		NB4	-0.19386
KASUMI1	0.034289		MONOMAC1	-0.07666
NB4	0.386705		KASUMI1	-0.07191
HEL9217	0.401254		EM2	-0.06582

## Sheet: b
CS			PDHB			SLC25A1
OCI-AML3	-1.65212		OCI-AML3	-0.99407		K562	-0.83403
OCI-AML2	-1.03497		NCO2	-0.43887		CMLT1	-0.79888
KASUMI1	-0.87481		K562	-0.41315		NCO2	-0.72159
SHI1	-0.73111		KU812	-0.41192		EOL1	-0.56994
SET-2	-0.72928		ARH77	-0.29596		ARH77	-0.55377
EOL1	-0.66132		OCIM2	-0.25264		OCI-AML2	-0.5204
MONOMAC1	-0.65002		JURLMK1	-0.19724		KCL22	-0.51887
EM2	-0.64626		EOL1	-0.18541		IM9	-0.46011
P31FUJ	-0.62395		NOMO1	-0.17931		MV411	-0.45406
NOMO1	-0.60411		IM9	-0.16987		SHI1	-0.43211
SKNO1	-0.59489		CMLT1	-0.16809		KASUMI1	-0.43169
OCIM2	-0.58028		SKNO1	-0.1596		THP1	-0.40388
KYO1	-0.57062		OCI-AML2	-0.15537		SKNO1	-0.38262
KU812	-0.56328		CMK115	-0.10527		P31FUJ	-0.3727
MOLM13	-0.56249		SET-2	-0.09985		P2URK562	-0.36514
ARH77	-0.55943		MV411	-0.06875		MOLM13	-0.32921
CMLT1	-0.53713		MONOMAC1	-0.06347		KU812	-0.3191
MUTZ8	-0.53522		THP1	-0.05284		OCIM2	-0.24953
MOLM14	-0.52731		MOLM13	-0.04676		HEL9217	-0.2472
K562	-0.51377		HDMYZ	-0.03278		JURLMK1	-0.23196
MV411	-0.50968		SHI1	-0.02256		NOMO1	-0.22213
JURLMK1	-0.46051		KYO1	0.000776		SET-2	-0.20203
P2URK562	-0.45697		TF1	0.002528		MONOMAC1	-0.19684
THP1	-0.45431		U937	0.003289		CMK115	-0.1942
M07E	-0.44381		P31FUJ	0.009859		KYO1	-0.18886
NCO2	-0.43825		M07E	0.046946		AML193	-0.18837
HDMYZ	-0.43455		AML193	0.064066		MOLM14	-0.1801
AML193	-0.43426		KCL22	0.081739		OCI-AML3	-0.14526
U937	-0.38751		HEL	0.089153		EM2	-0.14179
CMK115	-0.32865		MUTZ8	0.103825		HDMYZ	-0.13822
TF1	-0.29107		KASUMI1	0.108868		U937	-0.13787
F36P	-0.26047		P2URK562	0.153003		NB4	-0.06199
IM9	-0.25591		F36P	0.153316		TF1	-0.0058
KCL22	-0.20543		HEL9217	0.158273		HEL	0.003667
NB4	-0.12815		EM2	0.191975		M07E	0.049361
HEL9217	-0.02579		MOLM14	0.199777		F36P	0.159432
HEL	-0.01962		NB4	0.337045		MUTZ8	0.270325
CS

## Sheet: c
Time (minutes)	Dnmt3aR882H/+												WT
1.30337	24.7861	22.6859	22.8825	23.7142	20.6977	21.4988	22.3303	23.6763	15.3736	17.7755	18.7964		22.3313	20.7652	13.5372	16.9768	18.2583	19.0143	22.8436	23.7105	20.6278	25.8101	21.7045	20.5473
7.75605	24.727	22.4274	22.674	23.2781	20.7711	20.9131	21.0259	23.9167	16.2309	18.9569	17.9646		22.0275	20.8001	15.2496	17.8967	18.9832	19.0472	22.3923	24.0001	21.7016	25.6324	22.8128	20.295
14.2074	24.5517	21.7181	22.4524	23.8084	20.4696	20.7362	21.3785	23.7587	16.8204	19.4934	18.2529		21.795	20.8852	15.3529	18.5839	19.7016	18.5765	22.8238	23.9941	21.7591	25.8661	22.5789	20.0765
20.7484	10.8062	9.20059	9.78433	9.65712	8.69218	9.14854	8.77763	9.91006	6.62373	7.48966	7.78922		9.7849	8.96505	6.80498	7.10272	10.7744	7.64266	9.51682	10.5289	10.3051	13.8894	9.23291	8.06707
27.2009	11.0536	8.94695	9.46964	10.2077	8.31302	9.26485	8.72994	10.0022	7.33476	7.22173	7.58162		10.4243	9.08378	7.14508	7.52277	10.8852	7.26436	9.82603	10.8188	10.4598	13.9156	9.30375	7.90226
33.6539	10.6785	8.28204	9.19657	10.0571	7.84931	8.76115	8.73457	9.21354	7.37519	6.99258	7.21454		9.46919	8.72779	6.89753	7.10214	10.0194	6.91019	9.46979	10.4882	9.71841	13.513	9.25064	8.31549
40.1905	45.9819	43.3728	45.8826	41.9536	38.0608	44.2199	46.6216	55.2008	34.7292	44.863	41.453		43.0519	44.4814	31.3987	37.4655	40.2485	37.0478	46.9725	49.6424	44.342	45.4743	45.9807	43.956
46.6458	48.2144	45.2136	49.3273	44.493	40.7795	46.2615	48.2502	55.623	36.8099	48.0549	44.9576		44.9381	45.6855	33.7626	40.7195	42.5229	41.5321	49.5764	50.7344	46.5166	48.3559	48.7576	45.9926
53.0995	45.1923	42.7147	47.3867	42.7862	37.5859	44.5658	46.118	53.0043	36.9232	45.2709	41.8816		42.8512	42.4675	31.5545	39.1855	40.3195	38.3572	47.3712	48.9574	43.974	46.8002	47.124	44.0825
59.6364	5.24305	3.33711	4.48722	5.00653	3.46485	4.82393	4.49363	5.22346	3.77138	4.424	3.44867		4.33879	4.92931	3.25049	4.17023	5.01222	3.09343	4.49319	5.1422	6.10866	9.52231	4.64279	3.45046
66.0895	4.0538	2.54616	3.13262	4.01079	2.65552	4.096	3.13257	4.11179	3.06235	3.27476	2.01396		3.64478	3.95372	3.50686	2.24824	4.25472	2.07996	3.75016	4.80295	4.52736	8.33108	3.99323	2.87688
72.5471	4.81313	3.50478	4.14931	4.96447	3.65028	4.27488	4.28548	5.84959	4.36288	3.8108	3.78519		4.64395	4.93689	4.53283	3.9752	4.72168	2.99521	4.78628	5.82105	5.77457	9.16693	4.36623	3.60582

## Sheet: d
	WT			Dnmt3aR882H/+
basal respiration	15.8175	17.5525	17.64	19.6975	18.0875	15.4067
	WT			Dnmt3aR882H/+
maximal respiration	37.9375	42.37	42.4725	43.375	44.23	40.49
	WT			Dnmt3aR882H/+
ATP production	11.1075	12.0525	12.37	13.58	12.9475	10.9967
	WT			Dnmt3aR882H/+
spare capacity	22.1225	24.8175	24.8375	23.6775	26.1425	25.0833

## Sheet: e
Time (minutes)	WT												Dnmt3aR882H/+
1.31097	2.5792	2.00922	2.9494	3.34605	2.27234	2.29043	3.46594	2.99803	2.6723	2.66201	2.42566	2.2938	4.55783	4.12716	3.67824	3.64724	3.49971	3.47079	4.88426	4.33615	4.7006	3.38091	3.4341	2.68112
7.77739	2.70659	2.21888	2.66849	3.35378	2.38212	2.27892	3.41381	2.94125	2.65608	2.52634	2.18723	2.24345	4.384	4.16284	3.62109	3.43083	3.39811	3.08431	4.88561	4.31397	4.79363	3.1833	3.3188	2.70652
14.2348	2.28388	2.26532	2.70313	3.18476	2.42937	2.78503	3.31807	3.00457	2.74903	2.44786	2.47406	2.37469	4.54057	4.34853	3.54764	3.88728	3.68557	3.15411	4.69267	4.37797	5.15478	3.30763	3.12323	2.75065
20.8017	3.90753	3.91562	4.53106	5.56929	4.15811	4.45054	5.73831	4.22272	3.50996	2.84482	3.34941	3.22123	6.81159	6.20415	6.13409	6.25518	5.86679	5.13983	7.29635	6.21229	7.82016	4.90191	5.85845	4.14434
27.2605	4.42764	4.12317	5.26464	5.8278	4.41264	5.05918	5.98665	4.87498	4.27799	3.70585	3.63198	4.73151	7.03927	6.7165	6.5284	7.03207	7.02609	5.72897	7.76572	7.06866	8.46868	6.19307	6.62836	4.64217
33.719	3.86895	4.05026	4.77778	5.52504	4.34601	4.90357	5.66793	4.81851	4.32263	3.72796	3.65415	4.38095	6.91275	5.99347	6.03335	6.61802	6.25141	5.18441	7.21543	6.64825	7.63926	5.62038	5.90799	4.37444
40.2816	4.35033	4.91896	5.25292	6.09243	4.66651	5.58015	6.41036	4.78103	4.35041	3.82945	4.6915	4.47457	6.5991	5.64134	6.09076	6.0377	5.90142	4.94487	6.97545	6.03849	7.29502	5.23887	5.71488	3.99665
46.7435	4.15125	3.97076	5.01589	5.5901	4.30017	5.30281	5.83716	4.54656	3.50153	3.61109	4.10798	4.57084	6.18732	5.18066	5.28859	5.83813	5.60308	4.46134	6.55541	5.84829	6.7838	5.20646	5.16519	3.88525
53.2076	4.31396	3.89794	4.91473	5.67915	3.86591	5.57166	6.14168	4.61485	3.59616	3.82916	4.23457	4.8914	5.98889	5.22687	5.61069	5.96511	5.74843	4.5717	6.26985	6.00279	6.32293	5.14763	5.18157	3.9555
59.767	0.926011	1.37907	1.83712	2.24508	1.30471	1.59225	3.62895	3.9065	8.61148	0.722632	5.72232	4.48116	8.56401	2.25896	4.09052	4.89266	5.00499	6.21187	6.7421	8.52848	4.71035	7.39073	4.72582	3.92188
66.2316	1.47191	1.30101	1.82546	2.26092	1.42259	1.49239	2.80151	2.57168	6.03138	1.13375	3.71982	3.49531	4.94375	3.05692	3.0194	4.28134	4.10481	4.53272	4.64691	6.13471	3.79422	5.0187	3.26543	3.05523
72.6962	1.05506	1.3107	1.69702	2.1322	1.29082	1.65121	2.39618	2.46555	3.17299	1.15886	2.58873	2.26475	3.61425	2.75209	2.61547	3.07355	3.20622	3.12871	3.40776	3.69134	3.27185	3.50389	2.34657	1.95393

## Sheet: f
	WT TR			Dnmt3aR882H/+ TR
glycolysis	2.18667	2.29667	2.67	1.636	2.81667	2.89333
	WT
glycolytic capacity	2.42333	2.65	3.09	1.816	2.00833	1.975
	WT
glycolytic reserve	0.236667	0.343333	0.42	0.18	-0.80833	-0.91667
	WT
non-glyco acidification	2.41667	2.8	3.32	2.608	3.86167	3.9

## Sheet: h
Time (minutes)	Dnmt3aR882H/+ TR																		WT TR
1.3018	93.6361	83.7772	93.0819	100.136	84.8521	79.6481	88.4459	88.9226	93.6353	91.0319	89.4447	74.5288	85.6823	90.4229	84.484	89.8934	73.3877	87.6849	71.7416	71.6482	88.6392	68.0405	56.2268	85.232	83.0395	48.3908	74.2171	83.5763	81.0153	78.4861	66.8636	82.4287	73.9347	68.2314	75.4244	67.9233	68.4524	78.1299	79.4762	79.4969	72.0265	77.6627
7.75492	87.6013	98.2175	89.7755	96.0856	81.6641	78.7157	85.3176	74.3783	91.2937	90.3968	87.807	70.5223	82.7563	81.7699	82.6872	86.8673	69.4771	88.3882	70.0839	67.8316	88.392	61.2584	55.5923	78.3672	80.2004	45.5664	70.5904	80.1331	74.9608	70.8903	64.1144	75.4911	71.0266	65.2843	56.4439	69.2281	67.6388	75.7848	78.3592	77.133	69.6061	73.8936
14.2103	83.4352	97.9442	89.4298	97.1241	81.7644	78.0682	83.9571	75.9335	89.6426	89.8757	87.2777	71.6882	81.4984	83.8487	81.4045	85.5825	69.7766	85.6053	68.9735	66.1274	86.0895	62.8924	54.007	78.8838	80.512	44.7439	70.6609	79.3135	73.5613	67.5817	63.2403	73.8784	69.8202	64.7712	57.605	68.0113	69.7123	75.3282	72.7097	78.3244	70.0262	73.7494
20.757	29.9461	37.2724	35.1065	61.6398	30.0712	26.3242	29.8816	25.3891	36.4752	33.4961	30.2978	24.3748	29.8476	31.4388	34.4781	32.4366	23.7221	27.6024	24.4977	23.1012	32.3047	27.4699	20.9829	25.5867	29.1383	17.5554	27.2435	28.6594	25.9209	29.023	20.8177	33.1507	26.6146	25.4138	19.2325	26.3859	25.3267	28.5523	35.5696	28.4305	26.9913	28.6811
27.214	31.0104	34.0679	35.1708	37.6644	28.7382	25.8549	31.8005	28.206	37.5926	34.4528	30.9261	25.335	31.5898	35.9959	35.4814	34.1842	24.5116	28.5577	26.2782	25.0532	34.6881	26.1697	20.8297	27.8415	32.32	18.2378	27.9314	28.7887	27.1697	29.8819	21.5694	33.3574	27.3481	26.2327	19.3226	26.5939	25.4191	29.5561	43.7361	29.5272	27.0218	29.2178
33.6725	32.0931	35.6577	37.4861	35.4379	30.9232	29.5548	32.4358	28.8115	37.8768	36.8329	32.1124	27.0381	32.2456	37.2206	38.2838	34.6995	27.6182	31.4707	26.4843	25.5934	35.639	27.1563	22.5201	30.062	33.6319	19.2226	28.8523	30.5437	29.1848	31.5444	23.6586	33.4339	28.47	26.8788	19.9754	28.1551	27.047	30.4803	36.0856	30.2591	28.0631	31.4592
40.2129	151.754	165.831	167.894	176.181	144.434	143.996	147.745	139.029	148.568	161.134	159.779	127.001	146.328	152.373	139.334	154.58	127.285	152.504	126.004	117.865	160.641	104.436	92.7299	148.827	148.581	76.9261	122.75	147.298	141.351	116.896	109.171	113.477	121.227	106.94	106.589	120.719	124.893	135.221	98.5076	142.25	117.788	139.786
46.669	169.118	176.322	181.08	172.425	161.076	142.421	156.878	159.415	157.746	166.915	158.269	132.487	153.49	156.384	128.797	155.395	134.041	135.415	134.209	130.045	160.027	108.082	96.7543	156.497	151.447	74.4941	137.758	151.813	149.219	121.562	107.281	107.987	122.625	103.698	121.443	117.912	133.243	144.271	89.013	146.724	116.288	141.821
53.1277	171.12	182.503	185.888	171.216	168.479	142.461	157.588	163.24	157.645	167.808	156.771	133.175	154.551	156.473	124.46	156.284	135.6	135.723	134.443	132.529	157.442	109.903	97.0133	156.998	150.165	73.4314	145.194	151.698	149.172	121.396	104.332	103.245	122.827	104.127	122.261	115.382	133.846	145.115	87.3774	147.901	114.645	142.363
59.6671	19.4633	26.3938	20.552	24.3678	19.1767	16.0361	18.3272	14.0053	31.2299	20.0881	22.7748	16.198	18.6812	18.7137	18.2879	17.6579	14.9313	17.686	16.3384	14.5726	19.7548	18.6085	14.1389	14.3477	17.571	11.5692	19.0498	19.1057	15.0168	18.131	12.0669	23.4544	18.084	15.8294	8.92991	15.5828	16.4286	18.6437	25.0888	16.7454	15.7859	14.0915
66.1295	20.4221	20.7103	21.7573	24.9142	19.0886	16.5999	20.6137	18.3126	19.8288	21.6187	24.2046	18.8744	19.7027	24.3012	20.1132	21.9378	17.8994	14.7231	16.0686	18.2464	21.5271	21.1815	14.8039	16.8438	18.5424	13.9678	20.6998	19.9787	17.8849	18.6332	13.2939	22.716	20.4532	20.7677	12.7662	17.3511	16.9794	21.755	24.5249	18.3143	16.9948	15.8195
72.5901	19.1888	20.7783	20.8927	24.8406	18.5867	16.0127	19.0955	16.6215	21.4956	20.7945	24.1124	18.5696	18.1894	22.2105	18.9795	21.9606	17.9011	15.3166	15.3786	17.0453	20.4099	17.9016	14.9457	16.2185	18.372	11.7964	19.3045	19.9079	17.8701	20.0652	12.8738	22.2943	19.8481	20.1282	12.4902	16.7382	15.067	20.9278	23.1081	17.7782	17.0925	14.9749

## Sheet: i
	WT TR				Dnmt3aR882H/+ TR
basal respiration	53.2021	52.655	50.5632	55.5111	67.911	62.9476	63.6263
	WT TR				Dnmt3aR882H/+ TR
Maximal respiration	115.095	115.102	97.8331	110.763	150.228	135.923	127.741
	WT TR				Dnmt3aR882H/+ TR
ATP production	43.8384	43.1388	40.9519	44.3831	55.8766	53.0767	51.365
	WT TR				Dnmt3aR882H/+ TR
spare respiratory capacity	61.8924	62.447	47.2699	55.2518	82.3169	72.9753	64.1145
