# Supplementary material for: Mitochondrial metabolism sustains DNMT3A-R882-mutant clonal haematopoiesis
Source: Nature. 2025 Apr 16;642(8067):431–41. doi: 10.1038/s41586-025-08980-6 (PMC12158785; doi:10.1038/s41586-025-08980-6)
Supplement: Supplementary file 16 — Source Data Extended Data Fig. 5 [file 41586_2025_8980_MOESM16_ESM.xlsx]

## Sheet: a
Time (minutes)	Dnmt3aR882H/+ vehicle												Dnmt3aR882H/+ 1.25mM metformin
1.30191	46.2414	41.071	42.2859	48.718	47.1841	52.9994	51.6537	41.102	49.3745	51.1002	55.5582		23.682	21.9642	21.9527	23.0318	24.3308	27.1206	20.6959	21.6545	19.7004	22.5094	24.3043	18.7833
7.75225	43.7755	38.8123	39.7817	45.6661	48.3079	50.3316	47.7362	38.1619	47.4962	46.7687	50.9647		20.7256	21.273	20.639	21.3823	23.9708	24.9342	19.2939	20.4225	19.3044	20.163	23.7445	17.4513
14.2044	42.4498	38.1933	38.0813	44.3874	44.9797	47.8988	91.0747	36.9532	46.1252	46.5844	50.4151		19.9145	21.6804	20.4419	21.0726	22.1118	25.2971	19.1317	19.8716	18.6003	19.5795	22.1412	17.4592
20.7626	17.4902	17.6579	17.1949	18.0488	21.047	19.57	19.5164	14.5842	18.6308	17.5096	21.3998		8.62897	9.18106	12.6931	14.7969	14.4576	18.0661	8.13441	9.72645	9.18867	10.3566	14.7008	7.70132
27.2186	16.7772	16.3028	16.2553	17.4307	19.0571	18.0961	29.0439	14.0074	17.4817	17.4847	20.0075		7.64217	8.15998	10.8878	13.8558	13.0567	16.5059	7.39625	10.2158	8.78018	9.41898	13.4076	7.372
33.6675	15.5158	15.7119	15.8768	16.1203	18.0202	17.0867	28.7369	14.3906	17.2732	16.9628	18.8147		7.82554	8.52927	12.1924	12.8561	12.6499	16.8679	7.40901	8.7945	9.09353	8.28019	12.5987	6.88721
40.2211	77.6586	64.7618	75.8788	74.5925	70.8402	82.7313	60.3302	56.5523	78.9168	73.8006	85.5722		35.5002	36.5801	35.9374	36.7979	33.1011	42.9509	42.7645	38.0957	7.25941	30.9099	36.6744	32.8911
46.6763	79.3365	69.697	80.137	79.8973	74.8739	85.9099	74.1614	58.3485	86.8699	82.7897	91.0547		43.456	43.1112	43.7852	42.4471	37.5342	49.6266	44.7441	44.841	7.05107	33.8436	41.6289	37.9992
53.135	79.3671	71.3493	81.7568	81.8837	78.0839	87.119	78.1909	58.897	88.4529	85.6418	92.822		47.0126	45.7031	50.073	44.4568	40.9097	52.7999	47.8069	48.5936	8.03966	36.0189	45.0866	41.5262
59.6981	9.27591	12.4203	14.166	11.7686	13.1818	12.9548	15.0575	10.2677	11.0469	9.27928	15.518		11.6239	6.63889	9.53748	5.93005	6.05792	10.1359	3.42835	7.6577	5.45573	6.1522	11.2932	4.48522
66.1555	9.24279	11.0197	12.0694	12.6316	12.2725	12.467	15.8818	9.53766	9.20794	9.74149	17.1088		10.9908	6.92462	9.47709	5.67612	6.30677	11.8877	4.98294	8.02816	5.72334	5.85049	13.4195	5.56438
72.615	9.25002	10.1573	12.8223	11.0109	12.4812	12.3521	15.7963	8.25427	11.6354	9.25503	17.8684		9.02006	6.91843	9.60693	5.64213	6.16317	11.4111	4.96285	7.83007	6.48237	5.81513	14.091	3.52172

## Sheet: b
	Dnmt3aR882H/+ vehicle							Dnmt3aR882H/+ metformin 1.25mM
	1	2	3	4	5	6	7	1	2	3	4	5	6	7
basal respiration	30.476	40.8517	16.7915	19.3203	13.83	15.164	12.364	13.625	13.05	9.69265	13.6747	9.13333	9.645	8.83833
maximal respiration	67.342	69.5283	43.3776	42.3258	27.12	37.446	21.008	38.6983	31.4333	34.859	42.5004	21.3783	24.525	17.295
ATP production	25.368	34.64	12.0248	13.3873	10.076	11.658	9.516	10.0683	10.62	8.05857	11.1091	7.215	7.995	6.91833
Normalisation:
values normalised to each vehicle control:
	Dnmt3aR882H/+ vehicle							Dnmt3aR882H/+ metformin 1.25mM
basal respiration	100	100	100	100	100	100	100	44.7073	31.9448	57.7237	70.7791	66.04	63.6046	71.4844
maximal respiration	100	100	100	100	100	100	100	57.4654	45.2094	80.3616	100.413	78.8287	65.4943	82.3258
ATP production	100	100	100	100	100	100	100	39.6891	30.6582	67.0164	82.9824	71.6058	68.5795	72.7021

## Sheet: c
Time (minutes)	Dnmt3aR882H/+ vehicle												Dnmt3aR882H/+ 150uM CTPI2
1.30191	46.2414	41.071	42.2859	48.718	47.1841	52.9994	51.6537	41.102	49.3745	51.1002	55.5582		31.398	25.2177	25.5162	26.8478	34.254	26.6962	25.0614	25.6478	27.027	26.0851	25.0573
7.75225	43.7755	38.8123	39.7817	45.6661	48.3079	50.3316	47.7362	38.1619	47.4962	46.7687	50.9647		28.8702	23.0308	22.874	25.3321	52.4743	25.4827	24.6327	22.9849	25.141	24.4209	21.6087
14.2044	42.4498	38.1933	38.0813	44.3874	44.9797	47.8988	91.0747	36.9532	46.1252	46.5844	50.4151		28.9542	22.809	22.0441	24.6967	12.9484	24.9493	23.2049	23.0099	23.9398	22.3132	20.5252
20.7626	17.4902	17.6579	17.1949	18.0488	21.047	19.57	19.5164	14.5842	18.6308	17.5096	21.3998		15.059	10.0455	10.2411	12.3638	21.6461	11.0048	9.28988	10.6953	10.7269	12.1031	12.1524
27.2186	16.7772	16.3028	16.2553	17.4307	19.0571	18.0961	29.0439	14.0074	17.4817	17.4847	20.0075		13.9976	10.1662	8.63295	11.3828	23.7626	10.1476	9.6814	9.27453	11.6991	10.3737	10.8059
33.6675	15.5158	15.7119	15.8768	16.1203	18.0202	17.0867	28.7369	14.3906	17.2732	16.9628	18.8147		13.0624	9.70811	8.4287	10.3088	23.3343	9.56021	9.77215	9.40477	10.5478	9.36755	9.88646
40.2211	77.6586	64.7618	75.8788	74.5925	70.8402	82.7313	60.3302	56.5523	78.9168	73.8006	85.5722		34.8482	30.3167	31.6002	33.3619	35.9985	31.2213	34.3221	29.1854	33.7309	27.2208	27.0332
46.6763	79.3365	69.697	80.137	79.8973	74.8739	85.9099	74.1614	58.3485	86.8699	82.7897	91.0547		38.2615	32.1884	33.2408	36.9118	38.3834	32.5191	36.6942	31.2717	34.5575	28.3393	28.9035
53.135	79.3671	71.3493	81.7568	81.8837	78.0839	87.119	78.1909	58.897	88.4529	85.6418	92.822		38.9491	33.4757	34.9933	37.2429	39.5126	33.0306	36.5841	31.9786	35.8534	28.5471	28.633
59.6981	9.27591	12.4203	14.166	11.7686	13.1818	12.9548	15.0575	10.2677	11.0469	9.27928	15.518		10.1663	5.82524	4.69264	6.70196	24.7916	6.08316	6.85522	4.95807	7.27671	12.9293	6.50828
66.1555	9.24279	11.0197	12.0694	12.6316	12.2725	12.467	15.8818	9.53766	9.20794	9.74149	17.1088		8.69329	5.45995	4.29907	6.54563	24.5812	5.9871	7.55849	5.25541	8.14836	11.673	6.49225
72.615	9.25002	10.1573	12.8223	11.0109	12.4812	12.3521	15.7963	8.25427	11.6354	9.25503	17.8684		10.2215	5.27753	4.17274	7.59181	25.5609	5.44079	6.69714	5.49686	7.70352	10.8024	5.94187

## Sheet: d
	Dnmt3aR882H/+ vehicle				Dnmt3aR882H/+ CTPI2 150uM
	1	2	3	4	1	2	3	4
basal respiration	30.476	40.8517	16.7915	19.3203	18.3775	15.9767	4.4408	8.59459
maximal respiration	67.342	69.5283	43.3776	42.3258	29.9175	25.4233	5.10486	6.98174
ATP production	25.368	34.64	12.0248	13.3873	14.25	13.235	1.09686	1.46666
Normalisation:
values normalised to each vehicle control:
	Dnmt3aR882H/+ vehicle				Dnmt3aR882H/+ CTPI2 150uM
	1	2	3	4	1	2	3	4
basal respiration	100	100	100	100	60.3015	39.109	26.4468	44.4849
maximal respiration	100	100	100	100	44.4262	36.5654	11.7684	16.4953
ATP production	100	100	100	100	56.1731	38.2073	9.12166	10.9556
