# Supplementary material for: Mitochondrial metabolism sustains DNMT3A-R882-mutant clonal haematopoiesis
Source: Nature. 2025 Apr 16;642(8067):431–41. doi: 10.1038/s41586-025-08980-6 (PMC12158785; doi:10.1038/s41586-025-08980-6)
Supplement: Supplementary file 17 — Source Data Extended Data Fig. 6 [file 41586_2025_8980_MOESM17_ESM.xlsx]

## Sheet: b
	Dnmt3a+/+ vehcile (primary)								Dnmt3a+/+ CTPI2 (primary)								Dnmt3aR882H/+ vehicle (primary)								Dnmt3aR882H/+ CTPI2 (primary)
LT-HSC	0.013059	0.021895	0.022274	0.022127					0.021767	0.012351	0.010595	0.008799	0.02665	0.019759	0.014758		0.008466	0.019743	0.028488	0.018738	0.018207	0.021761			0.020979	0.023184	0.016775	0.007715	0.023783	0.029073	0.019172	0.017617
RAW FACS data [%]
		All cells	single cells	live	Lin-ve	LK	LSK	LT-HSC
mouse	group	Lymphocytes | Freq. of Parent	Lymphocytes/Single Cells | Freq. of Parent	Lymphocytes/Single Cells/live | Freq. of Parent	Lymphocytes/Single Cells/live/Lin-ve | Freq. of Parent	Lymphocytes/Single Cells/live/Lin-ve/LK | Freq. of Parent	Lymphocytes/Single Cells/live/Lin-ve/LSK | Freq. of Parent	Lymphocytes/Single Cells/live/Lin-ve/LSK/LT-HSC | Freq. of Parent
1	WT Vehicle	69.3	97.3	92.8	6.9	6.81	2.78	7.54
2	WT Vehicle	63	95	96.8	18.5	6.99	1.17	11
3	WT Vehicle	61.1	94.9	96.6	21.3	6.38	1.41	8.09
4	WT Vehicle	68.4	96.9	96	17.7	5.47	1.55	8.67
5	Dnmt3aR882H/+ Vehicle	70.6	97.2	93.6	6.69	6.6	3.93	9.1
6	Dnmt3aR882H/+ Vehicle	68.2	95.4	91.1	18.8	5.56	1.11	6.81
7	Dnmt3aR882H/+ Vehicle	60.2	94.7	89	16.4	4.71	0.73	10.5
8	Dnmt3aR882H/+ Vehicle	64	95.7	89.1	21	5.04	0.6	8.19
9	Dnmt3aR882H/+ Vehicle	59.4	95.1	96.7	22.2	6.17	1.48	8.82
10	Dnmt3aR882H/+ Vehicle	59	94.3	96.4	20.9	4.87	1	10.4
11	Dnmt3aR882H/+ Vehicle	63.3	96.2	95.4	10.8	8.07	1.88	7.92
12	WT CTPI2	64.1	96.8	91.5	12.1	5.6	0.87	9.08
13	WT CTPI2	64.8	95.2	95.5	16.3	7.76	1.56	8.54
14	WT CTPI2	61.5	94.8	96	17.7	7.65	2.47	7.16
15	WT CTPI2	64.6	95.4	96.4	16.5	7.02	1.61	7.67
16	WT CTPI2	67.9	96.2	96	12.3	8.71	2.28	7.03
17	WT CTPI2	69	96.5	95.6	15.7	8.18	1.83	8.21
18	Dnmt3aR882H/+ Vehicle	65.1	96.5	92.7	13.5	7.2	1.72	10.1
19	Dnmt3aR882H/+ Vehicle	66.8	97	92.8	13	7.31	2.54	7.8
20	Dnmt3aR882H/+ Vehicle	59.2	94.9	89.3	22.4	6.85	0.97	9.11
21	Dnmt3aR882H/+ Vehicle	60.8	94.9	88.2	23.2	5.25	0.58	6.85
22	Dnmt3aR882H/+ Vehicle	62.5	95	96.5	22.4	6.75	1.24	9.34
23	Dnmt3aR882H/+ Vehicle	61.5	94.9	96.5	25.1	5.92	1.24	10.2
24	Dnmt3aR882H/+ Vehicle	60.7	95.9	96.6	17.5	6.02	1.43	8.27
25	Dnmt3aR882H/+ Vehicle	65.6	95.9	95	16.8	6.85	2.03	5.67
Calculation:
divided by 100
		Live			Lin-ve	LK	LSK	LT-HSC
mouse	group	Lymphocytes | Freq. of Parent	Lymphocytes/Single Cells | Freq. of Parent	Lymphocytes/Single Cells/live | Freq. of Parent	Lymphocytes/Single Cells/live/Lin-ve | Freq. of Parent	Lymphocytes/Single Cells/live/Lin-ve/LK | Freq. of Parent	Lymphocytes/Single Cells/live/Lin-ve/LSK | Freq. of Parent	Lymphocytes/Single Cells/live/Lin-ve/LSK/LT-HSC | Freq. of Parent
1	WT Vehicle	0.693	0.973	0.928	0.069	0.0681	0.0278	0.0754
2	WT Vehicle	0.63	0.95	0.968	0.185	0.0699	0.0117	0.11
3	WT Vehicle	0.611	0.949	0.966	0.213	0.0638	0.0141	0.0809
4	WT Vehicle	0.684	0.969	0.96	0.177	0.0547	0.0155	0.0867
5	Dnmt3aR882H/+ Vehicle	0.706	0.972	0.936	0.0669	0.066	0.0393	0.091
6	Dnmt3aR882H/+ Vehicle	0.682	0.954	0.911	0.188	0.0556	0.0111	0.0681
7	Dnmt3aR882H/+ Vehicle	0.602	0.947	0.89	0.164	0.0471	0.0073	0.105
8	Dnmt3aR882H/+ Vehicle	0.64	0.957	0.891	0.21	0.0504	0.006	0.0819
9	Dnmt3aR882H/+ Vehicle	0.594	0.951	0.967	0.222	0.0617	0.0148	0.0882
10	Dnmt3aR882H/+ Vehicle	0.59	0.943	0.964	0.209	0.0487	0.01	0.104
11	Dnmt3aR882H/+ Vehicle	0.633	0.962	0.954	0.108	0.0807	0.0188	0.0792
12	WT CTPI2	0.641	0.968	0.915	0.121	0.056	0.0087	0.0908
13	WT CTPI2	0.648	0.952	0.955	0.163	0.0776	0.0156	0.0854
14	WT CTPI2	0.615	0.948	0.96	0.177	0.0765	0.0247	0.0716
15	WT CTPI2	0.646	0.954	0.964	0.165	0.0702	0.0161	0.0767
16	WT CTPI2	0.679	0.962	0.96	0.123	0.0871	0.0228	0.0703
17	WT CTPI2	0.69	0.965	0.956	0.157	0.0818	0.0183	0.0821
18	Dnmt3aR882H/+ Vehicle	0.651	0.965	0.927	0.135	0.072	0.0172	0.101
19	Dnmt3aR882H/+ Vehicle	0.668	0.97	0.928	0.13	0.0731	0.0254	0.078
20	Dnmt3aR882H/+ Vehicle	0.592	0.949	0.893	0.224	0.0685	0.0097	0.0911
21	Dnmt3aR882H/+ Vehicle	0.608	0.949	0.882	0.232	0.0525	0.0058	0.0685
22	Dnmt3aR882H/+ Vehicle	0.625	0.95	0.965	0.224	0.0675	0.0124	0.0934
23	Dnmt3aR882H/+ Vehicle	0.615	0.949	0.965	0.251	0.0592	0.0124	0.102
24	Dnmt3aR882H/+ Vehicle	0.607	0.959	0.966	0.175	0.0602	0.0143	0.0827
25	Dnmt3aR882H/+ Vehicle	0.656	0.959	0.95	0.168	0.0685	0.0203	0.0567
calculation of frequecies based on gating strategy
		Live			Lin-ve	LK	LSK	LT-HSC
mouse	group	Lymphocytes | Freq. of Parent	Lymphocytes/Single Cells | Freq. of Parent	Lymphocytes/Single Cells/live | Freq. of Parent	Lymphocytes/Single Cells/live/Lin-ve | Freq. of Parent	Lymphocytes/Single Cells/live/Lin-ve/LK | Freq. of Parent	Lymphocytes/Single Cells/live/Lin-ve/LSK | Freq. of Parent	Lymphocytes/Single Cells/live/Lin-ve/LSK/LT-HSC | Freq. of Parent
1	WT Vehicle	0.693	0.674289	0.62574	0.0431761	0.00294029	0.00120029	9.05022e-05
2	WT Vehicle	0.63	0.5985	0.579348	0.107179	0.00749184	0.001254	0.00013794
3	WT Vehicle	0.611	0.579839	0.560124	0.119307	0.00761176	0.00168222	0.000136092
4	WT Vehicle	0.684	0.662796	0.636284	0.112622	0.00616044	0.00174565	0.000151347
5	Dnmt3aR882H/+ Vehicle	0.706	0.686232	0.642313	0.0429707	0.00283607	0.00168875	0.000153676
6	Dnmt3aR882H/+ Vehicle	0.682	0.650628	0.592722	0.111432	0.00619561	0.00123689	8.42324e-05
7	Dnmt3aR882H/+ Vehicle	0.602	0.570094	0.507384	0.0832109	0.00391923	0.00060744	6.37812e-05
8	Dnmt3aR882H/+ Vehicle	0.64	0.61248	0.54572	0.114601	0.0057759	0.000687607	5.6315e-05
9	Dnmt3aR882H/+ Vehicle	0.594	0.564894	0.546252	0.121268	0.00748224	0.00179477	0.000158298
10	Dnmt3aR882H/+ Vehicle	0.59	0.55637	0.536341	0.112095	0.00545904	0.00112095	0.000116579
11	Dnmt3aR882H/+ Vehicle	0.633	0.608946	0.580934	0.0627409	0.00506319	0.00117953	9.34187e-05
12	WT CTPI2	0.641	0.620488	0.567747	0.0686973	0.00384705	0.000597667	5.42681e-05
13	WT CTPI2	0.648	0.616896	0.589136	0.0960291	0.00745186	0.00149805	0.000127934
14	WT CTPI2	0.615	0.58302	0.559699	0.0990668	0.00757861	0.00244695	0.000175202
15	WT CTPI2	0.646	0.616284	0.594098	0.0980261	0.00688143	0.00157822	0.00012105
16	WT CTPI2	0.679	0.653198	0.62707	0.0771296	0.00671799	0.00175856	0.000123626
17	WT CTPI2	0.69	0.66585	0.636553	0.0999388	0.00817499	0.00182888	0.000150151
18	Dnmt3aR882H/+ Vehicle	0.651	0.628215	0.582355	0.078618	0.00566049	0.00135223	0.000136575
19	Dnmt3aR882H/+ Vehicle	0.668	0.64796	0.601307	0.0781699	0.00571422	0.00198552	0.00015487
20	Dnmt3aR882H/+ Vehicle	0.592	0.561808	0.501695	0.11238	0.007698	0.00109008	9.93065e-05
21	Dnmt3aR882H/+ Vehicle	0.608	0.576992	0.508907	0.118066	0.00619849	0.000684785	4.69078e-05
22	Dnmt3aR882H/+ Vehicle	0.625	0.59375	0.572969	0.128345	0.00866329	0.00159148	0.000148644
23	Dnmt3aR882H/+ Vehicle	0.615	0.583635	0.563208	0.141365	0.00836882	0.00175293	0.000178799
24	Dnmt3aR882H/+ Vehicle	0.607	0.582113	0.562321	0.0984062	0.00592405	0.00140721	0.000116376
25	Dnmt3aR882H/+ Vehicle	0.656	0.629104	0.597649	0.100405	0.00687774	0.00203822	0.000115567
final frequencies in BM
		Live			Lin-ve	LK	LSK	LT-HSC
mouse	group	Lymphocytes | Freq. of Parent	Lymphocytes/Single Cells | Freq. of Parent	Lymphocytes/Single Cells/live | Freq. of Parent	Lymphocytes/Single Cells/live/Lin-ve | Freq. of Parent	Lymphocytes/Single Cells/live/Lin-ve/LK | Freq. of Parent	Lymphocytes/Single Cells/live/Lin-ve/LSK | Freq. of Parent	Lymphocytes/Single Cells/live/Lin-ve/LSK/LT-HSC | Freq. of Parent
1	WT Vehicle	0.693	97.3	90.2944	6.23031	0.424284	0.173203	0.0130595
2	WT Vehicle	0.63	95	91.96	17.0126	1.18918	0.199047	0.0218952
3	WT Vehicle	0.611	94.9	91.6734	19.5264	1.24579	0.275323	0.0222736
4	WT Vehicle	0.684	96.9	93.024	16.4652	0.900649	0.255211	0.0221268
5	Dnmt3aR882H/+ Vehicle	0.706	97.2	90.9792	6.08651	0.40171	0.2392	0.0217672
6	Dnmt3aR882H/+ Vehicle	0.682	95.4	86.9094	16.339	0.908447	0.181363	0.0123508
7	Dnmt3aR882H/+ Vehicle	0.602	94.7	84.283	13.8224	0.651036	0.100904	0.0105949
8	Dnmt3aR882H/+ Vehicle	0.64	95.7	85.2687	17.9064	0.902484	0.107439	0.00879922
9	Dnmt3aR882H/+ Vehicle	0.594	95.1	91.9617	20.4155	1.25964	0.302149	0.0266496
10	Dnmt3aR882H/+ Vehicle	0.59	94.3	90.9052	18.9992	0.92526	0.189992	0.0197592
11	Dnmt3aR882H/+ Vehicle	0.633	96.2	91.7748	9.91168	0.799872	0.18634	0.0147581
12	WT CTPI2	0.641	96.8	88.572	10.7172	0.600164	0.0932397	0.00846617
13	WT CTPI2	0.648	95.2	90.916	14.8193	1.14998	0.231181	0.0197429
14	WT CTPI2	0.615	94.8	91.008	16.1084	1.23229	0.397878	0.0284881
15	WT CTPI2	0.646	95.4	91.9656	15.1743	1.06524	0.244307	0.0187383
16	WT CTPI2	0.679	96.2	92.352	11.3593	0.989395	0.258992	0.0182071
17	WT CTPI2	0.69	96.5	92.254	14.4839	1.18478	0.265055	0.021761
18	Dnmt3aR882H/+ Vehicle	0.651	96.5	89.4555	12.0765	0.869507	0.207716	0.0209793
19	Dnmt3aR882H/+ Vehicle	0.668	97	90.016	11.7021	0.855422	0.297233	0.0231842
20	Dnmt3aR882H/+ Vehicle	0.592	94.9	84.7457	18.983	1.30034	0.184135	0.0167747
21	Dnmt3aR882H/+ Vehicle	0.608	94.9	83.7018	19.4188	1.01949	0.112629	0.0077151
22	Dnmt3aR882H/+ Vehicle	0.625	95	91.675	20.5352	1.38613	0.254636	0.023783
23	Dnmt3aR882H/+ Vehicle	0.615	94.9	91.5785	22.9862	1.36078	0.285029	0.029073
24	Dnmt3aR882H/+ Vehicle	0.607	95.9	92.6394	16.2119	0.975956	0.23183	0.0191723
25	Dnmt3aR882H/+ Vehicle	0.656	95.9	91.105	15.3056	1.04844	0.310704	0.0176169

## Sheet: c
	Dnmt3a+/+ vehcile (primary)								Dnmt3a+/+ CTPI2 (primary)								Dnmt3aR882H/+ vehicle (primary)								Dnmt3aR882H/+ CTPI2 (primary)
live	0.693	0.63	0.611	0.684					0.706	0.682	0.602	0.64	0.594	0.59	0.633		0.641	0.648	0.615	0.646	0.679	0.69			0.651	0.668	0.592	0.608	0.625	0.615	0.607	0.656
RAW FACS data [%]
		All cells	single cells	live
mouse	group	Lymphocytes | Freq. of Parent	Lymphocytes/Single Cells | Freq. of Parent	Lymphocytes/Single Cells/live | Freq. of Parent
1	WT Vehicle	69.3	97.3	92.8
2	WT Vehicle	63	95	96.8
3	WT Vehicle	61.1	94.9	96.6
4	WT Vehicle	68.4	96.9	96
5	Dnmt3aR882H/+ Vehicle	70.6	97.2	93.6
6	Dnmt3aR882H/+ Vehicle	68.2	95.4	91.1
7	Dnmt3aR882H/+ Vehicle	60.2	94.7	89
8	Dnmt3aR882H/+ Vehicle	64	95.7	89.1
9	Dnmt3aR882H/+ Vehicle	59.4	95.1	96.7
10	Dnmt3aR882H/+ Vehicle	59	94.3	96.4
11	Dnmt3aR882H/+ Vehicle	63.3	96.2	95.4
12	WT CTPI2	64.1	96.8	91.5
13	WT CTPI2	64.8	95.2	95.5
14	WT CTPI2	61.5	94.8	96
15	WT CTPI2	64.6	95.4	96.4
16	WT CTPI2	67.9	96.2	96
17	WT CTPI2	69	96.5	95.6
18	Dnmt3aR882H/+ Vehicle	65.1	96.5	92.7
19	Dnmt3aR882H/+ Vehicle	66.8	97	92.8
20	Dnmt3aR882H/+ Vehicle	59.2	94.9	89.3
21	Dnmt3aR882H/+ Vehicle	60.8	94.9	88.2
22	Dnmt3aR882H/+ Vehicle	62.5	95	96.5
23	Dnmt3aR882H/+ Vehicle	61.5	94.9	96.5
24	Dnmt3aR882H/+ Vehicle	60.7	95.9	96.6
25	Dnmt3aR882H/+ Vehicle	65.6	95.9	95
Calculations:
divided by 100
		Live
mouse	group	Lymphocytes | Freq. of Parent	Lymphocytes/Single Cells | Freq. of Parent	Lymphocytes/Single Cells/live | Freq. of Parent
1	WT Vehicle	0.693	0.973	0.928
2	WT Vehicle	0.63	0.95	0.968
3	WT Vehicle	0.611	0.949	0.966
4	WT Vehicle	0.684	0.969	0.96
5	Dnmt3aR882H/+ Vehicle	0.706	0.972	0.936
6	Dnmt3aR882H/+ Vehicle	0.682	0.954	0.911
7	Dnmt3aR882H/+ Vehicle	0.602	0.947	0.89
8	Dnmt3aR882H/+ Vehicle	0.64	0.957	0.891
9	Dnmt3aR882H/+ Vehicle	0.594	0.951	0.967
10	Dnmt3aR882H/+ Vehicle	0.59	0.943	0.964
11	Dnmt3aR882H/+ Vehicle	0.633	0.962	0.954
12	WT CTPI2	0.641	0.968	0.915
13	WT CTPI2	0.648	0.952	0.955
14	WT CTPI2	0.615	0.948	0.96
15	WT CTPI2	0.646	0.954	0.964
16	WT CTPI2	0.679	0.962	0.96
17	WT CTPI2	0.69	0.965	0.956
18	Dnmt3aR882H/+ Vehicle	0.651	0.965	0.927
19	Dnmt3aR882H/+ Vehicle	0.668	0.97	0.928
20	Dnmt3aR882H/+ Vehicle	0.592	0.949	0.893
21	Dnmt3aR882H/+ Vehicle	0.608	0.949	0.882
22	Dnmt3aR882H/+ Vehicle	0.625	0.95	0.965
23	Dnmt3aR882H/+ Vehicle	0.615	0.949	0.965
24	Dnmt3aR882H/+ Vehicle	0.607	0.959	0.966
25	Dnmt3aR882H/+ Vehicle	0.656	0.959	0.95
calculation of frequecies based on gating strategy
		Live
mouse	group	Lymphocytes | Freq. of Parent	Lymphocytes/Single Cells | Freq. of Parent	Lymphocytes/Single Cells/live | Freq. of Parent
1	WT Vehicle	0.693	0.674289	0.62574
2	WT Vehicle	0.63	0.5985	0.579348
3	WT Vehicle	0.611	0.579839	0.560124
4	WT Vehicle	0.684	0.662796	0.636284
5	Dnmt3aR882H/+ Vehicle	0.706	0.686232	0.642313
6	Dnmt3aR882H/+ Vehicle	0.682	0.650628	0.592722
7	Dnmt3aR882H/+ Vehicle	0.602	0.570094	0.507384
8	Dnmt3aR882H/+ Vehicle	0.64	0.61248	0.54572
9	Dnmt3aR882H/+ Vehicle	0.594	0.564894	0.546252
10	Dnmt3aR882H/+ Vehicle	0.59	0.55637	0.536341
11	Dnmt3aR882H/+ Vehicle	0.633	0.608946	0.580934
12	WT CTPI2	0.641	0.620488	0.567747
13	WT CTPI2	0.648	0.616896	0.589136
14	WT CTPI2	0.615	0.58302	0.559699
15	WT CTPI2	0.646	0.616284	0.594098
16	WT CTPI2	0.679	0.653198	0.62707
17	WT CTPI2	0.69	0.66585	0.636553
18	Dnmt3aR882H/+ Vehicle	0.651	0.628215	0.582355
19	Dnmt3aR882H/+ Vehicle	0.668	0.64796	0.601307
20	Dnmt3aR882H/+ Vehicle	0.592	0.561808	0.501695
21	Dnmt3aR882H/+ Vehicle	0.608	0.576992	0.508907
22	Dnmt3aR882H/+ Vehicle	0.625	0.59375	0.572969
23	Dnmt3aR882H/+ Vehicle	0.615	0.583635	0.563208
24	Dnmt3aR882H/+ Vehicle	0.607	0.582113	0.562321
25	Dnmt3aR882H/+ Vehicle	0.656	0.629104	0.597649
final frequencies in BM
		Live
mouse	group	Lymphocytes | Freq. of Parent	Lymphocytes/Single Cells | Freq. of Parent	Lymphocytes/Single Cells/live | Freq. of Parent
1	WT Vehicle	0.693	97.3	90.2944
2	WT Vehicle	0.63	95	91.96
3	WT Vehicle	0.611	94.9	91.6734
4	WT Vehicle	0.684	96.9	93.024
5	Dnmt3aR882H/+ Vehicle	0.706	97.2	90.9792
6	Dnmt3aR882H/+ Vehicle	0.682	95.4	86.9094
7	Dnmt3aR882H/+ Vehicle	0.602	94.7	84.283
8	Dnmt3aR882H/+ Vehicle	0.64	95.7	85.2687
9	Dnmt3aR882H/+ Vehicle	0.594	95.1	91.9617
10	Dnmt3aR882H/+ Vehicle	0.59	94.3	90.9052
11	Dnmt3aR882H/+ Vehicle	0.633	96.2	91.7748
12	WT CTPI2	0.641	96.8	88.572
13	WT CTPI2	0.648	95.2	90.916
14	WT CTPI2	0.615	94.8	91.008
15	WT CTPI2	0.646	95.4	91.9656
16	WT CTPI2	0.679	96.2	92.352
17	WT CTPI2	0.69	96.5	92.254
18	Dnmt3aR882H/+ Vehicle	0.651	96.5	89.4555
19	Dnmt3aR882H/+ Vehicle	0.668	97	90.016
20	Dnmt3aR882H/+ Vehicle	0.592	94.9	84.7457
21	Dnmt3aR882H/+ Vehicle	0.608	94.9	83.7018
22	Dnmt3aR882H/+ Vehicle	0.625	95	91.675
23	Dnmt3aR882H/+ Vehicle	0.615	94.9	91.5785
24	Dnmt3aR882H/+ Vehicle	0.607	95.9	92.6394
25	Dnmt3aR882H/+ Vehicle	0.656	95.9	91.105

## Sheet: d
	Dnmt3a+/+ vehcile								Dnmt3a+/+ CTPI2								Dnmt3aR882H/+ vehicle								Dnmt3aR882H/+ CTPI2
Lin-ve	6.23031	17.0126	19.5264	16.4653					6.08651	16.339	13.8224	17.9064	20.4155	18.9992	9.91168		10.7172	14.8193	16.1084	15.1743	11.3593	14.4839			12.0765	11.7021	18.983	19.4188	20.5352	22.9862	16.2119	15.3056
RAW FACS data [%]
		All cells	single cells	live	Lin-ve
mouse	group	Lymphocytes | Freq. of Parent	Lymphocytes/Single Cells | Freq. of Parent	Lymphocytes/Single Cells/live | Freq. of Parent	Lymphocytes/Single Cells/live/Lin-ve | Freq. of Parent
1	WT Vehicle	69.3	97.3	92.8	6.9
2	WT Vehicle	63	95	96.8	18.5
3	WT Vehicle	61.1	94.9	96.6	21.3
4	WT Vehicle	68.4	96.9	96	17.7
5	Dnmt3aR882H/+ Vehicle	70.6	97.2	93.6	6.69
6	Dnmt3aR882H/+ Vehicle	68.2	95.4	91.1	18.8
7	Dnmt3aR882H/+ Vehicle	60.2	94.7	89	16.4
8	Dnmt3aR882H/+ Vehicle	64	95.7	89.1	21
9	Dnmt3aR882H/+ Vehicle	59.4	95.1	96.7	22.2
10	Dnmt3aR882H/+ Vehicle	59	94.3	96.4	20.9
11	Dnmt3aR882H/+ Vehicle	63.3	96.2	95.4	10.8
12	WT CTPI2	64.1	96.8	91.5	12.1
13	WT CTPI2	64.8	95.2	95.5	16.3
14	WT CTPI2	61.5	94.8	96	17.7
15	WT CTPI2	64.6	95.4	96.4	16.5
16	WT CTPI2	67.9	96.2	96	12.3
17	WT CTPI2	69	96.5	95.6	15.7
18	Dnmt3aR882H/+ Vehicle	65.1	96.5	92.7	13.5
19	Dnmt3aR882H/+ Vehicle	66.8	97	92.8	13
20	Dnmt3aR882H/+ Vehicle	59.2	94.9	89.3	22.4
21	Dnmt3aR882H/+ Vehicle	60.8	94.9	88.2	23.2
22	Dnmt3aR882H/+ Vehicle	62.5	95	96.5	22.4
23	Dnmt3aR882H/+ Vehicle	61.5	94.9	96.5	25.1
24	Dnmt3aR882H/+ Vehicle	60.7	95.9	96.6	17.5
25	Dnmt3aR882H/+ Vehicle	65.6	95.9	95	16.8
Calculation of frequencies in BM
divided by 100
		Live			Lin-ve
mouse	group	Lymphocytes | Freq. of Parent	Lymphocytes/Single Cells | Freq. of Parent	Lymphocytes/Single Cells/live | Freq. of Parent	Lymphocytes/Single Cells/live/Lin-ve | Freq. of Parent
1	WT Vehicle	0.693	0.973	0.928	0.069
2	WT Vehicle	0.63	0.95	0.968	0.185
3	WT Vehicle	0.611	0.949	0.966	0.213
4	WT Vehicle	0.684	0.969	0.96	0.177
5	Dnmt3aR882H/+ Vehicle	0.706	0.972	0.936	0.0669
6	Dnmt3aR882H/+ Vehicle	0.682	0.954	0.911	0.188
7	Dnmt3aR882H/+ Vehicle	0.602	0.947	0.89	0.164
8	Dnmt3aR882H/+ Vehicle	0.64	0.957	0.891	0.21
9	Dnmt3aR882H/+ Vehicle	0.594	0.951	0.967	0.222
10	Dnmt3aR882H/+ Vehicle	0.59	0.943	0.964	0.209
11	Dnmt3aR882H/+ Vehicle	0.633	0.962	0.954	0.108
12	WT CTPI2	0.641	0.968	0.915	0.121
13	WT CTPI2	0.648	0.952	0.955	0.163
14	WT CTPI2	0.615	0.948	0.96	0.177
15	WT CTPI2	0.646	0.954	0.964	0.165
16	WT CTPI2	0.679	0.962	0.96	0.123
17	WT CTPI2	0.69	0.965	0.956	0.157
18	Dnmt3aR882H/+ Vehicle	0.651	0.965	0.927	0.135
19	Dnmt3aR882H/+ Vehicle	0.668	0.97	0.928	0.13
20	Dnmt3aR882H/+ Vehicle	0.592	0.949	0.893	0.224
21	Dnmt3aR882H/+ Vehicle	0.608	0.949	0.882	0.232
22	Dnmt3aR882H/+ Vehicle	0.625	0.95	0.965	0.224
23	Dnmt3aR882H/+ Vehicle	0.615	0.949	0.965	0.251
24	Dnmt3aR882H/+ Vehicle	0.607	0.959	0.966	0.175
25	Dnmt3aR882H/+ Vehicle	0.656	0.959	0.95	0.168
calculation of frequecies based on gating strategy
		Live			Lin-ve
mouse	group	Lymphocytes | Freq. of Parent	Lymphocytes/Single Cells | Freq. of Parent	Lymphocytes/Single Cells/live | Freq. of Parent	Lymphocytes/Single Cells/live/Lin-ve | Freq. of Parent
1	WT Vehicle	0.693	0.674289	0.62574	0.0431761
2	WT Vehicle	0.63	0.5985	0.579348	0.107179
3	WT Vehicle	0.611	0.579839	0.560124	0.119307
4	WT Vehicle	0.684	0.662796	0.636284	0.112622
5	Dnmt3aR882H/+ Vehicle	0.706	0.686232	0.642313	0.0429707
6	Dnmt3aR882H/+ Vehicle	0.682	0.650628	0.592722	0.111432
7	Dnmt3aR882H/+ Vehicle	0.602	0.570094	0.507384	0.0832109
8	Dnmt3aR882H/+ Vehicle	0.64	0.61248	0.54572	0.114601
9	Dnmt3aR882H/+ Vehicle	0.594	0.564894	0.546252	0.121268
10	Dnmt3aR882H/+ Vehicle	0.59	0.55637	0.536341	0.112095
11	Dnmt3aR882H/+ Vehicle	0.633	0.608946	0.580934	0.0627409
12	WT CTPI2	0.641	0.620488	0.567747	0.0686973
13	WT CTPI2	0.648	0.616896	0.589136	0.0960291
14	WT CTPI2	0.615	0.58302	0.559699	0.0990668
15	WT CTPI2	0.646	0.616284	0.594098	0.0980261
16	WT CTPI2	0.679	0.653198	0.62707	0.0771296
17	WT CTPI2	0.69	0.66585	0.636553	0.0999388
18	Dnmt3aR882H/+ Vehicle	0.651	0.628215	0.582355	0.078618
19	Dnmt3aR882H/+ Vehicle	0.668	0.64796	0.601307	0.0781699
20	Dnmt3aR882H/+ Vehicle	0.592	0.561808	0.501695	0.11238
21	Dnmt3aR882H/+ Vehicle	0.608	0.576992	0.508907	0.118066
22	Dnmt3aR882H/+ Vehicle	0.625	0.59375	0.572969	0.128345
23	Dnmt3aR882H/+ Vehicle	0.615	0.583635	0.563208	0.141365
24	Dnmt3aR882H/+ Vehicle	0.607	0.582113	0.562321	0.0984062
25	Dnmt3aR882H/+ Vehicle	0.656	0.629104	0.597649	0.100405
final frequencies in BM
		Live			Lin-ve
mouse	group	Lymphocytes | Freq. of Parent	Lymphocytes/Single Cells | Freq. of Parent	Lymphocytes/Single Cells/live | Freq. of Parent	Lymphocytes/Single Cells/live/Lin-ve | Freq. of Parent
1	WT Vehicle	0.693	97.3	90.2944	6.23031
2	WT Vehicle	0.63	95	91.96	17.0126
3	WT Vehicle	0.611	94.9	91.6734	19.5264
4	WT Vehicle	0.684	96.9	93.024	16.4652
5	Dnmt3aR882H/+ Vehicle	0.706	97.2	90.9792	6.08651
6	Dnmt3aR882H/+ Vehicle	0.682	95.4	86.9094	16.339
7	Dnmt3aR882H/+ Vehicle	0.602	94.7	84.283	13.8224
8	Dnmt3aR882H/+ Vehicle	0.64	95.7	85.2687	17.9064
9	Dnmt3aR882H/+ Vehicle	0.594	95.1	91.9617	20.4155
10	Dnmt3aR882H/+ Vehicle	0.59	94.3	90.9052	18.9992
11	Dnmt3aR882H/+ Vehicle	0.633	96.2	91.7748	9.91168
12	WT CTPI2	0.641	96.8	88.572	10.7172
13	WT CTPI2	0.648	95.2	90.916	14.8193
14	WT CTPI2	0.615	94.8	91.008	16.1084
15	WT CTPI2	0.646	95.4	91.9656	15.1743
16	WT CTPI2	0.679	96.2	92.352	11.3593
17	WT CTPI2	0.69	96.5	92.254	14.4839
18	Dnmt3aR882H/+ Vehicle	0.651	96.5	89.4555	12.0765
19	Dnmt3aR882H/+ Vehicle	0.668	97	90.016	11.7021
20	Dnmt3aR882H/+ Vehicle	0.592	94.9	84.7457	18.983
21	Dnmt3aR882H/+ Vehicle	0.608	94.9	83.7018	19.4188
22	Dnmt3aR882H/+ Vehicle	0.625	95	91.675	20.5352
23	Dnmt3aR882H/+ Vehicle	0.615	94.9	91.5785	22.9862
24	Dnmt3aR882H/+ Vehicle	0.607	95.9	92.6394	16.2119
25	Dnmt3aR882H/+ Vehicle	0.656	95.9	91.105	15.3056

## Sheet: e
	Dnmt3a+/+ vehcile								Dnmt3a+/+ CTPI2								Dnmt3aR882H/+ vehicle								Dnmt3aR882H/+ CTPI2
LSK	0.173203	0.199047	0.275323	0.255211					0.2392	0.181363	0.100904	0.107439	0.302149	0.189992	0.18634		0.09324	0.231181	0.397878	0.244307	0.258992	0.265055			0.207716	0.297233	0.184135	0.112629	0.254636	0.285029	0.23183	0.310704
RAW FACS data [%]
		All cells	single cells	live	Lin-ve	LK	LSK
mouse	group	Lymphocytes | Freq. of Parent	Lymphocytes/Single Cells | Freq. of Parent	Lymphocytes/Single Cells/live | Freq. of Parent	Lymphocytes/Single Cells/live/Lin-ve | Freq. of Parent	Lymphocytes/Single Cells/live/Lin-ve/LK | Freq. of Parent	Lymphocytes/Single Cells/live/Lin-ve/LSK | Freq. of Parent
1	WT Vehicle	69.3	97.3	92.8	6.9	6.81	2.78
2	WT Vehicle	63	95	96.8	18.5	6.99	1.17
3	WT Vehicle	61.1	94.9	96.6	21.3	6.38	1.41
4	WT Vehicle	68.4	96.9	96	17.7	5.47	1.55
5	Dnmt3aR882H/+ Vehicle	70.6	97.2	93.6	6.69	6.6	3.93
6	Dnmt3aR882H/+ Vehicle	68.2	95.4	91.1	18.8	5.56	1.11
7	Dnmt3aR882H/+ Vehicle	60.2	94.7	89	16.4	4.71	0.73
8	Dnmt3aR882H/+ Vehicle	64	95.7	89.1	21	5.04	0.6
9	Dnmt3aR882H/+ Vehicle	59.4	95.1	96.7	22.2	6.17	1.48
10	Dnmt3aR882H/+ Vehicle	59	94.3	96.4	20.9	4.87	1
11	Dnmt3aR882H/+ Vehicle	63.3	96.2	95.4	10.8	8.07	1.88
12	WT CTPI2	64.1	96.8	91.5	12.1	5.6	0.87
13	WT CTPI2	64.8	95.2	95.5	16.3	7.76	1.56
14	WT CTPI2	61.5	94.8	96	17.7	7.65	2.47
15	WT CTPI2	64.6	95.4	96.4	16.5	7.02	1.61
16	WT CTPI2	67.9	96.2	96	12.3	8.71	2.28
17	WT CTPI2	69	96.5	95.6	15.7	8.18	1.83
18	Dnmt3aR882H/+ Vehicle	65.1	96.5	92.7	13.5	7.2	1.72
19	Dnmt3aR882H/+ Vehicle	66.8	97	92.8	13	7.31	2.54
20	Dnmt3aR882H/+ Vehicle	59.2	94.9	89.3	22.4	6.85	0.97
21	Dnmt3aR882H/+ Vehicle	60.8	94.9	88.2	23.2	5.25	0.58
22	Dnmt3aR882H/+ Vehicle	62.5	95	96.5	22.4	6.75	1.24
23	Dnmt3aR882H/+ Vehicle	61.5	94.9	96.5	25.1	5.92	1.24
24	Dnmt3aR882H/+ Vehicle	60.7	95.9	96.6	17.5	6.02	1.43
25	Dnmt3aR882H/+ Vehicle	65.6	95.9	95	16.8	6.85	2.03
Calculation of frequencies in BM
divided by 100
		Live			Lin-ve	LK	LSK
mouse	group	Lymphocytes | Freq. of Parent	Lymphocytes/Single Cells | Freq. of Parent	Lymphocytes/Single Cells/live | Freq. of Parent	Lymphocytes/Single Cells/live/Lin-ve | Freq. of Parent	Lymphocytes/Single Cells/live/Lin-ve/LK | Freq. of Parent	Lymphocytes/Single Cells/live/Lin-ve/LSK | Freq. of Parent
1	WT Vehicle	0.693	0.973	0.928	0.069	0.0681	0.0278
2	WT Vehicle	0.63	0.95	0.968	0.185	0.0699	0.0117
3	WT Vehicle	0.611	0.949	0.966	0.213	0.0638	0.0141
4	WT Vehicle	0.684	0.969	0.96	0.177	0.0547	0.0155
5	Dnmt3aR882H/+ Vehicle	0.706	0.972	0.936	0.0669	0.066	0.0393
6	Dnmt3aR882H/+ Vehicle	0.682	0.954	0.911	0.188	0.0556	0.0111
7	Dnmt3aR882H/+ Vehicle	0.602	0.947	0.89	0.164	0.0471	0.0073
8	Dnmt3aR882H/+ Vehicle	0.64	0.957	0.891	0.21	0.0504	0.006
9	Dnmt3aR882H/+ Vehicle	0.594	0.951	0.967	0.222	0.0617	0.0148
10	Dnmt3aR882H/+ Vehicle	0.59	0.943	0.964	0.209	0.0487	0.01
11	Dnmt3aR882H/+ Vehicle	0.633	0.962	0.954	0.108	0.0807	0.0188
12	WT CTPI2	0.641	0.968	0.915	0.121	0.056	0.0087
13	WT CTPI2	0.648	0.952	0.955	0.163	0.0776	0.0156
14	WT CTPI2	0.615	0.948	0.96	0.177	0.0765	0.0247
15	WT CTPI2	0.646	0.954	0.964	0.165	0.0702	0.0161
16	WT CTPI2	0.679	0.962	0.96	0.123	0.0871	0.0228
17	WT CTPI2	0.69	0.965	0.956	0.157	0.0818	0.0183
18	Dnmt3aR882H/+ Vehicle	0.651	0.965	0.927	0.135	0.072	0.0172
19	Dnmt3aR882H/+ Vehicle	0.668	0.97	0.928	0.13	0.0731	0.0254
20	Dnmt3aR882H/+ Vehicle	0.592	0.949	0.893	0.224	0.0685	0.0097
21	Dnmt3aR882H/+ Vehicle	0.608	0.949	0.882	0.232	0.0525	0.0058
22	Dnmt3aR882H/+ Vehicle	0.625	0.95	0.965	0.224	0.0675	0.0124
23	Dnmt3aR882H/+ Vehicle	0.615	0.949	0.965	0.251	0.0592	0.0124
24	Dnmt3aR882H/+ Vehicle	0.607	0.959	0.966	0.175	0.0602	0.0143
25	Dnmt3aR882H/+ Vehicle	0.656	0.959	0.95	0.168	0.0685	0.0203
calculation of frequecies based on gating strategy
		Live			Lin-ve	LK	LSK
mouse	group	Lymphocytes | Freq. of Parent	Lymphocytes/Single Cells | Freq. of Parent	Lymphocytes/Single Cells/live | Freq. of Parent	Lymphocytes/Single Cells/live/Lin-ve | Freq. of Parent	Lymphocytes/Single Cells/live/Lin-ve/LK | Freq. of Parent	Lymphocytes/Single Cells/live/Lin-ve/LSK | Freq. of Parent
1	WT Vehicle	0.693	0.674289	0.62574	0.0431761	0.00294029	0.00120029
2	WT Vehicle	0.63	0.5985	0.579348	0.107179	0.00749184	0.001254
3	WT Vehicle	0.611	0.579839	0.560124	0.119307	0.00761176	0.00168222
4	WT Vehicle	0.684	0.662796	0.636284	0.112622	0.00616044	0.00174565
5	Dnmt3aR882H/+ Vehicle	0.706	0.686232	0.642313	0.0429707	0.00283607	0.00168875
6	Dnmt3aR882H/+ Vehicle	0.682	0.650628	0.592722	0.111432	0.00619561	0.00123689
7	Dnmt3aR882H/+ Vehicle	0.602	0.570094	0.507384	0.0832109	0.00391923	0.00060744
8	Dnmt3aR882H/+ Vehicle	0.64	0.61248	0.54572	0.114601	0.0057759	0.000687607
9	Dnmt3aR882H/+ Vehicle	0.594	0.564894	0.546252	0.121268	0.00748224	0.00179477
10	Dnmt3aR882H/+ Vehicle	0.59	0.55637	0.536341	0.112095	0.00545904	0.00112095
11	Dnmt3aR882H/+ Vehicle	0.633	0.608946	0.580934	0.0627409	0.00506319	0.00117953
12	WT CTPI2	0.641	0.620488	0.567747	0.0686973	0.00384705	0.000597667
13	WT CTPI2	0.648	0.616896	0.589136	0.0960291	0.00745186	0.00149805
14	WT CTPI2	0.615	0.58302	0.559699	0.0990668	0.00757861	0.00244695
15	WT CTPI2	0.646	0.616284	0.594098	0.0980261	0.00688143	0.00157822
16	WT CTPI2	0.679	0.653198	0.62707	0.0771296	0.00671799	0.00175856
17	WT CTPI2	0.69	0.66585	0.636553	0.0999388	0.00817499	0.00182888
18	Dnmt3aR882H/+ Vehicle	0.651	0.628215	0.582355	0.078618	0.00566049	0.00135223
19	Dnmt3aR882H/+ Vehicle	0.668	0.64796	0.601307	0.0781699	0.00571422	0.00198552
20	Dnmt3aR882H/+ Vehicle	0.592	0.561808	0.501695	0.11238	0.007698	0.00109008
21	Dnmt3aR882H/+ Vehicle	0.608	0.576992	0.508907	0.118066	0.00619849	0.000684785
22	Dnmt3aR882H/+ Vehicle	0.625	0.59375	0.572969	0.128345	0.00866329	0.00159148
23	Dnmt3aR882H/+ Vehicle	0.615	0.583635	0.563208	0.141365	0.00836882	0.00175293
24	Dnmt3aR882H/+ Vehicle	0.607	0.582113	0.562321	0.0984062	0.00592405	0.00140721
25	Dnmt3aR882H/+ Vehicle	0.656	0.629104	0.597649	0.100405	0.00687774	0.00203822
final frequencies in BM
		Live			Lin-ve	LK	LSK
mouse	group	Lymphocytes | Freq. of Parent	Lymphocytes/Single Cells | Freq. of Parent	Lymphocytes/Single Cells/live | Freq. of Parent	Lymphocytes/Single Cells/live/Lin-ve | Freq. of Parent	Lymphocytes/Single Cells/live/Lin-ve/LK | Freq. of Parent	Lymphocytes/Single Cells/live/Lin-ve/LSK | Freq. of Parent
1	WT Vehicle	0.693	97.3	90.2944	6.23031	0.424284	0.173203
2	WT Vehicle	0.63	95	91.96	17.0126	1.18918	0.199047
3	WT Vehicle	0.611	94.9	91.6734	19.5264	1.24579	0.275323
4	WT Vehicle	0.684	96.9	93.024	16.4652	0.900649	0.255211
5	Dnmt3aR882H/+ Vehicle	0.706	97.2	90.9792	6.08651	0.40171	0.2392
6	Dnmt3aR882H/+ Vehicle	0.682	95.4	86.9094	16.339	0.908447	0.181363
7	Dnmt3aR882H/+ Vehicle	0.602	94.7	84.283	13.8224	0.651036	0.100904
8	Dnmt3aR882H/+ Vehicle	0.64	95.7	85.2687	17.9064	0.902484	0.107439
9	Dnmt3aR882H/+ Vehicle	0.594	95.1	91.9617	20.4155	1.25964	0.302149
10	Dnmt3aR882H/+ Vehicle	0.59	94.3	90.9052	18.9992	0.92526	0.189992
11	Dnmt3aR882H/+ Vehicle	0.633	96.2	91.7748	9.91168	0.799872	0.18634
12	WT CTPI2	0.641	96.8	88.572	10.7172	0.600164	0.0932397
13	WT CTPI2	0.648	95.2	90.916	14.8193	1.14998	0.231181
14	WT CTPI2	0.615	94.8	91.008	16.1084	1.23229	0.397878
15	WT CTPI2	0.646	95.4	91.9656	15.1743	1.06524	0.244307
16	WT CTPI2	0.679	96.2	92.352	11.3593	0.989395	0.258992
17	WT CTPI2	0.69	96.5	92.254	14.4839	1.18478	0.265055
18	Dnmt3aR882H/+ Vehicle	0.651	96.5	89.4555	12.0765	0.869507	0.207716
19	Dnmt3aR882H/+ Vehicle	0.668	97	90.016	11.7021	0.855422	0.297233
20	Dnmt3aR882H/+ Vehicle	0.592	94.9	84.7457	18.983	1.30034	0.184135
21	Dnmt3aR882H/+ Vehicle	0.608	94.9	83.7018	19.4188	1.01949	0.112629
22	Dnmt3aR882H/+ Vehicle	0.625	95	91.675	20.5352	1.38613	0.254636
23	Dnmt3aR882H/+ Vehicle	0.615	94.9	91.5785	22.9862	1.36078	0.285029
24	Dnmt3aR882H/+ Vehicle	0.607	95.9	92.6394	16.2119	0.975956	0.23183
25	Dnmt3aR882H/+ Vehicle	0.656	95.9	91.105	15.3056	1.04844	0.310704

## Sheet: f
	Dnmt3a+/+ vehcile								Dnmt3a+/+ CTPI2								Dnmt3aR882H/+ vehicle								Dnmt3aR882H/+ CTPI2
MPP3	0.121935	0.123608	0.173453	0.160018					0.158829	0.125684	0.062056	0.070587	0.194886	0.111335	0.120934		0.063403	0.153967	0.271751	0.148538	0.177409	0.154527			0.138962	0.211333	0.121714	0.075687	0.150999	0.169307	0.159731	0.215318
RAW FACS data [%]
		All cells	single cells	live	Lin-ve	LK	LSK	LT-HSC	MPP2	MPP3
mouse	group	Lymphocytes | Freq. of Parent	Lymphocytes/Single Cells | Freq. of Parent	Lymphocytes/Single Cells/live | Freq. of Parent	Lymphocytes/Single Cells/live/Lin-ve | Freq. of Parent	Lymphocytes/Single Cells/live/Lin-ve/LK | Freq. of Parent	Lymphocytes/Single Cells/live/Lin-ve/LSK | Freq. of Parent	Lymphocytes/Single Cells/live/Lin-ve/LSK/LT-HSC | Freq. of Parent	Lymphocytes/Single Cells/live/Lin-ve/LSK/MPP2 | Freq. of Parent	Lymphocytes/Single Cells/live/Lin-ve/LSK/MPP3 | Freq. of Parent
1	WT Vehicle	69.3	97.3	92.8	6.9	6.81	2.78	7.54	11.8	70.4
2	WT Vehicle	63	95	96.8	18.5	6.99	1.17	11	9.15	62.1
3	WT Vehicle	61.1	94.9	96.6	21.3	6.38	1.41	8.09	9.55	63
4	WT Vehicle	68.4	96.9	96	17.7	5.47	1.55	8.67	14.2	62.7
5	Dnmt3aR882H/+ Vehicle	70.6	97.2	93.6	6.69	6.6	3.93	9.1	9.18	66.4
6	Dnmt3aR882H/+ Vehicle	68.2	95.4	91.1	18.8	5.56	1.11	6.81	9.86	69.3
7	Dnmt3aR882H/+ Vehicle	60.2	94.7	89	16.4	4.71	0.73	10.5	13.1	61.5
8	Dnmt3aR882H/+ Vehicle	64	95.7	89.1	21	5.04	0.6	8.19	17	65.7
9	Dnmt3aR882H/+ Vehicle	59.4	95.1	96.7	22.2	6.17	1.48	8.82	11	64.5
10	Dnmt3aR882H/+ Vehicle	59	94.3	96.4	20.9	4.87	1	10.4	12.4	58.6
11	Dnmt3aR882H/+ Vehicle	63.3	96.2	95.4	10.8	8.07	1.88	7.92	21.2	64.9
12	WT CTPI2	64.1	96.8	91.5	12.1	5.6	0.87	9.08	10.9	68
13	WT CTPI2	64.8	95.2	95.5	16.3	7.76	1.56	8.54	9.02	66.6
14	WT CTPI2	61.5	94.8	96	17.7	7.65	2.47	7.16	11.5	68.3
15	WT CTPI2	64.6	95.4	96.4	16.5	7.02	1.61	7.67	13.1	60.8
16	WT CTPI2	67.9	96.2	96	12.3	8.71	2.28	7.03	12.7	68.5
17	WT CTPI2	69	96.5	95.6	15.7	8.18	1.83	8.21	13.8	58.3
18	Dnmt3aR882H/+ Vehicle	65.1	96.5	92.7	13.5	7.2	1.72	10.1	12	66.9
19	Dnmt3aR882H/+ Vehicle	66.8	97	92.8	13	7.31	2.54	7.8	10.5	71.1
20	Dnmt3aR882H/+ Vehicle	59.2	94.9	89.3	22.4	6.85	0.97	9.11	13.2	66.1
21	Dnmt3aR882H/+ Vehicle	60.8	94.9	88.2	23.2	5.25	0.58	6.85	16.9	67.2
22	Dnmt3aR882H/+ Vehicle	62.5	95	96.5	22.4	6.75	1.24	9.34	9.02	59.3
23	Dnmt3aR882H/+ Vehicle	61.5	94.9	96.5	25.1	5.92	1.24	10.2	8.43	59.4
24	Dnmt3aR882H/+ Vehicle	60.7	95.9	96.6	17.5	6.02	1.43	8.27	10.3	68.9
25	Dnmt3aR882H/+ Vehicle	65.6	95.9	95	16.8	6.85	2.03	5.67	20.6	69.3
Calculation:
step1:
divided by 100
		Live			Lin-ve	LK	LSK	LT-HSC	MPP2	MPP3
mouse	group	Lymphocytes | Freq. of Parent	Lymphocytes/Single Cells | Freq. of Parent	Lymphocytes/Single Cells/live | Freq. of Parent	Lymphocytes/Single Cells/live/Lin-ve | Freq. of Parent	Lymphocytes/Single Cells/live/Lin-ve/LK | Freq. of Parent	Lymphocytes/Single Cells/live/Lin-ve/LSK | Freq. of Parent	Lymphocytes/Single Cells/live/Lin-ve/LSK/LT-HSC | Freq. of Parent	Lymphocytes/Single Cells/live/Lin-ve/LSK/MPP2 | Freq. of Parent	Lymphocytes/Single Cells/live/Lin-ve/LSK/MPP3 | Freq. of Parent
1	WT Vehicle	0.693	0.973	0.928	0.069	0.0681	0.0278	0.0754	0.118	0.704
2	WT Vehicle	0.63	0.95	0.968	0.185	0.0699	0.0117	0.11	0.0915	0.621
3	WT Vehicle	0.611	0.949	0.966	0.213	0.0638	0.0141	0.0809	0.0955	0.63
4	WT Vehicle	0.684	0.969	0.96	0.177	0.0547	0.0155	0.0867	0.142	0.627
5	Dnmt3aR882H/+ Vehicle	0.706	0.972	0.936	0.0669	0.066	0.0393	0.091	0.0918	0.664
6	Dnmt3aR882H/+ Vehicle	0.682	0.954	0.911	0.188	0.0556	0.0111	0.0681	0.0986	0.693
7	Dnmt3aR882H/+ Vehicle	0.602	0.947	0.89	0.164	0.0471	0.0073	0.105	0.131	0.615
8	Dnmt3aR882H/+ Vehicle	0.64	0.957	0.891	0.21	0.0504	0.006	0.0819	0.17	0.657
9	Dnmt3aR882H/+ Vehicle	0.594	0.951	0.967	0.222	0.0617	0.0148	0.0882	0.11	0.645
10	Dnmt3aR882H/+ Vehicle	0.59	0.943	0.964	0.209	0.0487	0.01	0.104	0.124	0.586
11	Dnmt3aR882H/+ Vehicle	0.633	0.962	0.954	0.108	0.0807	0.0188	0.0792	0.212	0.649
12	WT CTPI2	0.641	0.968	0.915	0.121	0.056	0.0087	0.0908	0.109	0.68
13	WT CTPI2	0.648	0.952	0.955	0.163	0.0776	0.0156	0.0854	0.0902	0.666
14	WT CTPI2	0.615	0.948	0.96	0.177	0.0765	0.0247	0.0716	0.115	0.683
15	WT CTPI2	0.646	0.954	0.964	0.165	0.0702	0.0161	0.0767	0.131	0.608
16	WT CTPI2	0.679	0.962	0.96	0.123	0.0871	0.0228	0.0703	0.127	0.685
17	WT CTPI2	0.69	0.965	0.956	0.157	0.0818	0.0183	0.0821	0.138	0.583
18	Dnmt3aR882H/+ Vehicle	0.651	0.965	0.927	0.135	0.072	0.0172	0.101	0.12	0.669
19	Dnmt3aR882H/+ Vehicle	0.668	0.97	0.928	0.13	0.0731	0.0254	0.078	0.105	0.711
20	Dnmt3aR882H/+ Vehicle	0.592	0.949	0.893	0.224	0.0685	0.0097	0.0911	0.132	0.661
21	Dnmt3aR882H/+ Vehicle	0.608	0.949	0.882	0.232	0.0525	0.0058	0.0685	0.169	0.672
22	Dnmt3aR882H/+ Vehicle	0.625	0.95	0.965	0.224	0.0675	0.0124	0.0934	0.0902	0.593
23	Dnmt3aR882H/+ Vehicle	0.615	0.949	0.965	0.251	0.0592	0.0124	0.102	0.0843	0.594
24	Dnmt3aR882H/+ Vehicle	0.607	0.959	0.966	0.175	0.0602	0.0143	0.0827	0.103	0.689
25	Dnmt3aR882H/+ Vehicle	0.656	0.959	0.95	0.168	0.0685	0.0203	0.0567	0.206	0.693
Calculation, step 2: Frequencies were calculated based on the gating strategy, where the proportions of cells in consecutive gates were multiplied by each other.
		Live			Lin-ve	LK	LSK	LT-HSC	MPP2	MPP3
mouse	group	Lymphocytes | Freq. of Parent	Lymphocytes/Single Cells | Freq. of Parent	Lymphocytes/Single Cells/live | Freq. of Parent	Lymphocytes/Single Cells/live/Lin-ve | Freq. of Parent	Lymphocytes/Single Cells/live/Lin-ve/LK | Freq. of Parent	Lymphocytes/Single Cells/live/Lin-ve/LSK | Freq. of Parent	Lymphocytes/Single Cells/live/Lin-ve/LSK/LT-HSC | Freq. of Parent	Lymphocytes/Single Cells/live/Lin-ve/LSK/MPP2 | Freq. of Parent	Lymphocytes/Single Cells/live/Lin-ve/LSK/MPP3 | Freq. of Parent
1	WT Vehicle	0.693	0.674289	0.62574	0.0431761	0.00294029	0.00120029	9.05022e-05	0.000141635	0.000845008
2	WT Vehicle	0.63	0.5985	0.579348	0.107179	0.00749184	0.001254	0.00013794	0.000114741	0.000778733
3	WT Vehicle	0.611	0.579839	0.560124	0.119307	0.00761176	0.00168222	0.000136092	0.000160652	0.0010598
4	WT Vehicle	0.684	0.662796	0.636284	0.112622	0.00616044	0.00174565	0.000151347	0.000247882	0.00109452
5	Dnmt3aR882H/+ Vehicle	0.706	0.686232	0.642313	0.0429707	0.00283607	0.00168875	0.000153676	0.000155027	0.00112133
6	Dnmt3aR882H/+ Vehicle	0.682	0.650628	0.592722	0.111432	0.00619561	0.00123689	8.42324e-05	0.000121958	0.000857166
7	Dnmt3aR882H/+ Vehicle	0.602	0.570094	0.507384	0.0832109	0.00391923	0.00060744	6.37812e-05	7.95746e-05	0.000373575
8	Dnmt3aR882H/+ Vehicle	0.64	0.61248	0.54572	0.114601	0.0057759	0.000687607	5.6315e-05	0.000116893	0.000451758
9	Dnmt3aR882H/+ Vehicle	0.594	0.564894	0.546252	0.121268	0.00748224	0.00179477	0.000158298	0.000197424	0.00115762
10	Dnmt3aR882H/+ Vehicle	0.59	0.55637	0.536341	0.112095	0.00545904	0.00112095	0.000116579	0.000138998	0.000656878
11	Dnmt3aR882H/+ Vehicle	0.633	0.608946	0.580934	0.0627409	0.00506319	0.00117953	9.34187e-05	0.00025006	0.000765515
12	WT CTPI2	0.641	0.620488	0.567747	0.0686973	0.00384705	0.000597667	5.42681e-05	6.51457e-05	0.000406413
13	WT CTPI2	0.648	0.616896	0.589136	0.0960291	0.00745186	0.00149805	0.000127934	0.000135124	0.000997704
14	WT CTPI2	0.615	0.58302	0.559699	0.0990668	0.00757861	0.00244695	0.000175202	0.000281399	0.00167127
15	WT CTPI2	0.646	0.616284	0.594098	0.0980261	0.00688143	0.00157822	0.00012105	0.000206747	0.000959558
16	WT CTPI2	0.679	0.653198	0.62707	0.0771296	0.00671799	0.00175856	0.000123626	0.000223337	0.00120461
17	WT CTPI2	0.69	0.66585	0.636553	0.0999388	0.00817499	0.00182888	0.000150151	0.000252385	0.00106624
18	Dnmt3aR882H/+ Vehicle	0.651	0.628215	0.582355	0.078618	0.00566049	0.00135223	0.000136575	0.000162267	0.000904641
19	Dnmt3aR882H/+ Vehicle	0.668	0.64796	0.601307	0.0781699	0.00571422	0.00198552	0.00015487	0.000208479	0.0014117
20	Dnmt3aR882H/+ Vehicle	0.592	0.561808	0.501695	0.11238	0.007698	0.00109008	9.93065e-05	0.000143891	0.000720544
21	Dnmt3aR882H/+ Vehicle	0.608	0.576992	0.508907	0.118066	0.00619849	0.000684785	4.69078e-05	0.000115729	0.000460176
22	Dnmt3aR882H/+ Vehicle	0.625	0.59375	0.572969	0.128345	0.00866329	0.00159148	0.000148644	0.000143551	0.000943746
23	Dnmt3aR882H/+ Vehicle	0.615	0.583635	0.563208	0.141365	0.00836882	0.00175293	0.000178799	0.000147772	0.00104124
24	Dnmt3aR882H/+ Vehicle	0.607	0.582113	0.562321	0.0984062	0.00592405	0.00140721	0.000116376	0.000144942	0.000969567
25	Dnmt3aR882H/+ Vehicle	0.656	0.629104	0.597649	0.100405	0.00687774	0.00203822	0.000115567	0.000419874	0.00141249
step3: final frequencies in BM: calculation of % of each population in BM
		Live			Lin-ve	LK	LSK	LT-HSC	MPP2	MPP3
mouse	group	Lymphocytes | Freq. of Parent	Lymphocytes/Single Cells | Freq. of Parent	Lymphocytes/Single Cells/live | Freq. of Parent	Lymphocytes/Single Cells/live/Lin-ve | Freq. of Parent	Lymphocytes/Single Cells/live/Lin-ve/LK | Freq. of Parent	Lymphocytes/Single Cells/live/Lin-ve/LSK | Freq. of Parent	Lymphocytes/Single Cells/live/Lin-ve/LSK/LT-HSC | Freq. of Parent	Lymphocytes/Single Cells/live/Lin-ve/LSK/MPP2 | Freq. of Parent	Lymphocytes/Single Cells/live/Lin-ve/LSK/MPP3 | Freq. of Parent
1	WT Vehicle	0.693	97.3	90.2944	6.23031	0.424284	0.173203	0.0130595	0.0204379	0.121935
2	WT Vehicle	0.63	95	91.96	17.0126	1.18918	0.199047	0.0218952	0.0182128	0.123608
3	WT Vehicle	0.611	94.9	91.6734	19.5264	1.24579	0.275323	0.0222736	0.0262933	0.173453
4	WT Vehicle	0.684	96.9	93.024	16.4652	0.900649	0.255211	0.0221268	0.03624	0.160018
5	Dnmt3aR882H/+ Vehicle	0.706	97.2	90.9792	6.08651	0.40171	0.2392	0.0217672	0.0219585	0.158829
6	Dnmt3aR882H/+ Vehicle	0.682	95.4	86.9094	16.339	0.908447	0.181363	0.0123508	0.0178823	0.125684
7	Dnmt3aR882H/+ Vehicle	0.602	94.7	84.283	13.8224	0.651036	0.100904	0.0105949	0.0132184	0.0620557
8	Dnmt3aR882H/+ Vehicle	0.64	95.7	85.2687	17.9064	0.902484	0.107439	0.00879922	0.0182646	0.0705871
9	Dnmt3aR882H/+ Vehicle	0.594	95.1	91.9617	20.4155	1.25964	0.302149	0.0266496	0.0332364	0.194886
10	Dnmt3aR882H/+ Vehicle	0.59	94.3	90.9052	18.9992	0.92526	0.189992	0.0197592	0.023559	0.111335
11	Dnmt3aR882H/+ Vehicle	0.633	96.2	91.7748	9.91168	0.799872	0.18634	0.0147581	0.039504	0.120934
12	WT CTPI2	0.641	96.8	88.572	10.7172	0.600164	0.0932397	0.00846617	0.0101631	0.063403
13	WT CTPI2	0.648	95.2	90.916	14.8193	1.14998	0.231181	0.0197429	0.0208525	0.153967
14	WT CTPI2	0.615	94.8	91.008	16.1084	1.23229	0.397878	0.0284881	0.045756	0.271751
15	WT CTPI2	0.646	95.4	91.9656	15.1743	1.06524	0.244307	0.0187383	0.0320042	0.148538
16	WT CTPI2	0.679	96.2	92.352	11.3593	0.989395	0.258992	0.0182071	0.032892	0.177409
17	WT CTPI2	0.69	96.5	92.254	14.4839	1.18478	0.265055	0.021761	0.0365776	0.154527
18	Dnmt3aR882H/+ Vehicle	0.651	96.5	89.4555	12.0765	0.869507	0.207716	0.0209793	0.0249259	0.138962
19	Dnmt3aR882H/+ Vehicle	0.668	97	90.016	11.7021	0.855422	0.297233	0.0231842	0.0312094	0.211333
20	Dnmt3aR882H/+ Vehicle	0.592	94.9	84.7457	18.983	1.30034	0.184135	0.0167747	0.0243059	0.121714
21	Dnmt3aR882H/+ Vehicle	0.608	94.9	83.7018	19.4188	1.01949	0.112629	0.0077151	0.0190343	0.0756868
22	Dnmt3aR882H/+ Vehicle	0.625	95	91.675	20.5352	1.38613	0.254636	0.023783	0.0229682	0.150999
23	Dnmt3aR882H/+ Vehicle	0.615	94.9	91.5785	22.9862	1.36078	0.285029	0.029073	0.0240279	0.169307
24	Dnmt3aR882H/+ Vehicle	0.607	95.9	92.6394	16.2119	0.975956	0.23183	0.0191723	0.0238785	0.159731
25	Dnmt3aR882H/+ Vehicle	0.656	95.9	91.105	15.3056	1.04844	0.310704	0.0176169	0.0640051	0.215318

## Sheet: g
	Dnmt3a+/+ vehcile								Dnmt3a+/+ CTPI2								Dnmt3aR882H/+ vehicle								Dnmt3aR882H/+ CTPI2
MPP2	0.020438	0.018213	0.026293	0.03624					0.021959	0.017882	0.013218	0.018265	0.033236	0.023559	0.039504		0.010163	0.020853	0.045756	0.032004	0.032892	0.036578			0.024926	0.031209	0.024306	0.019034	0.022968	0.024028	0.023879	0.064005
RAW FACS data [%]
		All cells	single cells	live	Lin-ve	LK	LSK	LT-HSC	MPP2
mouse	group	Lymphocytes | Freq. of Parent	Lymphocytes/Single Cells | Freq. of Parent	Lymphocytes/Single Cells/live | Freq. of Parent	Lymphocytes/Single Cells/live/Lin-ve | Freq. of Parent	Lymphocytes/Single Cells/live/Lin-ve/LK | Freq. of Parent	Lymphocytes/Single Cells/live/Lin-ve/LSK | Freq. of Parent	Lymphocytes/Single Cells/live/Lin-ve/LSK/LT-HSC | Freq. of Parent	Lymphocytes/Single Cells/live/Lin-ve/LSK/MPP2 | Freq. of Parent
1	WT Vehicle	69.3	97.3	92.8	6.9	6.81	2.78	7.54	11.8
2	WT Vehicle	63	95	96.8	18.5	6.99	1.17	11	9.15
3	WT Vehicle	61.1	94.9	96.6	21.3	6.38	1.41	8.09	9.55
4	WT Vehicle	68.4	96.9	96	17.7	5.47	1.55	8.67	14.2
5	Dnmt3aR882H/+ Vehicle	70.6	97.2	93.6	6.69	6.6	3.93	9.1	9.18
6	Dnmt3aR882H/+ Vehicle	68.2	95.4	91.1	18.8	5.56	1.11	6.81	9.86
7	Dnmt3aR882H/+ Vehicle	60.2	94.7	89	16.4	4.71	0.73	10.5	13.1
8	Dnmt3aR882H/+ Vehicle	64	95.7	89.1	21	5.04	0.6	8.19	17
9	Dnmt3aR882H/+ Vehicle	59.4	95.1	96.7	22.2	6.17	1.48	8.82	11
10	Dnmt3aR882H/+ Vehicle	59	94.3	96.4	20.9	4.87	1	10.4	12.4
11	Dnmt3aR882H/+ Vehicle	63.3	96.2	95.4	10.8	8.07	1.88	7.92	21.2
12	WT CTPI2	64.1	96.8	91.5	12.1	5.6	0.87	9.08	10.9
13	WT CTPI2	64.8	95.2	95.5	16.3	7.76	1.56	8.54	9.02
14	WT CTPI2	61.5	94.8	96	17.7	7.65	2.47	7.16	11.5
15	WT CTPI2	64.6	95.4	96.4	16.5	7.02	1.61	7.67	13.1
16	WT CTPI2	67.9	96.2	96	12.3	8.71	2.28	7.03	12.7
17	WT CTPI2	69	96.5	95.6	15.7	8.18	1.83	8.21	13.8
18	Dnmt3aR882H/+ Vehicle	65.1	96.5	92.7	13.5	7.2	1.72	10.1	12
19	Dnmt3aR882H/+ Vehicle	66.8	97	92.8	13	7.31	2.54	7.8	10.5
20	Dnmt3aR882H/+ Vehicle	59.2	94.9	89.3	22.4	6.85	0.97	9.11	13.2
21	Dnmt3aR882H/+ Vehicle	60.8	94.9	88.2	23.2	5.25	0.58	6.85	16.9
22	Dnmt3aR882H/+ Vehicle	62.5	95	96.5	22.4	6.75	1.24	9.34	9.02
23	Dnmt3aR882H/+ Vehicle	61.5	94.9	96.5	25.1	5.92	1.24	10.2	8.43
24	Dnmt3aR882H/+ Vehicle	60.7	95.9	96.6	17.5	6.02	1.43	8.27	10.3
25	Dnmt3aR882H/+ Vehicle	65.6	95.9	95	16.8	6.85	2.03	5.67	20.6
Calculation
Step1:
divided by 100
		Live			Lin-ve	LK	LSK	LT-HSC	MPP2
mouse	group	Lymphocytes | Freq. of Parent	Lymphocytes/Single Cells | Freq. of Parent	Lymphocytes/Single Cells/live | Freq. of Parent	Lymphocytes/Single Cells/live/Lin-ve | Freq. of Parent	Lymphocytes/Single Cells/live/Lin-ve/LK | Freq. of Parent	Lymphocytes/Single Cells/live/Lin-ve/LSK | Freq. of Parent	Lymphocytes/Single Cells/live/Lin-ve/LSK/LT-HSC | Freq. of Parent	Lymphocytes/Single Cells/live/Lin-ve/LSK/MPP2 | Freq. of Parent
1	WT Vehicle	0.693	0.973	0.928	0.069	0.0681	0.0278	0.0754	0.118
2	WT Vehicle	0.63	0.95	0.968	0.185	0.0699	0.0117	0.11	0.0915
3	WT Vehicle	0.611	0.949	0.966	0.213	0.0638	0.0141	0.0809	0.0955
4	WT Vehicle	0.684	0.969	0.96	0.177	0.0547	0.0155	0.0867	0.142
5	Dnmt3aR882H/+ Vehicle	0.706	0.972	0.936	0.0669	0.066	0.0393	0.091	0.0918
6	Dnmt3aR882H/+ Vehicle	0.682	0.954	0.911	0.188	0.0556	0.0111	0.0681	0.0986
7	Dnmt3aR882H/+ Vehicle	0.602	0.947	0.89	0.164	0.0471	0.0073	0.105	0.131
8	Dnmt3aR882H/+ Vehicle	0.64	0.957	0.891	0.21	0.0504	0.006	0.0819	0.17
9	Dnmt3aR882H/+ Vehicle	0.594	0.951	0.967	0.222	0.0617	0.0148	0.0882	0.11
10	Dnmt3aR882H/+ Vehicle	0.59	0.943	0.964	0.209	0.0487	0.01	0.104	0.124
11	Dnmt3aR882H/+ Vehicle	0.633	0.962	0.954	0.108	0.0807	0.0188	0.0792	0.212
12	WT CTPI2	0.641	0.968	0.915	0.121	0.056	0.0087	0.0908	0.109
13	WT CTPI2	0.648	0.952	0.955	0.163	0.0776	0.0156	0.0854	0.0902
14	WT CTPI2	0.615	0.948	0.96	0.177	0.0765	0.0247	0.0716	0.115
15	WT CTPI2	0.646	0.954	0.964	0.165	0.0702	0.0161	0.0767	0.131
16	WT CTPI2	0.679	0.962	0.96	0.123	0.0871	0.0228	0.0703	0.127
17	WT CTPI2	0.69	0.965	0.956	0.157	0.0818	0.0183	0.0821	0.138
18	Dnmt3aR882H/+ Vehicle	0.651	0.965	0.927	0.135	0.072	0.0172	0.101	0.12
19	Dnmt3aR882H/+ Vehicle	0.668	0.97	0.928	0.13	0.0731	0.0254	0.078	0.105
20	Dnmt3aR882H/+ Vehicle	0.592	0.949	0.893	0.224	0.0685	0.0097	0.0911	0.132
21	Dnmt3aR882H/+ Vehicle	0.608	0.949	0.882	0.232	0.0525	0.0058	0.0685	0.169
22	Dnmt3aR882H/+ Vehicle	0.625	0.95	0.965	0.224	0.0675	0.0124	0.0934	0.0902
23	Dnmt3aR882H/+ Vehicle	0.615	0.949	0.965	0.251	0.0592	0.0124	0.102	0.0843
24	Dnmt3aR882H/+ Vehicle	0.607	0.959	0.966	0.175	0.0602	0.0143	0.0827	0.103
25	Dnmt3aR882H/+ Vehicle	0.656	0.959	0.95	0.168	0.0685	0.0203	0.0567	0.206
Calculation, step 2: Frequencies were calculated based on the gating strategy, where the proportions of cells in consecutive gates were multiplied by each other.
		Live			Lin-ve	LK	LSK	LT-HSC	MPP2
mouse	group	Lymphocytes | Freq. of Parent	Lymphocytes/Single Cells | Freq. of Parent	Lymphocytes/Single Cells/live | Freq. of Parent	Lymphocytes/Single Cells/live/Lin-ve | Freq. of Parent	Lymphocytes/Single Cells/live/Lin-ve/LK | Freq. of Parent	Lymphocytes/Single Cells/live/Lin-ve/LSK | Freq. of Parent	Lymphocytes/Single Cells/live/Lin-ve/LSK/LT-HSC | Freq. of Parent	Lymphocytes/Single Cells/live/Lin-ve/LSK/MPP2 | Freq. of Parent
1	WT Vehicle	0.693	0.674289	0.62574	0.0431761	0.00294029	0.00120029	9.05022e-05	0.000141635
2	WT Vehicle	0.63	0.5985	0.579348	0.107179	0.00749184	0.001254	0.00013794	0.000114741
3	WT Vehicle	0.611	0.579839	0.560124	0.119307	0.00761176	0.00168222	0.000136092	0.000160652
4	WT Vehicle	0.684	0.662796	0.636284	0.112622	0.00616044	0.00174565	0.000151347	0.000247882
5	Dnmt3aR882H/+ Vehicle	0.706	0.686232	0.642313	0.0429707	0.00283607	0.00168875	0.000153676	0.000155027
6	Dnmt3aR882H/+ Vehicle	0.682	0.650628	0.592722	0.111432	0.00619561	0.00123689	8.42324e-05	0.000121958
7	Dnmt3aR882H/+ Vehicle	0.602	0.570094	0.507384	0.0832109	0.00391923	0.00060744	6.37812e-05	7.95746e-05
8	Dnmt3aR882H/+ Vehicle	0.64	0.61248	0.54572	0.114601	0.0057759	0.000687607	5.6315e-05	0.000116893
9	Dnmt3aR882H/+ Vehicle	0.594	0.564894	0.546252	0.121268	0.00748224	0.00179477	0.000158298	0.000197424
10	Dnmt3aR882H/+ Vehicle	0.59	0.55637	0.536341	0.112095	0.00545904	0.00112095	0.000116579	0.000138998
11	Dnmt3aR882H/+ Vehicle	0.633	0.608946	0.580934	0.0627409	0.00506319	0.00117953	9.34187e-05	0.00025006
12	WT CTPI2	0.641	0.620488	0.567747	0.0686973	0.00384705	0.000597667	5.42681e-05	6.51457e-05
13	WT CTPI2	0.648	0.616896	0.589136	0.0960291	0.00745186	0.00149805	0.000127934	0.000135124
14	WT CTPI2	0.615	0.58302	0.559699	0.0990668	0.00757861	0.00244695	0.000175202	0.000281399
15	WT CTPI2	0.646	0.616284	0.594098	0.0980261	0.00688143	0.00157822	0.00012105	0.000206747
16	WT CTPI2	0.679	0.653198	0.62707	0.0771296	0.00671799	0.00175856	0.000123626	0.000223337
17	WT CTPI2	0.69	0.66585	0.636553	0.0999388	0.00817499	0.00182888	0.000150151	0.000252385
18	Dnmt3aR882H/+ Vehicle	0.651	0.628215	0.582355	0.078618	0.00566049	0.00135223	0.000136575	0.000162267
19	Dnmt3aR882H/+ Vehicle	0.668	0.64796	0.601307	0.0781699	0.00571422	0.00198552	0.00015487	0.000208479
20	Dnmt3aR882H/+ Vehicle	0.592	0.561808	0.501695	0.11238	0.007698	0.00109008	9.93065e-05	0.000143891
21	Dnmt3aR882H/+ Vehicle	0.608	0.576992	0.508907	0.118066	0.00619849	0.000684785	4.69078e-05	0.000115729
22	Dnmt3aR882H/+ Vehicle	0.625	0.59375	0.572969	0.128345	0.00866329	0.00159148	0.000148644	0.000143551
23	Dnmt3aR882H/+ Vehicle	0.615	0.583635	0.563208	0.141365	0.00836882	0.00175293	0.000178799	0.000147772
24	Dnmt3aR882H/+ Vehicle	0.607	0.582113	0.562321	0.0984062	0.00592405	0.00140721	0.000116376	0.000144942
25	Dnmt3aR882H/+ Vehicle	0.656	0.629104	0.597649	0.100405	0.00687774	0.00203822	0.000115567	0.000419874
Step3: final frequencies in BM: calculation of % of each population in BM
		Live			Lin-ve	LK	LSK	LT-HSC	MPP2
mouse	group	Lymphocytes | Freq. of Parent	Lymphocytes/Single Cells | Freq. of Parent	Lymphocytes/Single Cells/live | Freq. of Parent	Lymphocytes/Single Cells/live/Lin-ve | Freq. of Parent	Lymphocytes/Single Cells/live/Lin-ve/LK | Freq. of Parent	Lymphocytes/Single Cells/live/Lin-ve/LSK | Freq. of Parent	Lymphocytes/Single Cells/live/Lin-ve/LSK/LT-HSC | Freq. of Parent	Lymphocytes/Single Cells/live/Lin-ve/LSK/MPP2 | Freq. of Parent
1	WT Vehicle	0.693	97.3	90.2944	6.23031	0.424284	0.173203	0.0130595	0.0204379
2	WT Vehicle	0.63	95	91.96	17.0126	1.18918	0.199047	0.0218952	0.0182128
3	WT Vehicle	0.611	94.9	91.6734	19.5264	1.24579	0.275323	0.0222736	0.0262933
4	WT Vehicle	0.684	96.9	93.024	16.4652	0.900649	0.255211	0.0221268	0.03624
5	Dnmt3aR882H/+ Vehicle	0.706	97.2	90.9792	6.08651	0.40171	0.2392	0.0217672	0.0219585
6	Dnmt3aR882H/+ Vehicle	0.682	95.4	86.9094	16.339	0.908447	0.181363	0.0123508	0.0178823
7	Dnmt3aR882H/+ Vehicle	0.602	94.7	84.283	13.8224	0.651036	0.100904	0.0105949	0.0132184
8	Dnmt3aR882H/+ Vehicle	0.64	95.7	85.2687	17.9064	0.902484	0.107439	0.00879922	0.0182646
9	Dnmt3aR882H/+ Vehicle	0.594	95.1	91.9617	20.4155	1.25964	0.302149	0.0266496	0.0332364
10	Dnmt3aR882H/+ Vehicle	0.59	94.3	90.9052	18.9992	0.92526	0.189992	0.0197592	0.023559
11	Dnmt3aR882H/+ Vehicle	0.633	96.2	91.7748	9.91168	0.799872	0.18634	0.0147581	0.039504
12	WT CTPI2	0.641	96.8	88.572	10.7172	0.600164	0.0932397	0.00846617	0.0101631
13	WT CTPI2	0.648	95.2	90.916	14.8193	1.14998	0.231181	0.0197429	0.0208525
14	WT CTPI2	0.615	94.8	91.008	16.1084	1.23229	0.397878	0.0284881	0.045756
15	WT CTPI2	0.646	95.4	91.9656	15.1743	1.06524	0.244307	0.0187383	0.0320042
16	WT CTPI2	0.679	96.2	92.352	11.3593	0.989395	0.258992	0.0182071	0.032892
17	WT CTPI2	0.69	96.5	92.254	14.4839	1.18478	0.265055	0.021761	0.0365776
18	Dnmt3aR882H/+ Vehicle	0.651	96.5	89.4555	12.0765	0.869507	0.207716	0.0209793	0.0249259
19	Dnmt3aR882H/+ Vehicle	0.668	97	90.016	11.7021	0.855422	0.297233	0.0231842	0.0312094
20	Dnmt3aR882H/+ Vehicle	0.592	94.9	84.7457	18.983	1.30034	0.184135	0.0167747	0.0243059
21	Dnmt3aR882H/+ Vehicle	0.608	94.9	83.7018	19.4188	1.01949	0.112629	0.0077151	0.0190343
22	Dnmt3aR882H/+ Vehicle	0.625	95	91.675	20.5352	1.38613	0.254636	0.023783	0.0229682
23	Dnmt3aR882H/+ Vehicle	0.615	94.9	91.5785	22.9862	1.36078	0.285029	0.029073	0.0240279
24	Dnmt3aR882H/+ Vehicle	0.607	95.9	92.6394	16.2119	0.975956	0.23183	0.0191723	0.0238785
25	Dnmt3aR882H/+ Vehicle	0.656	95.9	91.105	15.3056	1.04844	0.310704	0.0176169	0.0640051

## Sheet: h
	Dnmt3a+/+ vehcile (primary)							Dnmt3a+/+ CTPI2 (primary)							Dnmt3aR882H/+ vehicle (primary)							Dnmt3aR882H/+ CTPI2 (primary)
B cells	3.11	26.9	22.5					2.56	10.7	15.5	16.2	22.3	24.9		11	16.7	15.6	18.3				10.4	8.69	20.8	22.8	29.5	24.8	24.1
Myeloid cells	73.5	58.7	59.1					78.4	53.4	42.5	43	63.8	59		60.2	68.8	66.8	67.4				49.3	58.1	34.9	36.3	52.1	55.8	64.2
T cells	1.4	3.72	4.11					1.56	2.74	4.31	3.88	3.47	3.07		1.63	4	3.79	3.19				2.48	2.53	3.9	3.39	2.71	3.48	1.93

## Sheet: i
	Dnmt3aR882H/+ vehicle TR						Dnmt3aR882H/+ CTPI2 TR						Dnmt3a+/+ vehicle TR						Dnmt3a+/+ CTPI2 TR
4	79	66.2	73.2	73.2	67.6		67.8182	64.2727	65.5455	58.4545	63.9091	64.9091	54.9	41.6	45.4	43.2	57.4		40.339	68.052	40.125	55.426	53.821
8	71.4	74.6	77.3	73.8	71.1		67.3636	64.0909	75.3636	70.2727	65.9091	66.9091	56.5	51.8	56.4	66.1	55.9		54.57	67.838	65.163	61.632	57.138
12	74	77.4	80	78.6	68.1		73.8182	68.7273	74.4545	71.0909	67.2727	71.3636	60.3	60.6	58	77.6	49		61.311	73.937	61.846	66.233	63.665
16	83	86.5	79	83.5	86.8		67.9091	72.2727	75.6364	74.3636	73.1818		74.9	66.6	64.9	74.4	64.7		71.797	78.003	65.056	72.332	70.834

## Sheet: j
	Dnmt3aR882H/+ vehicle TR						Dnmt3aR882H/+ CTPI2 TR						Dnmt3a+/+ vehicle TR						Dnmt3a+/+ CTPI2 TR
4	17.5	25.3	25.1	23.6	23.6		20.9091	19	22.9091	29.7273	23.2727	23.8182	43.3	43	53.2	45.5	41		44.405	35.631	64.628	42.693	50.932
8	14.3	10.9	11	13.7	10.9		12.1818	9.05454	5.99091	10.2727	11.3636	12.9091	22.3	25.9	13.1	19.5	21.3		21.4	22.149	20.544	24.931	19.26
12	7.75	6.16	6.08	5.93	11.9		5.87273	5.28182	1.72727	9.63636	5.81818	9	15.8	7.33	11.7	4.55	14.9		11.449	7.6505	7.2439	9.309	14.552
16	4.33	2.74	5.12	3.33	6.87		6.83636	4.75455	2.14546	9.45454	1.95454		8.94	4.55	9.67	6.36	12.5		7.2653	5.4035	5.3072	5.992	9.6728

## Sheet: k
	Dnmt3aR882H/+ vehicle TR						Dnmt3aR882H/+ CTPI2 TR						Dnmt3a+/+ vehicle TR						Dnmt3a+/+ CTPI2 TR
4	2.69	7.87	1.23	2.74	8.22		1.65454	7.03636	2.03636	2.34545	3.16364	1.34546	0.83	14.8	0.79	10.6	0.93		21.828	2.782	1.5622	8.5707	0.8025
8	12.3	12.8	10.1	11.1	16.7		9.63636	15.7273	8.08182	8.52727	12	9.45454	18.6	19.8	28.5	12.9	20.9		28.034	15.301	19.153	18.404	28.034
12	16.2	15	12.3	13.8	18.3		9.72727	15.1818	13.7273	8.64546	16.9091	9.18182	22	30.3	28.9	16.6	33.7		31.779	23.326	35.31	29.746	26.75
16	11.4	9.29	14.4	12.3	4.91		14.9091	12.8182	12.2727	6.00909	15		15	27.5	23.2	17.9	21.9		26.215	22.363	35.31	27.285	24.503

[truncated: 9 more sheets: l, m, n, o, p, q, r, s, t]
