# Supplementary material for: Mitochondrial metabolism sustains DNMT3A-R882-mutant clonal haematopoiesis
Source: Nature. 2025 Apr 16;642(8067):431–41. doi: 10.1038/s41586-025-08980-6 (PMC12158785; doi:10.1038/s41586-025-08980-6)
Supplement: Supplementary file 18 — Source Data Extended Data Fig. 7 [file 41586_2025_8980_MOESM18_ESM.xlsx]

## Sheet: a
	Dnmt3aR882H/+ vehicle TR						Dnmt3aR882H/+ IACS-010759 TR						Dnmt3a+/+ vehicle TR						Dnmt3a+/+ IACS-010759 TR
4	29.5	36.4	10.4	31.6	32.3		44	40.9	37.1	28.4	35.6	2.72	27.9	25.9	28	18.1	24.4		21.2	19.3	17.7	25.6	31	22.4
8	39.7	51.6	18.7	49	49.1		56.5	50.7	46.2	40.7	51.7	2.43	35.6	33.9	37.1	28.8	43.6		44.9	36.9	38.3	40.5	41.3	39.1
12	41.7	59	21.2	55.1	49.1		57	63	46.8	46.9	57	1.44	35.7	39.1	39.2	30.9	46.1		46.6	41.6	45.2	48.3	41.6	40.7
16	44.2	63.4	25.5	57.9	43.6		60	71.3	45.5	56.1	51.9	2.21	29.6	34.5	40.9	34.9	45.7		42.8	38.7	48	37.8	37.8	37.2

## Sheet: b
	Dnmt3aR882H/+ vehicle TR						Dnmt3aR882H/+ IACS-010759 TR						Dnmt3a+/+ vehicle TR						Dnmt3a+/+ IACS-010759 TR
4	73.6	72.8	68	60.6	62.5		62.9	54.5	41.6	76.9	77.7	24.6	31.6	48.6	49.5	55.7	51.1		65.5	49.6	51.2	55.7	40.1	51.3
8	72.3	73.5	79	73.2	75.5		72.8	72.9	70.9	73.4	71.3	19	56.4	63.7	64.8	60.9	61.3		66.4	63.9	58.3	61.2	57.7	63.6
12	64.9	73.4	76.3	70.3	73.2		68.9	68.5	70.5	66.5	69.2	31	56.3	60.1	58.4	57.6	55.8		65.5	65.4	58.9	59.8	60.6	61.4
16	72.1	70.2	75.7	67.9	76.9		72.5	74.1	70.7	67.5	67.7	46.9	63.3	62.5	63.9	67.1	61.9		65.8	63.5	63.2	67.1	64.2	70.1

## Sheet: c
	Dnmt3aR882H/+ vehicle TR						Dnmt3aR882H/+ IACS-010759 TR						Dnmt3a+/+ vehicle TR						Dnmt3a+/+ IACS-010759 TR
4	4.72	2.01	3.68	9.42	7.48		9.73	4.64	4.77	2.25	1.1	31	7.95	10.2	10.7	2.01	4.93		0.96	1.59	4.77	2.2	7.29	0.64
8	10.4	12.5	4.88	12	13.6		19.1	10.7	13.7	14.3	15.2	25.3	29.8	20	22.6	21.6	28.9		17.7	18.7	25.3	25.6	19.9	20
12	12.4	14.6	10.8	15.8	16.4		18.7	14.5	15.8	17.4	22.1	19.4	29.9	25.6	28.8	21.4	27.4		23	19.3	27.3	26.7	23.8	25.6
16	10.7	17.5	8.83	15.6	15.7		17.4	15.9	15.8	14.4	20.4	12.9	18.4	21.9	21.4	18	25.8		21.2	19.2	28.9	15	20.1	17.9

## Sheet: d
	Dnmt3aR882H/+ vehicle TR						Dnmt3aR882H/+ IACS-010759 TR						Dnmt3a+/+ vehicle TR						Dnmt3a+/+ IACS-010759 TR
4	20	23.4	25.9	27.6	27.6		25.4	39.3	51.9	18.8	19.4	41.5	57.7	39.4	37.9	38.7	41.7		31.4	45.2	39.9	40.2	50.1	45.7
8	15.4	12.4	14.2	13	9.36		6.77	14.5	13.4	10.3	11.7	47.1	11.7	14.7	11.1	14.8	8		13.9	15.6	14.6	11.1	20.4	14.4
12	21.4	10.3	11.5	12.5	8.52		10.3	15.2	11.7	14.4	6.5	33.3	11.6	12.5	11.5	19	15.3		9.96	13.5	11.9	11.5	13.9	11.7
16	16	10.8	13.8	14.3	5.54		7.94	7.12	11	16.2	9.72	29.7	16.1	11.6	13	12.5	10.2		11.2	15.5	5.97	16.1	14	10.1

## Sheet: e
	Dnmt3aR882H/+ vehicle TR						Dnmt3aR882H/+ IACS-010759 TR						Dnmt3a+/+ vehicle TR						Dnmt3a+/+ IACS-010759 TR
4	15.9	15.8	13.3	14.6	14.5		15.3	14.4	13.8	15.3	13.9	15.1	14.9	12	14.7	14.7	11.1		14.3	14	15.5	14.9	15.7	15.7
8	16.7	15	15.7	16.1	15.2		15	14.9	15.2	15.2	14.9	15.3	15	15.9	14.9	15.8	16.1		15.9	16.2	14.7	14.7	16.7	15.6
12	17.3	15.4	14.9	16.2	15		14.3	16	14.5	15.1	15	15.2	14.2	15	14.4	14.6	14.7		15.1	15.7	15.2	15.2	16.3	16.1
16	15.2	14.3	14.8	15.6	16.2		17.1	20	16.4	14.6	15.1	15.3	13.9	14.9	15.2	17.9	13.8		16.2	16.9	15.4	18.9	16.8	18.5

## Sheet: f
	Dnmt3aR882H/+ vehicle TR						Dnmt3aR882H/+ IACS-010759 TR						Dnmt3a+/+ vehicle TR						Dnmt3a+/+ IACS-010759 TR
4	10.62	11.17	9	10.04	9.41		10.47	10.05	9.6	10.81	9.68	10.5	10.49	8.28	9.85	10.11	7.48		9.96	9.43	10.94	10.2	10.63	10.85
8	11.2	10.52	10.85	10.95	10.26		10.65	10.71	10.57	10.59	10.12	10.7	10.62	10.58	10.78	11.34	11.34		11.19	10.97	10.08	10.4	11.59	10.74
12	11.88	10.52	10.25	10.78	9.86		9.6	10.97	9.6	10.02	9.8	10.07	10.35	10.26	10.11	9.94	9.72		10.59	10.34	10.06	10.64	11.15	11.14
16	9.57	9.16	9.33	9.49	9.85		10.95	12.78	9.84	8.96	9.09	9.37	9.11	9.19	9.76	11.63	8.42		10.46	10.51	9.54	12.32	10.66	11.77

## Sheet: g
	Dnmt3aR882H/+ vehicle TR						Dnmt3aR882H/+ IACS-010759 TR						Dnmt3a+/+ vehicle TR						Dnmt3a+/+ IACS-010759 TR
4	578	767	698	786	871		711	544	793	744	840	720	756	670	777	766	1025		750	854	730	723	457	494
8	534	734	740	824	886		773	748	756	824	892	784	770	806	834	740	802		801	839	780	770	474	662
12	514	872	808	900	920		881	740	873	796	885	816	882	854	954	932	788		906	878	823	882	585	812
16	675	841	999	981	1001		873	520	831	933	1036	938	1034	963	976	877	897		1061	997	935	726	571	731

## Sheet: h
	Dnmt3aR882H/+ vehicle TR						Dnmt3aR882H/+ IACS-010759 TR						Dnmt3a+/+ vehicle TR						Dnmt3a+/+ IACS-010759 TR
4	7.5	7.3	5.6	6.7	8.6		6.1	6.6	5.3	6.5	5.6	4.9	6.1	4.9	5.8	4.8	5.1		4	3.8	5.3	5.3	6.6	4.4
8	9.6	8.2	9.3	8.9	10.7		9.3	9.6	7.6	8.2	8.4	9.5	8.5	8.2	8.9	7.4	7.1		7.8	7.1	7.6	8	8.8	6.8
12	10.9	7.8	8.4	11.2	9.4		6.5	8.5	5.9	7	8.5	7.9	7	6.7	7	6.5	7.5		7.5	6.2	8.3	7.8	8.5	7.6
16	12.4	9.7	8.5	11.8	10.7		13.3	12	10.3	10.4	10.1	8	5.8	7.5	7.6	8	6.3		8.5	6.6	7.3	9.1	10.7	8.1

## Sheet: i
	Dnmt3aR882H/+ vehicle TR						Dnmt3aR882H/+ IACS-010759 TR						Dnmt3a+/+ vehicle TR						Dnmt3a+/+ IACS-010759 TR
total LT-HSC	0.020874	0.019605	0.027425	0.021267	0.014254		0.012355	0.03035	0.007678	0.013503	0.023994	0.020594	0.011614	0.012199	0.011666	0.010772	0.010894		0.033801	0.009854	0.013401	0.015108	0.005842	0.005641
RAW FACS data in[%]
					live	live
Group	mouse	Total cells	single cells	live	CD45.1	CD45.2	Lin-ve	LSK	LT-HSC
Dnmt3aR882H/+ vehicle_TR	1	68.5	94.8	96.1	25.2	39.1	21.4	0.83	12.9
Dnmt3aR882H/+ vehicle_TR	2	67.4	94.8	96.7	19.1	46.9	18.5	0.85	13.6
Dnmt3aR882H/+ vehicle_TR	3	67.5	94.7	96.8	40.5	19	21.2	0.98	14.4
Dnmt3aR882H/+ vehicle_TR	4	70.5	96.1	96.9	20	51.7	16	1.22	11.7
Dnmt3aR882H/+ vehicle_TR	5	71.2	96	96.7	44.3	24	17.8	0.95	9.08
Dnmt3aR882H/+ IACS_TR	6	74.6	95.5	97.4	26.7	41.6	18.5	0.83	8.65
Dnmt3aR882H/+ IACS_TR	7	72.1	95.3	96.9	22	48.9	21.1	1.18	13.2
Dnmt3aR882H/+ IACS_TR	8	70.7	95.4	96.4	37.9	26.3	15.6	0.8	6.69
Dnmt3aR882H/+ IACS_TR	9	73.1	96	96.5	17.7	38.2	17.3	1.03	8.18
Dnmt3aR882H/+ IACS_TR	10	69	95.3	96.3	26.7	30.6	17.8	1.08	13.6
Dnmt3aR882H/+ IACS_TR	11	71.2	96	95.7	56.8	0.55	16.2	1.01	13.7
WT vehicle TR	12	65.6	95	95.7	41.4	17.8	24.6	0.9	5.77
WT vehicle TR	13	65	94.5	95.7	38.5	21.3	21.7	0.7	8.88
WT vehicle TR	14	63.9	94.6	95.7	33.6	26.6	19.4	0.82	8.1
WT vehicle TR	15	65.7	94.6	95.9	31	19.9	21.7	0.64	8.55
WT vehicle TR	16	67	96.2	95.5	23.1	31.4	27.5	0.49	8.8
WT vehicle IACS TR	17	69.1	95.4	97.3	31.9	27.7	17.5	1.02	20.4
WT vehicle IACS TR	18	65.1	94.6	96	29	28.9	20	0.7	7.75
WT vehicle IACS TR	19	64.4	95	96.2	27.2	23.3	23.5	0.52	12
WT vehicle IACS TR	20	68	95.2	96	26.8	22.9	18	0.94	9.77
WT vehicle IACS TR	21	65.3	94.3	95.9	34.1	22.1	16.1	0.54	7.43
WT vehicle IACS TR	22	62.5	94.8	95.8	32.8	25.6	13.8	0.66	6.82
Calculation step 1: devide by 100
					live	live
Group	mouse			live	CD45.1	CD45.2	Lin-ve	LSK	LT-HSC
Dnmt3aR882H/+ vehicle_TR	1	0.685	0.948	0.961	0.252	0.391	0.214	0.0083	0.129
Dnmt3aR882H/+ vehicle_TR	2	0.674	0.948	0.967	0.191	0.469	0.185	0.0085	0.136
Dnmt3aR882H/+ vehicle_TR	3	0.675	0.947	0.968	0.405	0.19	0.212	0.0098	0.144
Dnmt3aR882H/+ vehicle_TR	4	0.705	0.961	0.969	0.2	0.517	0.16	0.0122	0.117
Dnmt3aR882H/+ vehicle_TR	5	0.712	0.96	0.967	0.443	0.24	0.178	0.0095	0.0908
Dnmt3aR882H/+ IACS_TR	6	0.746	0.955	0.974	0.267	0.416	0.185	0.0083	0.0865
Dnmt3aR882H/+ IACS_TR	7	0.721	0.953	0.969	0.22	0.489	0.211	0.0118	0.132
Dnmt3aR882H/+ IACS_TR	8	0.707	0.954	0.964	0.379	0.263	0.156	0.008	0.0669
Dnmt3aR882H/+ IACS_TR	9	0.731	0.96	0.965	0.177	0.382	0.173	0.0103	0.0818
Dnmt3aR882H/+ IACS_TR	10	0.69	0.953	0.963	0.267	0.306	0.178	0.0108	0.136
Dnmt3aR882H/+ IACS_TR	11	0.712	0.96	0.957	0.568	0.0055	0.162	0.0101	0.137
WT vehicle TR	12	0.656	0.95	0.957	0.414	0.178	0.246	0.009	0.0577
WT vehicle TR	13	0.65	0.945	0.957	0.385	0.213	0.217	0.007	0.0888
WT vehicle TR	14	0.639	0.946	0.957	0.336	0.266	0.194	0.0082	0.081
WT vehicle TR	15	0.657	0.946	0.959	0.31	0.199	0.217	0.0064	0.0855
WT vehicle TR	16	0.67	0.962	0.955	0.231	0.314	0.275	0.0049	0.088
WT vehicle IACS TR	17	0.691	0.954	0.973	0.319	0.277	0.175	0.0102	0.204
WT vehicle IACS TR	18	0.651	0.946	0.96	0.29	0.289	0.2	0.007	0.0775
WT vehicle IACS TR	19	0.644	0.95	0.962	0.272	0.233	0.235	0.0052	0.12
WT vehicle IACS TR	20	0.68	0.952	0.96	0.268	0.229	0.18	0.0094	0.0977
WT vehicle IACS TR	21	0.653	0.943	0.959	0.341	0.221	0.161	0.0054	0.0743
WT vehicle IACS TR	22	0.625	0.948	0.958	0.328	0.256	0.138	0.0066	0.0682
Calculation of final frequencies in BM (based on gating strategy)
					live	live
Group	mouse			live	CD45.1	CD45.2	Lin-ve	LSK	LT-HSC
Dnmt3aR882H/+ vehicle_TR	1	0.685		0.624054	0.157262	0.244005	0.133548	0.00110845	0.000142989
Dnmt3aR882H/+ vehicle_TR	2	0.674		0.617867	0.118013	0.289779	0.114305	0.000971595	0.000132137
Dnmt3aR882H/+ vehicle_TR	3	0.675		0.61877	0.250602	0.117566	0.131179	0.00128556	0.00018512
Dnmt3aR882H/+ vehicle_TR	4	0.705		0.656502	0.1313	0.339412	0.10504	0.00128149	0.000149935
Dnmt3aR882H/+ vehicle_TR	5	0.712		0.660964	0.292807	0.158631	0.117652	0.00111769	0.000101486
Dnmt3aR882H/+ IACS_TR	6	0.746		0.693907	0.185273	0.288665	0.128373	0.00106549	9.21652e-05
Dnmt3aR882H/+ IACS_TR	7	0.721		0.665812	0.146479	0.325582	0.140486	0.00165774	0.000218822
Dnmt3aR882H/+ IACS_TR	8	0.707		0.650197	0.246425	0.171002	0.101431	0.000811446	5.42857e-05
Dnmt3aR882H/+ IACS_TR	9	0.731		0.677198	0.119864	0.25869	0.117155	0.0012067	9.8708e-05
Dnmt3aR882H/+ IACS_TR	10	0.69		0.63324	0.169075	0.193771	0.112717	0.00121734	0.000165558
Dnmt3aR882H/+ IACS_TR	11	0.712		0.654129	0.371545	0.00359771	0.105969	0.00107029	0.000146629
WT vehicle TR	12	0.656		0.596402	0.246911	0.10616	0.146715	0.00132043	7.61891e-05
WT vehicle TR	13	0.65		0.587837	0.226317	0.125209	0.127561	0.000892925	7.92917e-05
WT vehicle TR	14	0.639		0.578501	0.194376	0.153881	0.112229	0.000920279	7.45426e-05
WT vehicle TR	15	0.657		0.59604	0.184772	0.118612	0.129341	0.00082778	7.07752e-05
WT vehicle TR	16	0.67		0.615536	0.142189	0.193278	0.169272	0.000829434	7.29902e-05
WT vehicle IACS TR	17	0.691		0.641415	0.204611	0.177672	0.112248	0.00114493	0.000233565
WT vehicle IACS TR	18	0.651		0.591212	0.171452	0.17086	0.118242	0.000827697	6.41465e-05
WT vehicle IACS TR	19	0.644		0.588552	0.160086	0.137133	0.13831	0.00071921	8.63052e-05
WT vehicle IACS TR	20	0.68		0.621466	0.166553	0.142316	0.111864	0.00105152	0.000102733
WT vehicle IACS TR	21	0.653		0.590532	0.201371	0.130508	0.0950757	0.000513409	3.81463e-05
WT vehicle IACS TR	22	0.625		0.567615	0.186178	0.145309	0.0783309	0.000516984	3.52583e-05
calculation of final proportion in BM
					live	live			plotted
Group	mouse			live	CD45.1	CD45.2	Lin-ve	LSK	LT-HSC
Dnmt3aR882H/+ vehicle_TR	1	0.685		91.1028	22.9579	35.6212	19.496	0.161817	0.0208744
Dnmt3aR882H/+ vehicle_TR	2	0.674		91.6716	17.5093	42.994	16.9592	0.144154	0.0196049
Dnmt3aR882H/+ vehicle_TR	3	0.675		91.6696	37.1262	17.4172	19.434	0.190453	0.0274252
Dnmt3aR882H/+ vehicle_TR	4	0.705		93.1209	18.6242	48.1435	14.8993	0.181772	0.0212673
Dnmt3aR882H/+ vehicle_TR	5	0.712		92.832	41.1246	22.2797	16.5241	0.156979	0.0142537
Dnmt3aR882H/+ IACS_TR	6	0.746		93.017	24.8355	38.6951	17.2081	0.142828	0.0123546
Dnmt3aR882H/+ IACS_TR	7	0.721		92.3457	20.3161	45.157	19.4849	0.229922	0.0303497
Dnmt3aR882H/+ IACS_TR	8	0.707		91.9656	34.855	24.187	14.3466	0.114773	0.00767832
Dnmt3aR882H/+ IACS_TR	9	0.731		92.64	16.3973	35.3885	16.0267	0.165075	0.0135032
Dnmt3aR882H/+ IACS_TR	10	0.69		91.7739	24.5036	28.0828	16.3358	0.176426	0.023994
Dnmt3aR882H/+ IACS_TR	11	0.712		91.872	52.1833	0.505296	14.8833	0.150321	0.020594
WT vehicle TR	12	0.656		90.915	37.6388	16.1829	22.3651	0.201286	0.0116142
WT vehicle TR	13	0.65		90.4365	34.8181	19.263	19.6247	0.137373	0.0121987
WT vehicle TR	14	0.639		90.5322	30.4188	24.0816	17.5632	0.144019	0.0116655
WT vehicle TR	15	0.657		90.7214	28.1236	18.0536	19.6865	0.125994	0.0107725
WT vehicle TR	16	0.67		91.871	21.2222	28.8475	25.2645	0.123796	0.0108941
WT vehicle IACS TR	17	0.691		92.8242	29.6109	25.7123	16.2442	0.165691	0.033801
WT vehicle IACS TR	18	0.651		90.816	26.3366	26.2458	18.1632	0.127142	0.00985354
WT vehicle IACS TR	19	0.644		91.39	24.8581	21.2939	21.4767	0.111679	0.0134014
WT vehicle IACS TR	20	0.68		91.392	24.4931	20.9288	16.4506	0.154635	0.0151079
WT vehicle IACS TR	21	0.653		90.4337	30.8379	19.9858	14.5598	0.0786231	0.00584169
WT vehicle IACS TR	22	0.625		90.8184	29.7884	23.2495	12.5329	0.0827174	0.00564133

## Sheet: j
	Dnmt3aR882H/+ vehicle TR						Dnmt3aR882H/+ IACS-010759 TR						Dnmt3a+/+ vehicle TR						Dnmt3a+/+ IACS-010759 TR
live	91.1028	91.6716	91.6696	93.1209	92.832		93.017	92.3457	91.9656	92.64	91.7739	91.872	90.915	90.4365	90.5322	90.7214	91.871		92.8242	90.816	91.39	91.392	90.4337	90.8184
RAW FACS data in[%]
Group	mouse	Total cells	single cells	live
Dnmt3aR882H/+ vehicle_TR	1	68.5	94.8	96.1
Dnmt3aR882H/+ vehicle_TR	2	67.4	94.8	96.7
Dnmt3aR882H/+ vehicle_TR	3	67.5	94.7	96.8
Dnmt3aR882H/+ vehicle_TR	4	70.5	96.1	96.9
Dnmt3aR882H/+ vehicle_TR	5	71.2	96	96.7
Dnmt3aR882H/+ IACS_TR	6	74.6	95.5	97.4
Dnmt3aR882H/+ IACS_TR	7	72.1	95.3	96.9
Dnmt3aR882H/+ IACS_TR	8	70.7	95.4	96.4
Dnmt3aR882H/+ IACS_TR	9	73.1	96	96.5
Dnmt3aR882H/+ IACS_TR	10	69	95.3	96.3
Dnmt3aR882H/+ IACS_TR	11	71.2	96	95.7
WT vehicle TR	12	65.6	95	95.7
WT vehicle TR	13	65	94.5	95.7
WT vehicle TR	14	63.9	94.6	95.7
WT vehicle TR	15	65.7	94.6	95.9
WT vehicle TR	16	67	96.2	95.5
WT vehicle IACS TR	17	69.1	95.4	97.3
WT vehicle IACS TR	18	65.1	94.6	96
WT vehicle IACS TR	19	64.4	95	96.2
WT vehicle IACS TR	20	68	95.2	96
WT vehicle IACS TR	21	65.3	94.3	95.9
WT vehicle IACS TR	22	62.5	94.8	95.8
Calculation step 1: devide by 100
Group	mouse			live
Dnmt3aR882H/+ vehicle_TR	1	0.685	0.948	0.961
Dnmt3aR882H/+ vehicle_TR	2	0.674	0.948	0.967
Dnmt3aR882H/+ vehicle_TR	3	0.675	0.947	0.968
Dnmt3aR882H/+ vehicle_TR	4	0.705	0.961	0.969
Dnmt3aR882H/+ vehicle_TR	5	0.712	0.96	0.967
Dnmt3aR882H/+ IACS_TR	6	0.746	0.955	0.974
Dnmt3aR882H/+ IACS_TR	7	0.721	0.953	0.969
Dnmt3aR882H/+ IACS_TR	8	0.707	0.954	0.964
Dnmt3aR882H/+ IACS_TR	9	0.731	0.96	0.965
Dnmt3aR882H/+ IACS_TR	10	0.69	0.953	0.963
Dnmt3aR882H/+ IACS_TR	11	0.712	0.96	0.957
WT vehicle TR	12	0.656	0.95	0.957
WT vehicle TR	13	0.65	0.945	0.957
WT vehicle TR	14	0.639	0.946	0.957
WT vehicle TR	15	0.657	0.946	0.959
WT vehicle TR	16	0.67	0.962	0.955
WT vehicle IACS TR	17	0.691	0.954	0.973
WT vehicle IACS TR	18	0.651	0.946	0.96
WT vehicle IACS TR	19	0.644	0.95	0.962
WT vehicle IACS TR	20	0.68	0.952	0.96
WT vehicle IACS TR	21	0.653	0.943	0.959
WT vehicle IACS TR	22	0.625	0.948	0.958
Calculation of final frequencies in live BM (based on gating strategy)
Group	mouse			live
Dnmt3aR882H/+ vehicle_TR	1	0.685		0.624054
Dnmt3aR882H/+ vehicle_TR	2	0.674		0.617867
Dnmt3aR882H/+ vehicle_TR	3	0.675		0.61877
Dnmt3aR882H/+ vehicle_TR	4	0.705		0.656502
Dnmt3aR882H/+ vehicle_TR	5	0.712		0.660964
Dnmt3aR882H/+ IACS_TR	6	0.746		0.693907
Dnmt3aR882H/+ IACS_TR	7	0.721		0.665812
Dnmt3aR882H/+ IACS_TR	8	0.707		0.650197
Dnmt3aR882H/+ IACS_TR	9	0.731		0.677198
Dnmt3aR882H/+ IACS_TR	10	0.69		0.63324
Dnmt3aR882H/+ IACS_TR	11	0.712		0.654129
WT vehicle TR	12	0.656		0.596402
WT vehicle TR	13	0.65		0.587837
WT vehicle TR	14	0.639		0.578501
WT vehicle TR	15	0.657		0.59604
WT vehicle TR	16	0.67		0.615536
WT vehicle IACS TR	17	0.691		0.641415
WT vehicle IACS TR	18	0.651		0.591212
WT vehicle IACS TR	19	0.644		0.588552
WT vehicle IACS TR	20	0.68		0.621466
WT vehicle IACS TR	21	0.653		0.590532
WT vehicle IACS TR	22	0.625		0.567615
calculation of final proportion in BM
Group	mouse			live
Dnmt3aR882H/+ vehicle_TR	1	0.685		91.1028
Dnmt3aR882H/+ vehicle_TR	2	0.674		91.6716
Dnmt3aR882H/+ vehicle_TR	3	0.675		91.6696
Dnmt3aR882H/+ vehicle_TR	4	0.705		93.1209
Dnmt3aR882H/+ vehicle_TR	5	0.712		92.832
Dnmt3aR882H/+ IACS_TR	6	0.746		93.017
Dnmt3aR882H/+ IACS_TR	7	0.721		92.3457
Dnmt3aR882H/+ IACS_TR	8	0.707		91.9656
Dnmt3aR882H/+ IACS_TR	9	0.731		92.64
Dnmt3aR882H/+ IACS_TR	10	0.69		91.7739
Dnmt3aR882H/+ IACS_TR	11	0.712		91.872
WT vehicle TR	12	0.656		90.915
WT vehicle TR	13	0.65		90.4365
WT vehicle TR	14	0.639		90.5322
WT vehicle TR	15	0.657		90.7214
WT vehicle TR	16	0.67		91.871
WT vehicle IACS TR	17	0.691		92.8242
WT vehicle IACS TR	18	0.651		90.816
WT vehicle IACS TR	19	0.644		91.39
WT vehicle IACS TR	20	0.68		91.392
WT vehicle IACS TR	21	0.653		90.4337
WT vehicle IACS TR	22	0.625		90.8184

[truncated: 6 more sheets: k, l, m, n, o, q]
