# Supplementary material for: Mitochondrial metabolism sustains DNMT3A-R882-mutant clonal haematopoiesis
Source: Nature. 2025 Apr 16;642(8067):431–41. doi: 10.1038/s41586-025-08980-6 (PMC12158785; doi:10.1038/s41586-025-08980-6)
Supplement: Supplementary file 19 — Source Data Extended Data Fig. 8 [file 41586_2025_8980_MOESM19_ESM.xlsx]

## Sheet: b
	WT gEmpty			WT gSlc25a1			Dnmt3aR882H/+ gEmpty			Dnmt3aR882H/+ gSlc25a1
2-hydroxyglutarate	0.064	0.054	0.056	0.157	0.11	0.105	0.02	0.02	0.03	0.081	0.06	0.069
Raw LSMC data	2HG	Internal standard	values plotted
Experimetal ID	Area	ISTD Area	Area Ratio	sample ID	group ID
GG_day7_C18pfp_240624_26	2.65974e+06	4.1319e+07	0.0643709	7. 5_E_d7_WT	WT gEmpty
GG_day7_C18pfp_240624_28	2.1349e+06	3.94109e+07	0.0541704	9. 7_E_d7_WT
GG_day7_C18pfp_240624_31	2.43654e+06	4.36955e+07	0.0557619	11. 10_E_d7_WT
GG_day7_C18pfp_240624_27	6.06002e+06	3.86272e+07	0.156885	8. 5_Slc_d7_WT	WT gSlc25a1
GG_day7_C18pfp_240624_29	4.74317e+06	4.31189e+07	0.110002	10. 7_Slc_d7_WT
GG_day7_C18pfp_240624_32	4.63511e+06	4.40195e+07	0.105297	12. 10_Slc_d7_WT
GG_day7_C18pfp_240624_20	1.21204e+06	6.18593e+07	0.0195935	1. 2_E_d7_D3	Dnmt3aR882H/+ gEmpty
GG_day7_C18pfp_240624_22	935151	4.78223e+07	0.0195547	3. 3_E_d7_D3
GG_day7_C18pfp_240624_24	1.04378e+06	3.48876e+07	0.0299182	5. 4_E_d7_D3
GG_day7_C18pfp_240624_21	3.72468e+06	4.62471e+07	0.0805388	2. 2_Slc_d7_D3	Dnmt3aR882H/+ gSlc25a1
GG_day7_C18pfp_240624_23	2.50788e+06	4.17405e+07	0.0600826	4. 3_Slc_d7_D3
GG_day7_C18pfp_240624_25	2.93045e+06	4.24342e+07	0.0690587	6. 4_Slc_d7_D3

## Sheet: c
Chromatogram input data - RAW DATA
L-2-HG standard			D-2-HG standard			Sample 4 (WT, gSlc25a1)
CHROMATOGRAM			CHROMATOGRAM			CHROMATOGRAM
Time	Intensity		Time	Intensity		Time	Intensity
0.0123164	0		0.0123485	0		0.0122627	0
0.0221862	0		0.0222033	0		0.0222427	0
0.0320366	0		0.0320581	0		0.0321037	0
0.0418888	0		0.0419123	0		0.0419554	0
0.0517398	0		0.0517783	0		0.0518069	0
0.0615905	0		0.0616293	0		0.0616757	0
0.0714664	0		0.0715123	0		0.0716649	0
0.0813259	0		0.0813925	0		0.0816586	0
0.0912738	0		0.0913784	0		0.0916438	0
0.101252	0		0.101292	0		0.101624	0
0.111232	0		0.111267	0		0.111604	0
0.121212	0		0.121217	0		0.121585	0
0.131193	0		0.131204	0		0.131565	0
0.141174	0		0.141186	0		0.141561	0
0.151182	0		0.151167	0		0.151542	0
0.161165	0		0.161147	0		0.16154	0
0.171166	0		0.171127	0		0.171527	0
0.181151	0		0.181133	0		0.181536	0
0.191157	0		0.191113	0		0.191524	0
0.201145	0		0.20111	0		0.201526	0
0.211149	0		0.211099	0		0.211514	0
0.221135	0		0.22111	0		0.221507	0
0.23112	0		0.231096	0		0.231493	0
0.241102	0		0.241097	0		0.241473	0
0.251083	0		0.251089	0		0.251454	0
0.261079	0		0.261085	0		0.261434	0
0.271059	0		0.271073	0		0.27142	0
0.281041	0		0.281061	0		0.281405	0
0.291027	0		0.291047	0		0.29141	0
0.301034	0		0.301031	0		0.301395	0
0.311018	0		0.311011	0		0.311395	0
0.321017	0		0.320991	0		0.321384	0
0.331007	0		0.330971	0		0.331386	0
0.341008	0		0.340964	0		0.341374	0
0.350995	0		0.350945	0		0.351361	0
0.360981	0		0.360948	0		0.361344	0
0.370966	0		0.370937	0		0.371332	0
0.380946	0		0.380952	0		0.381312	0
0.390927	0		0.39094	0		0.391292	0
0.400906	0		0.400939	0		0.401272	0
0.410888	0		0.410928	0		0.411269	0
0.420881	0		0.420929	0		0.421249	0
0.430862	0		0.430918	0		0.431247	0
0.440862	0		0.440906	0		0.441231	0
0.450851	0		0.450889	0		0.451243	0
0.460864	0		0.46087	0		0.461233	0
0.470852	0		0.47085	0		0.471233	0
0.480852	0		0.48083	0		0.481222	0
0.49084	0		0.49081	0		0.491224	0
0.50084	0		0.500815	0		0.501212	0
0.510826	0		0.510796	0		0.511198	0
0.520811	0		0.520795	0		0.52118	0
0.530791	0		0.530783	0		0.53116	0
0.540773	0		0.540796	0		0.541141	0
0.550752	0		0.550784	0		0.551121	0
0.560733	0		0.560785	0		0.561101	0
0.570713	0		0.570772	0		0.571097	0
0.580721	0		0.580782	0		0.58108	0
0.590703	0		0.590772	0		0.591081	0
0.600701	0		0.600776	0		0.601068	0
0.610687	0		0.610766	0		0.611077	0
0.620697	0		0.620766	0		0.621067	0
0.630683	0		0.630754	0		0.630936	0
0.640683	0		0.64074	0		0.640918	0
0.650669	0		0.65072	0		0.650925	0
0.660656	0		0.6607	0		0.660912	0
0.670636	0		0.670681	0		0.670914	0
0.680616	0		0.680665	0		0.680901	0
0.690595	0		0.690647	0		0.690902	0
0.700587	0		0.700655	0		0.700889	0
0.710567	0		0.710639	0		0.710875	0
0.720554	0		0.72064	0		0.720857	0
0.730543	0		0.730628	0		0.730837	0
0.740552	0		0.740637	0		0.740817	0
0.75054	0		0.750627	0		0.750798	0
0.760542	0		0.760629	0		0.760803	0
0.770532	0		0.770618	0		0.770637	0
0.780536	0		0.780616	0		0.780471	0
0.790524	0		0.790605	0		0.79016	0
0.800516	0		0.800591	0		0.799848	0
0.810502	0		0.810571	0		0.809537	0
0.820482	0		0.820551	0		0.819235	0
0.830463	0		0.830536	0		0.829074	0
0.840442	0		0.840516	0		0.838912	0
0.850437	0		0.85052	0		0.848766	0
0.860416	0		0.860504	0		0.858604	0
0.870414	0		0.870504	0		0.868297	0
0.880399	0		0.880491	0		0.878279	0
0.890403	0		0.890501	0		0.888288	0
0.900391	0		0.900487	0		0.898137	0
0.910386	0		0.910488	0		0.907972	0
0.920376	0		0.92048	0		0.917972	0
0.930364	0		0.930474	0		0.927953	0
0.940348	0		0.940465	0		0.937951	0
0.950331	0		0.950449	0		0.947939	0
0.960312	0		0.960432	0		0.95795	0
0.970292	0		0.970412	0		0.967939	0
0.980272	0		0.980392	0		0.977937	0
0.990259	0		0.990372	0		0.987925	0
1.00025	0		1.00035	0		0.997917	0
1.01026	0		1.01036	0		1.0079	0
1.02024	0		1.02034	0		1.01789	0
1.03024	0		1.03034	0		1.02787	0
1.04023	0		1.04033	0		1.03785	0
1.05023	0		1.05035	0		1.04783	0
1.06022	0		1.06033	0		1.05781	0
1.07021	0		1.07034	0		1.06779	0
1.08019	0		1.08033	0		1.0778	0
1.09017	0		1.09034	0		1.08779	0
1.10015	0		1.10033	0		1.09779	0
1.11013	0		1.11034	0		1.10777	0
1.12011	0		1.12033	0		1.11778	0
1.13011	0		1.13033	0		1.12777	0
1.14009	0		1.14032	0		1.13777	0
1.15009	0		1.15031	0		1.14776	0
1.16008	0		1.16029	0		1.15774	0
1.17009	0		1.17028	0		1.16772	0
1.18008	0		1.18026	0		1.1777	0
1.19008	0		1.19024	0		1.18768	0
1.20007	0		1.20022	0		1.19767	0
1.21007	0		1.21021	0		1.20766	0
1.22005	0		1.2202	0		1.21764	0
1.23004	0		1.23019	0		1.22763	0
1.24002	0		1.24018	0		1.23764	0
1.25001	0		1.25019	0		1.24762	0
1.25999	0		1.26018	0		1.25762	0
1.26997	0		1.27018	0		1.26761	0
1.27995	0		1.28017	0		1.2776	0
1.28995	0		1.29018	0		1.28759	0
1.29993	0		1.30017	0		1.29757	0
1.30993	0		1.31018	0		1.30743	0
1.31992	0		1.32016	0		1.31716	0
1.32993	0		1.33017	0		1.32684	0
1.33992	0		1.34016	0		1.33655	0
1.34992	0		1.35015	0		1.34624	0
1.3599	0		1.36012	0		1.35592	0
1.36989	0		1.37011	0		1.36562	0
1.37987	0		1.38009	0		1.37531	0
1.38985	0		1.39007	0		1.385	0
1.39984	0		1.40005	0		1.39469	0
1.40982	0		1.41006	0		1.40438	0
1.41981	0		1.42004	0		1.41407	0
1.42979	0		1.43004	0		1.42376	0
1.4398	0		1.44003	0		1.43345	0
1.44979	0		1.45004	0		1.44314	0
1.45979	0		1.46003	0		1.45283	0
1.46978	0		1.47003	0		1.46267	0
1.47977	0		1.48002	0		1.47252	0
1.48976	0		1.49003	0		1.48235	0
1.49975	0		1.50001	0		1.49234	0
1.50973	0		1.51001	0		1.50233	0
1.51971	0		1.52	0		1.51234	0
1.52969	0		1.52998	0		1.52233	0
1.53967	0		1.53996	0		1.53232	0
1.54965	0		1.54994	0		1.54231	0
1.55966	0		1.55993	0		1.55232	0
1.56964	0		1.56991	0		1.5623	0
1.57964	0		1.57991	0		1.57229	0
1.58963	0		1.58989	0		1.58227	0
1.59964	0		1.59991	0		1.59225	0
1.60962	0		1.60989	0		1.60222	0
1.61963	0		1.61989	0		1.6122	0
1.62961	0		1.62988	0		1.62205	0
1.63961	0		1.63987	0		1.63203	0
1.6496	0		1.64986	0		1.64202	4574.06
1.65959	0		1.65985	0		1.65196	4937.38
1.66957	0		1.66983	0		1.66195	6925.26
1.67955	0		1.67981	0		1.67184	5625.27
1.68953	0		1.68979	0		1.68184	2624.27
1.69951	0		1.69977	0		1.69183	7149.14
1.70949	0		1.70975	0		1.70183	4762.67
1.71949	0		1.71976	0		1.71182	6164.59
1.72947	0		1.72974	0		1.72182	5071.13
1.73947	0		1.73974	0		1.7318	2406.46
1.74946	0		1.74973	0		1.74179	4355.88
1.75947	0		1.75974	0		1.75177	4487.26
1.76945	0		1.76973	0		1.76175	3356.34
1.77946	0		1.77973	0		1.77173	4256.68
1.78945	0		1.78972	0		1.78173	7138.86
1.79945	0		1.79972	0		1.79171	2109.8
1.80943	0		1.80971	0		1.8017	5154.26
1.81942	0		1.81971	0		1.81169	4599.29
1.8294	0		1.82969	0		1.8217	4258.59
1.83938	0		1.83968	0		1.83168	4199.72
1.84936	0		1.84966	0		1.84168	5746.6
1.85934	0		1.85964	0		1.85167	10128.8
1.86932	0		1.86962	0		1.86167	13970
1.87934	0		1.87961	0		1.87166	19237.1
1.88932	0		1.88959	0		1.88164	22760.3
1.89932	0		1.89959	0		1.89162	27720.3
1.90931	0		1.90958	0		1.9016	33506.8
1.91931	0		1.91959	0		1.91158	36992.7
1.9293	0		1.92958	0		1.92156	53302.9
1.9393	0		1.93958	0		1.93157	62902.3
1.94929	0		1.94956	0		1.94156	58297.3
1.95927	0		1.95957	0		1.95155	57035.2
1.96925	6236.85		1.96956	0		1.96154	61071.9
1.97923	45535.2		1.97956	0		1.97154	65398.1
1.98923	219748		1.98955	0		1.98153	55225
1.99921	660382		1.99954	4482.23		1.99151	51005.2
2.00906	1.37227e+06		2.00952	11978.7		2.0015	44843.8
2.01877	2.22419e+06		2.0195	25233.9		2.01148	44896.1
2.02847	3.31629e+06		2.02948	42837.6		2.02146	40356.8
2.0382	3.59124e+06		2.03947	55004.9		2.03144	45398.5
2.0479	3.49235e+06		2.04945	73892.2		2.04142	41801.7
2.05761	2.72787e+06		2.05944	69424.2		2.05141	43272.6
2.06731	1804919		2.06942	60465.2		2.0614	46858.2
2.07708	1.10238e+06		2.07943	35733.7		2.07139	44421.8
2.08693	641070		2.08942	22829.4		2.08138	47706
2.09678	382073		2.09942	10205.4		2.09139	48142.4
2.10675	202742		2.10941	5995.57		2.10138	43676
2.11673	145831		2.11941	4545.9		2.11138	39484
2.12671	110906		2.1294	1886.69		2.12137	36682.8
2.1367	90668.2		2.13938	0		2.13137	37836.3
2.14668	77817.8		2.14937	0		2.14136	32000.6
2.15669	63171.8		2.15935	0		2.15134	33949.4
2.16668	58189.6		2.16933	0		2.16133	28551.2
2.17667	49870.1		2.17931	0		2.17131	25823.4
2.18666	42754.5		2.18932	0		2.18129	21191.3
2.19667	39710.9		2.1993	0		2.19127	18573.4
2.20666	35035.7		2.2093	0		2.20125	13208.6
2.21665	29211		2.21928	0		2.21124	12167.3
2.22664	24933		2.2293	0		2.22123	12308
2.23663	30823.9		2.23928	0		2.23123	10742
2.24661	25155.3		2.24928	0		2.24121	13184.2
2.25659	27294.8		2.25927	0		2.25121	8476.27
2.26658	25598.6		2.26927	0		2.26107	9082.63
2.27656	21343.2		2.27926	0		2.27095	11285.5
2.28656	16590.9		2.28925	0		2.2808	12714.8
2.29654	14636.7		2.29924	0		2.29066	11937.7
2.30655	13531.5		2.30922	0		2.30051	13716.9
2.31653	16615.9		2.3192	0		2.31036	13657.6
2.32653	15051.9		2.32919	0		2.32023	14596.4
2.33652	13966.4		2.33917	0		2.33009	15825.3
2.34652	10999.2		2.34916	0		2.33994	15042.2
2.3565	12535.6		2.35914	0		2.34979	15665.2
2.36649	8678.08		2.36914	0		2.35964	16256
2.37647	9271.74		2.37913	0		2.3695	15092.2
2.38645	13703.8		2.38914	0		2.37935	12940.6
2.39643	8749.17		2.39912	0		2.3892	13546.7
2.40641	9081.04		2.40913	0		2.39905	19015
2.41639	8208.77		2.41912	0		2.40894	11979
2.4264	8798.77		2.42912	5814.89		2.41879	16738.4
2.43638	8759.68		2.43911	48806.6		2.42864	20066
2.44638	7486.03		2.44911	188352		2.43849	25227.7
2.45637	10456.5		2.4591	565926		2.44834	24216.2
2.46637	9296.24		2.46895	1247197		2.45819	23700.4
2.47636	10611.5		2.47866	2.0552e+06		2.46805	35617.2
2.48636	15818.4		2.48836	3272297		2.4779	47252.1
2.49635	15628.6		2.49807	4.13759e+06		2.48776	58841.2
2.50634	19133.1		2.50778	4.49994e+06		2.49762	82089.7
2.51633	15284.7		2.51749	4.32331e+06		2.50747	102119
2.52631	15355.3		2.52721	3.81464e+06		2.51732	131173
2.53629	9507.47		2.53692	2.90737e+06		2.52718	125679
2.54627	8317.89		2.54663	1.95433e+06		2.53703	128152
2.55625	8462.59		2.55643	1134312		2.54688	103819
2.56623	3603.21		2.56629	714819		2.55677	73363.8
2.57622	4356.28		2.57614	407199		2.56671	44400.2
2.58623	4761		2.58606	265144		2.57665	30969.6
2.59621	0		2.59604	177290		2.58663	13046.5
2.60622	2748.92		2.60602	121380		2.59662	8809.63
2.61621	2372.01		2.61602	96829.5		2.6066	8623.51
2.62622	3068.71		2.626	80631.1		2.61661	6764.27
2.63621	2123.48		2.636	61957.5		2.62659	7654.11
2.64621	2539.19		2.64599	53306.1		2.63659	6067.56
2.65619	0		2.656	52553.9		2.64658	7589.73
2.6662	2300.21		2.66598	40358.5		2.65659	4301.73
2.67618	1989.75		2.67599	35298.4		2.66658	5043.23
2.68617	2636.7		2.68597	33493.7		2.67658	4899.91
2.69615	2956.96		2.69597	35745.3		2.68657	6158.94
2.70613	0		2.70596	31169.6		2.69656	4226.9
2.71611	2005.89		2.71594	25444.3		2.70655	4802.8
2.72609	0		2.72592	25247		2.71653	2448.8
2.73607	0		2.7359	23537.8		2.72651	3056.86
2.74608	0		2.74589	20685.7		2.73649	5760.96
2.75607	0		2.75587	19284.9		2.74647	3862.96
2.76606	0		2.76585	18782.4		2.75646	2082.94
2.77605	0		2.77585	16027.7		2.76644	4609.48
2.78605	3351.43		2.78584	16043.6		2.77645	5037.23
2.79604	0		2.79584	16522.5		2.78644	4448.44
2.80604	0		2.80583	13314.9		2.79644	5765.05
2.81602	0		2.81583	14762.2		2.80643	2031.46
2.826	2353.59		2.82582	17126.9		2.81643	4121.13
2.83598	0		2.83582	10514.3		2.82642	4016.65
2.84596	0		2.84581	11854.7		2.8364	4378.68
2.85595	0		2.8558	10855.6		2.84639	3983.27
2.86593	0		2.86579	11300.9		2.85637	2768.69
2.87593	2215.91		2.87577	8933.9		2.86635	2442.92
2.88592	0		2.88575	9147.19		2.87633	2455.96
2.89593	0		2.89573	7860.25		2.88634	0
2.90591	0		2.90571	7842.89		2.89632	0
2.91591	0		2.91569	7975.64		2.90631	2744.41
2.9259	2936.03		2.92568	8527.06		2.9163	2529.74
2.93589	0		2.93569	7001.05		2.92631	3012.96
2.94587	2273.4		2.94567	7779.31		2.93629	2685
2.95585	0		2.95567	7023.25		2.94629	3624.93
2.96583	0		2.96566	6693.14		2.95628	0
2.97581	0		2.97567	5412.42		2.96627	0
2.98579	2088.3		2.98566	6305.17		2.97625	1855.98
2.99578	0		2.99567	5428.83		2.98623	2084.85
3.00576	1955.48		3.00566	6934.86		2.99621	0
3.01577	1903.41		3.01566	5956.15		3.00619	2114.92
3.02576	0		3.02565	6121.53		3.01617	2826.74
3.03576	0		3.03565	4219.32		3.02616	0
3.04575	0		3.04563	4175.77		3.03614	0
3.05576	0		3.05561	5952.48		3.04615	2379.54
3.06574	0		3.06559	4656.62		3.05613	0
3.07573	0		3.07557	2651.4		3.06613	0
3.08572	0		3.08555	0		3.07612	0
3.0957	0		3.09555	3478.28		3.08613	0
3.10568	0		3.10554	3793.46		3.09611	0
3.11566	0		3.11553	3313.36		3.1061	0
3.12564	0		3.12552	3874.9		3.11609	2071.76
3.13564	0		3.13553	4700.97		3.12608	0
3.14562	0		3.14552	5133.64		3.13606	0
3.15561	0		3.15552	3931.07		3.14604	0
3.1656	0		3.16551	3238.69		3.15602	0
3.1756	0		3.17552	3421.68		3.16601	2475.86
3.18559	2657.12		3.18551	3253.73		3.17599	2728.09
3.19559	0		3.19551	3284.68		3.18599	0
3.20558	0		3.2055	2063.49		3.19598	0
3.21558	0		3.21548	2674.34		3.20599	0
3.22556	0		3.22546	2813.88		3.21598	0
3.23555	0		3.23544	3323.24		3.22598	0
3.24553	0		3.24543	3440.05		3.23596	0
3.25552	3039.88		3.25541	3055.74		3.24597	0
3.2655	3617.36		3.26541	4692.82		3.25595	0
3.27548	8294.22		3.27539	5364.25		3.26595	2084.49
3.28546	13344.7		3.2854	10545.7		3.27593	0
3.29546	21842.3		3.29538	15918.3		3.28591	0
3.30545	29333.8		3.30538	25008.7		3.29589	0
3.31545	35800.9		3.31537	35004.8		3.30587	0
3.32544	28597.2		3.32538	35786.5		3.31585	0
3.33544	30595.6		3.33537	36575.6		3.32585	3484.34
3.34543	21776.8		3.34536	34291.8		3.33583	2405.37
3.35543	15302.5		3.35535	29078.9		3.34583	3765.9
3.36542	10692.1		3.36533	18534.6		3.35582	3516.89
3.3754	5055.2		3.37532	13652.8		3.36582	2104.01
3.38538	4082.59		3.3853	8931.44		3.37581	0
3.39536	4055.69		3.39528	5230.11		3.38581	0
3.40535	0		3.40527	4384.1		3.3958	1895.1
3.41533	0		3.41525	3054		3.40578	0
3.42533	0		3.42524	3192.75		3.41576	0
3.43531	0		3.43522	2700.69		3.42574	2662.72
3.44532	0		3.44524	3462.56		3.43574	0
3.45531	0		3.45522	2559.77		3.44572	0
3.46531	0		3.46523	2666.97		3.45571	0
3.47529	0		3.47521	2228.34		3.46569	0
3.48529	0		3.48522	0		3.4757	3383.5
3.49528	0		3.49521	2505.62		3.48568	0
3.50527	0		3.50521	2497.14		3.49568	0
3.51526	0		3.5152	0		3.50567	0
3.52524	0		3.52519	0		3.51566	0
3.53522	0		3.53518	3089.96		3.52564	0
3.5452	0		3.54516	2929.12		3.53563	0
3.55518	1916.89		3.55514	2030.98		3.54561	0
3.56518	0		3.56512	2076.79		3.55559	0
3.57516	0		3.5751	0		3.56557	0
3.58516	0		3.58509	3045.09		3.57555	0
3.59514	0		3.59507	2254.1		3.58553	0
3.60515	0		3.60508	0		3.59554	0
3.61514	0		3.61507	0		3.60553	0
3.62514	0		3.62507	3235.91		3.61553	1756.45
3.63512	0		3.63505	2798.71		3.62551	0
3.64511	0		3.64506	0		3.63552	0
3.6551	0		3.65505	0		3.64551	0
3.66508	0		3.66506	0		3.65551	0
3.67506	0		3.67505	0		3.66549	2164.52
3.68504	0		3.68505	2117.71		3.67548	2823.39
3.69502	0		3.69504	0		3.68546	0
3.705	0		3.70503	0		3.69544	0
3.71499	0		3.71501	1970.4		3.70542	0
3.72499	0		3.72499	2049.97		3.7154	0
3.73498	0		3.73497	2880.56		3.72538	0
3.74498	0		3.74496	0		3.73537	0
3.75497	0		3.75494	0		3.74536	2267.44
3.76497	9565.79		3.76493	4612.24		3.75537	0
3.77496	28873.3		3.77492	21939.8		3.76536	0
3.78495	56194.3		3.78492	56711.4		3.77536	6992.83
3.79494	87544.8		3.79491	90941		3.78535	10075.4
3.80492	111089		3.80492	123230		3.79535	12634.6
3.8149	136116		3.81491	154060		3.80534	13301.1
3.82488	137175		3.82491	153373		3.81532	11633
3.83486	110011		3.8349	145895		3.82531	15499.9
3.84485	83100.8		3.8449	134128		3.83529	9813.73
3.85483	52506.6		3.85489	75797.5		3.84527	10966.1
3.86483	16752		3.86488	40605.5		3.85525	6631.33
3.87482	10057.3		3.87486	21664.1		3.86523	0
3.88483	7649.92		3.88484	15100.3		3.87523	0
3.89482	4373.81		3.89482	12131.6		3.88522	0
3.90482	4740.51		3.9048	11389.6		3.89522	0
3.91481	4395.18		3.91481	10467.5		3.90521	0
3.9248	4536.25		3.92479	10009.1		3.91521	0
3.93479	6415.27		3.93479	8984.39		3.9252	0
3.94477	4628.01		3.94477	11949.5		3.93521	0
3.95475	4646.96		3.95478	10442.1		3.9452	0
3.96473	5520.76		3.96477	9516.19		3.9552	0
3.97471	4259.43		3.97477	11305.3		3.96519	0
3.9847	4711.21		3.98476	9004.9		3.97518	0
3.99471	4596.39		3.99475	10904.4		3.98517	0
4.00469	6932.54		4.00474	9283.2		3.99515	0
4.01469	5318.22		4.01473	10181.3		4.00513	0
4.02468	4908.96		4.02471	9447.99		4.01511	0
4.03468	5448.25		4.03469	8609.54		4.02511	0
4.04466	8091.86		4.04467	10648.9		4.03509	0
4.05465	5597.36		4.05465	12570.9		4.04508	0
4.06463	4451.89		4.06463	10208		4.05507	0
4.07462	5024.8		4.07464	11638.8		4.06508	0
4.0846	2460.77		4.08462	8144.55		4.07506	0
4.09458	3850.99		4.09462	9008.46		4.08506	0
4.10456	3685.76		4.1046	11199		4.09505	0
4.11456	3551.2		4.11462	9031.92		4.10505	0
4.12454	2108.41		4.12461	5641.15		4.11504	0
4.13454	2139.43		4.13461	5031.45		4.12502	0
4.14452	4219.01		4.1446	6205.56		4.135	0
4.15454	4696.96		4.15459	7660.75		4.14499	0
4.16452	2353.3		4.16458	7218.64		4.15497	0
4.17452	5257.45		4.17457	8336.05		4.16495	0
4.18451	0		4.18455	6197.89		4.17493	0
4.19451	2426.51		4.19453	7719.67		4.18494	0
4.2045	2167.98		4.20451	7803.46		4.19492	0
4.21448	2636.51		4.21449	6339.37		4.20492	0
4.22446	0		4.22447	4690.06		4.21491	0
4.23445	0		4.23448	6877.33		4.22492	0
4.24443	0		4.24446	3200.61		4.23491	0
4.25441	0		4.25446	7050.62		4.24491	0
4.26439	0		4.26446	4340.88		4.2549	0
4.27439	0		4.27447	2928.85		4.2649	0
4.28437	1920.06		4.28445	4087.81		4.27489	0
4.29437	4357.05		4.29446	4135.81		4.28489	0
4.30436	3145.54		4.30445	6192.4		4.29488	0
4.31437	2777.76		4.31445	4689.6		4.30479	0
4.32435	0		4.32445	3902.9		4.31477	0
4.33435	0		4.33445	2528.61		4.32461	0
4.34434	0		4.34444	4300.84		4.33445	0
4.35433	0		4.35443	3787.6		4.34428	0
4.36431	0		4.36442	4863.86		4.35413	0
4.37429	1887.72		4.3744	2037.36		4.36396	0
4.38427	0		4.38438	4423.77		4.37381	0
4.39425	3812.25		4.39436	3732.73		4.38364	0
4.40423	0		4.40434	2294.06		4.39348	0
4.41423	0		4.41432	4493.49		4.40331	0
4.42422	0		4.42431	3277.77		4.41329	0
4.43422	0		4.43432	3457.97		4.42328	0
4.44421	0		4.44431	2859.05		4.43326	0
4.45421	0		4.45431	0		4.44327	0
4.4642	0		4.4643	2112.03		4.45326	0
4.4742	0		4.47431	4521.19		4.46326	0
4.48419	2327.5		4.4843	0		4.47325	0
4.49417	2052.72		4.4943	2780.93		4.48325	0
4.50416	0		4.50429	3235.07		4.49324	0
4.51414	0		4.51428	2571.81		4.50322	0
4.52412	0		4.52427	2453.4		4.51321	0
4.5341	0		4.53425	3448.45		4.52319	0
4.5441	0		4.54423	2666.55		4.53317	0
4.55408	0		4.55421	3382.98		4.54315	0
4.56408	2206.08		4.56419	3660.54		4.55315	0
4.57407	0		4.57418	1875.96		4.56313	0
4.58407	0		4.58419	4340.27		4.57313	0
4.59406	0		4.59417	0		4.58311	0
4.60406	0		4.60417	2541.13		4.59311	0
4.61404	0		4.61416	2379.48		4.6031	0
4.62403	0		4.62416	3816.37		4.6131	0
4.63401	0		4.63414	2421.36		4.62309	0
4.64399	0		4.64413	0		4.63308	0
4.65397	0		4.65412	2462.1		4.64306	0
4.66396	0		4.66411	3472.62		4.65305	0
4.67394	0		4.67409	1990.36		4.66303	0
4.68393	0		4.68407	2032.73		4.67301	0
4.69391	2396.73		4.69405	2328.13		4.68299	0
4.70392	0		4.70404	0		4.69297	0
4.71391	0		4.71402	0		4.70296	0
4.72391	0		4.72402	2297.24		4.71297	0
4.7339	0		4.734	2856.35		4.72295	0
4.7439	1713.54		4.74402	0		4.73296	0
4.75389	0		4.754	0		4.74295	0
4.76387	0		4.76401	0		4.75295	0
4.77385	0		4.774	1877.59		4.76294	0
4.78384	0		4.784	2181.53		4.77293	0
4.79382	0		4.79399	1901.1		4.78292	0
4.8038	0		4.80398	1999.02		4.7929	0
4.81378	0		4.81397	0		4.80288	0
4.82377	0		4.82395	3969.96		4.81286	0
4.83375	0		4.83393	0		4.82284	0
4.84375	0		4.84391	0		4.83284	0
4.85374	0		4.85389	0		4.84282	0
4.86375	0		4.86389	0		4.85281	0
4.87373	0		4.87387	0		4.8628	0
4.88373	0		4.88386	0		4.87281	0
4.89372	0		4.89384	0		4.8828	0
4.90371	0		4.90386	0		4.8928	0
4.91369	0		4.91385	0		4.90279	0
4.92367	0		4.92385	0		4.91281	0
4.93365	0		4.93384	0		4.92279	0
4.94363	0		4.94385	0		4.93279	0
4.95361	0		4.95384	1800.32		4.94278	0
4.96361	0		4.96384	0		4.95279	0
4.9736	0		4.97383	2049.97		4.96278	0
4.98361	0		4.98383	0		4.97278	0
4.9936	1777.97		4.99382	0		4.98277	0
5.0036	0		5.00381	1883.87		4.99276	0
5.01358	0		5.01379	0		5.00274	0
5.02359	0		5.02377	2312.15		5.01272	0
5.03358	0		5.03375	0		5.0227	0
5.04357	0		5.04373	0		5.03269	0
5.05356	0		5.05371	0		5.04267	0
5.06354	0		5.06372	2081.84		5.05266	0
5.07352	0		5.0737	0		5.06265	0
5.0835	0		5.08371	0		5.07266	0
5.0935	0		5.09369	0		5.08265	0
5.10348	0		5.1037	0		5.09265	0
5.11347	0		5.11369	2738.54		5.10264	0
5.12346	0		5.12369	0		5.11264	0
5.13347	0		5.13368	0		5.12263	0
5.14345	0		5.14368	0		5.13263	0
5.15345	0		5.15367	1959.9		5.14262	0
5.16344	0		5.16365	0		5.15261	0
5.17343	0		5.17363	0		5.16259	0
5.18342	0		5.18361	0		5.17257	0
5.1934	0		5.19359	0		5.18256	0
5.20338	0		5.20357	0		5.19254	0
5.21337	0		5.21358	0		5.20253	0
5.22335	0		5.22356	0		5.21252	0
5.23333	0		5.23356	0		5.22253	0
5.24331	0		5.24355	0		5.23251	0
5.25332	0		5.25356	0		5.24251	0
5.2633	0		5.26355	0		5.2525	0
5.2733	0		5.27355	0		5.2625	0
5.28329	0		5.28354	1883.13		5.27249	0
5.29329	0		5.29353	0		5.28247	0
5.30328	0		5.30352	0		5.29246	0
5.31328	0		5.3135	0		5.30244	0
5.32327	0		5.32349	0		5.31242	0
5.33325	0		5.33347	0		5.3224	0
5.34324	0		5.34345	0		5.33238	0
5.35322	0		5.35343	0		5.34238	0
5.3632	0		5.36341	0		5.35236	0
5.37318	0		5.37342	0		5.36236	0
5.38316	0		5.38341	0		5.37235	0
5.39315	0		5.39341	0		5.38236	0
5.40314	0		5.4034	0		5.39235	0
5.41314	0		5.41341	0		5.40235	0
5.42313	0		5.4234	0		5.41234	0
5.43313	0		5.4334	0		5.42234	0
5.44312	0		5.44339	0		5.43233	0
5.45312	0		5.4534	0		5.44232	0
5.46311	0		5.46339	0		5.45231	0
5.47309	0		5.47339	0		5.4623	0
5.48307	0		5.48338	0		5.47228	0
5.49305	0		5.49338	0		5.48226	0
5.50303	0		5.50337	0		5.49224	0
5.51301	0		5.51336	0		5.50223	0
5.52299	0		5.52334	0		5.51221	0
5.533	0		5.53332	0		5.5222	0
5.54298	0		5.5433	0		5.53219	0
5.55298	0		5.55328	0		5.5422	0
5.56297	0		5.56326	0		5.55219	0
5.57297	0		5.57327	0		5.56219	0
5.58296	0		5.58325	0		5.57219	0
5.59296	0		5.59325	0		5.58219	0
5.60294	0		5.60324	0		5.59218	0
5.61293	0		5.61326	0		5.60218	0
5.62291	0		5.62325	0		5.61217	0
5.63289	0		5.63325	0		5.62217	0
5.64288	0		5.64324	0		5.63216	0
5.65286	0		5.65324	0		5.64214	0
5.66286	0		5.66324	0		5.65212	0
5.67284	0		5.67324	0		5.66211	0
5.68285	0		5.68322	0		5.67209	0
5.69284	0		5.69322	0		5.68207	0
5.70284	0		5.70321	0		5.69205	0
5.71282	0		5.71319	0		5.70206	0
5.72281	0		5.72317	0		5.71204	0
5.7328	0		5.73315	0		5.72205	0
5.74279	0		5.74313	0		5.73204	0
5.75277	0		5.75311	0		5.74205	0
5.76275	0		5.7631	0		5.75204	0
5.77273	0		5.77311	0		5.76204	0
5.78271	0		5.78309	0		5.77203	0
5.79269	0		5.7931	0		5.78203	0
5.8027	0		5.80308	0		5.79202	0
5.81268	0		5.81309	0		5.802	0
5.82268	0		5.82308	0		5.81199	0
5.83267	0		5.83308	0		5.82197	0
5.84267	0		5.84307	0		5.83195	0
5.85266	0		5.85306	0		5.84193	0
5.86265	0		5.86304	0		5.85194	0
5.87263	0		5.87302	0		5.86192	0
5.88261	0		5.88302	0		5.87191	0
5.89259	0		5.893	0		5.8819	0
5.90257	0		5.90298	2206.64		5.89191	0
5.91255	0		5.91297	0		5.9019	0
5.92254	0		5.92297	0		5.9119	0
5.93253	0		5.93296	2671.29		5.92189	0
5.94253	0		5.94296	2579.09		5.93188	0
5.95252	0		5.95295	2813.93		5.94187	0
5.96253	0		5.96295	2588.87		5.95186	0
5.97251	0		5.97294	0		5.96184	0
5.98252	0		5.98292	0		5.97182	0
5.99251	0		5.99291	0		5.9818	0
6.00251	0		6.0029	0		5.99178	0
6.01249	0		6.01288	0		6.00176	0
6.02249	0		6.02286	0		6.01177	0
6.03248	0		6.03284	2986.88		6.02175	0
6.04246	0		6.04284	0		6.03175	0
6.05244	0		6.05282	1987.37		6.04174	0
6.06242	0		6.06281	0		6.05175	0
6.0724	0		6.0728	0		6.06174	0
6.0824	0		6.08281	0		6.07174	0
6.09238	0		6.0928	2283.02		6.08173	0
6.10238	0		6.1028	0		6.09173	0
6.11236	0		6.11279	0		6.10172	0
6.12237	0		6.1228	0		6.11171	0
6.13236	0		6.13279	0		6.12169	0
6.14236	0		6.14279	0		6.13167	0
6.15235	0		6.15278	0		6.14165	0
6.16235	0		6.16278	0		6.15163	0
6.17233	0		6.17277	0		6.16161	0
6.18231	0		6.18275	0		6.17161	0
6.1923	0		6.19273	0		6.18159	0
6.20228	0		6.20271	0		6.1916	0
6.21227	0		6.21269	0		6.20159	0
6.22224	0		6.22267	0		6.2116	0
6.23225	0		6.23265	0		6.22158	0
6.24224	0		6.24266	0		6.23159	0
6.25223	0		6.25264	0		6.24158	0
6.26222	0		6.26264	0		6.25159	0
6.27222	0		6.27263	0		6.26158	0
6.28221	0		6.28264	0		6.27158	0
6.29219	0		6.29263	0		6.28156	0
6.30218	0		6.30263	2688.36		6.29156	0
6.31217	0		6.31262	0		6.30155	0
6.32214	0		6.32261	0		6.31154	0
6.33212	0		6.3326	0		6.32152	0
6.3421	0		6.34258	0		6.3315	0
6.35209	2278.36		6.35256	0		6.34148	0
6.36208	0		6.36254	0		6.35146	0
6.37207	0		6.37252	0		6.36144	0
6.38206	0		6.38251	0		6.37145	0
6.39207	0		6.39249	0		6.38144	0
6.40206	0		6.4025	0		6.39144	0
6.41206	0		6.41249	0		6.40143	0
6.42205	0		6.42249	0		6.41144	0
6.43205	0		6.43247	0		6.42143	0
6.44204	0		6.44248	0		6.43143	0
6.45203	0		6.45247	0		6.44142	0
6.46201	0		6.46247	0		6.45142	0
6.47199	0		6.47245	0		6.46141	0
6.48197	0		6.48244	0		6.47139	0
6.49195	0		6.49242	0		6.48137	0
6.50193	0		6.5024	0		6.49135	0
6.51193	0		6.5124	0		6.50134	0
6.52191	0		6.52238	0		6.51132	0
6.53191	0		6.53237	0		6.52132	0
6.5419	0		6.54235	0		6.53131	0
6.55191	0		6.55236	0		6.5413	0
6.5619	0		6.56235	0		6.55129	0
6.5719	0		6.57235	0		6.56129	0
6.58188	0		6.58234	0		6.57128	0
6.59188	0		6.59234	0		6.58129	0
6.60187	0		6.60233	0		6.59128	0
6.61186	0		6.61232	0		6.60127	0
6.62184	0		6.62231	0		6.61126	0
6.63182	0		6.6323	0		6.62124	0
6.6418	0		6.64228	0		6.63122	0
6.65178	0		6.65226	0		6.6412	0
6.66176	0		6.66224	0		6.65118	0
6.67177	0		6.67223	0		6.66116	0
6.68175	0		6.68221	0		6.67114	0
6.69175	0		6.6922	0		6.68115	0
6.70174	0		6.70219	0		6.69114	0
6.71174	0		6.7122	0		6.70114	0
6.72173	0		6.72218	0		6.71113	0
6.73172	0		6.73218	0		6.72113	0
6.74171	0		6.74217	0		6.73112	0
6.75169	0		6.75218	0		6.74112	0
6.76167	0		6.76216	0		6.75111	0
6.77165	0		6.77216	0		6.76109	0
6.78164	0		6.78214	0		6.77107	0
6.79162	0		6.79212	0		6.78105	0
6.80162	0		6.8021	0		6.79103	0
6.8116	0		6.81208	0		6.80102	0
6.82161	0		6.82206	0		6.811	0
6.83159	0		6.83206	0		6.82099	0
6.84159	0		6.84205	0		6.83098	0
6.85157	0		6.85204	0		6.84099	0
6.86156	0		6.86203	0		6.85098	0
6.87154	0		6.87204	0		6.86098	0
6.88152	0		6.88203	0		6.87097	0
6.8915	0		6.89203	0		6.88097	0
6.90149	0		6.90202	0		6.89096	0
6.91147	0		6.91203	0		6.90096	0
6.92146	0		6.92202	0		6.91095	0
6.93145	0		6.93202	0		6.92095	0
6.94146	0		6.94201	0		6.93094	0
6.95144	0		6.95202	0		6.94093	0
6.96144	0		6.962	0		6.95091	0
6.97143	0		6.97199	0		6.96089	0
6.98143	0		6.98198	0		6.97087	0
6.99142	0		6.99196	0		6.98085	0
7.0014	0		7.00194	0		6.99083	0
7.01138	0		7.01192	0		7.00084	0
7.02137	0		7.0219	0		7.01083	0
7.03135	0		7.0319	0		7.02083	0
7.04133	0		7.04189	0		7.03082	0
7.05131	0		7.05189	0		7.04082	0
7.06131	0		7.06187	0		7.05081	0
7.07129	0		7.07188	0		7.06081	0
7.08129	0		7.08187	0		7.0708	0
7.09128	0		7.09187	0		7.08079	0
7.10129	0		7.10186	0		7.09077	0
7.11128	0		7.11186	0		7.10075	0
7.12128	0		7.12185	0		7.11074	0
7.13127	0		7.13183	0		7.12072	0
7.14127	0		7.14182	0		7.13071	0
7.15125	0		7.15181	0		7.14069	0
7.16124	0		7.16179	0		7.1507	0
7.17122	0		7.17177	0		7.16069	0
7.18121	0		7.18177	0		7.17069	0
7.19119	0		7.19175	0		7.18068	0
7.20117	0		7.20175	0		7.19068	0
7.21115	0		7.21173	0		7.20067	0
7.22116	0		7.22174	0		7.21067	0
7.23114	0		7.23173	0		7.22066	0
7.24114	0		7.24173	0		7.23065	0
7.25113	0		7.25172	0		7.24063	0
7.26113	0		7.26171	0		7.25061	0
7.27112	0		7.27169	0		7.26059	0
7.28112	0		7.28167	0		7.27057	0
7.29111	0		7.29165	0		7.28055	0
7.30109	0		7.30163	0		7.29054	0
7.31107	0		7.31161	0		7.30053	0
7.32105	0		7.3216	0		7.31054	0
7.33105	0		7.33158	0		7.32053	0
7.34103	0		7.34159	0		7.33053	0
7.35102	0		7.35158	0		7.34051	0
7.361	0		7.36158	0		7.35052	0
7.37101	0		7.37157	0		7.36051	0
7.381	0		7.38158	0		7.37051	0
7.39099	0		7.39157	0		7.3805	0
7.40098	0		7.40157	0		7.39048	0
7.41098	0		7.41156	0		7.40047	0
7.42096	0		7.42154	0		7.41045	0
7.43095	0		7.43153	0		7.42043	0
7.44093	0		7.44151	0		7.43041	0
7.45091	0		7.45149	0		7.44039	0
7.46089	0		7.46147	0		7.45038	0
7.47087	0		7.47145	0		7.46037	0
7.48085	0		7.48143	0		7.47038	0
7.49086	0		7.49142	0		7.48037	0
7.50084	0		7.50143	0		7.49037	0
7.51084	0		7.51142	0		7.50036	0
7.52083	0		7.52142	0		7.51036	0
7.53084	0		7.53141	0		7.52035	0
7.54083	0		7.54142	0		7.53035	0
7.55083	0		7.55141	0		7.54034	0
7.56082	0		7.56141	0		7.55033	0
7.57082	0		7.5714	0		7.56031	0
7.5808	0		7.5814	0		7.57029	0
7.59079	0		7.59139	0		7.58027	0
7.60077	0		7.60137	0		7.59025	0
7.61075	0		7.61135	0		7.60023	0
7.62073	0		7.62133	0		7.61023	0
7.63071	0		7.63131	0		7.62022	0
7.64069	0		7.6413	0		7.63023	0
7.65069	0		7.65128	0		7.64022	0
7.66068	0		7.66129	0		7.65022	0
7.67067	0		7.67127	0		7.66021	0
7.68066	0		7.68127	0		7.67021	0
7.69067	0		7.69126	0		7.68021	0
7.70066	0		7.70127	0		7.69021	0
7.71066	0		7.71126	0		7.7002	0
7.72065	0		7.72126	0		7.71019	0
7.73065	0		7.73125	0		7.72018	0
7.74063	0		7.74125	0		7.73016	0
7.75061	0		7.75125	0		7.74014	0
7.76059	0		7.76124	0		7.75012	0
7.77057	0		7.77122	0		7.76011	0
7.78055	0		7.78121	0		7.77009	0
7.79054	0		7.79119	0		7.78009	0
7.80052	0		7.80117	0		7.79008	0
7.81053	0		7.81116	0		7.80008	0
7.82052	0		7.82114	0		7.81007	0
7.83052	0		7.83114	0		7.82007	0
7.84051	0		7.84113	0		7.83006	0
7.85052	0		7.85114	0		7.84005	0
7.86051	0		7.86112	0		7.85004	0
7.87051	0		7.87112	0		7.86003	0
7.88049	0		7.88111	0		7.87001	0
7.89048	0		7.89111	0		7.87999	0
7.90046	0		7.9011	0		7.88997	0
7.91044	0		7.91108	0		7.89996	0
7.92044	0		7.92107	0		7.90994	0
7.93042	0		7.93105	0		7.91993	0
7.9404	0		7.94103	0		7.92992	0
7.95039	0		7.95101	0		7.93993	0
7.96039	0		7.96099	0		7.94992	0
7.97038	0		7.971	0		7.95992	0
7.98038	0		7.98098	0		7.9699	0
7.99037	0		7.99098	0		7.97991	0
8.00036	0		8.00097	0		7.9899	0
8.01035	0		8.01098	0		7.99989	0
8.02033	0		8.02097	0		8.00988	0
8.03031	0		8.03097	0		8.01986	0
8.04029	0		8.04096	0		8.02984	0
8.05027	0		8.05097	0		8.03982	0
8.06025	0		8.06096	0		8.0498	0
8.07023	0		8.07096	0		8.0598	0
8.08024	0		8.08095	0		8.06978	0
8.09022	0		8.09094	0		8.07977	0
8.10023	0		8.10092	0		8.08976	0
8.11021	0		8.1109	0		8.09976	0
8.12022	0		8.12088	0		8.10975	0
8.13021	0		8.13086	0		8.11975	0
8.14021	0		8.14084	0		8.12974	0
8.1502	0		8.15083	0		8.13975	0
8.16019	0		8.16081	0		8.14974	0
8.17017	0		8.17082	0		8.15974	0
8.18015	0		8.18081	0		8.16973	0
8.19013	0		8.19081	0		8.17972	0
8.20011	0		8.2008	0		8.1897	0
8.21009	0		8.21081	0		8.19968	0
8.22008	0		8.2208	0		8.20966	0
8.23006	0		8.2308	0		8.21964	0
8.24007	0		8.24079	0		8.22962	0
8.25006	0		8.25079	0		8.23962	0
8.26006	0		8.26078	0		8.24961	0
8.27005	0		8.27077	0		8.25962	0
8.28005	0		8.28075	0		8.26961	0
8.29004	0		8.29073	0		8.27961	0
8.30004	0		8.30071	0		8.2896	0
8.31003	0		8.31069	0		8.2996	0
8.32002	0		8.32067	0		8.3096	0
8.33	0		8.33068	0		8.3196	0
8.33998	0		8.34066	0		8.32958	0
8.34996	0		8.35066	0		8.33957	0
8.35995	0		8.36065	0		8.34956	0
8.36993	0		8.37066	0		8.35954	0
8.37992	0		8.38065	0		8.36953	0
8.38991	0		8.39065	0		8.37951	0
8.39992	0		8.40064	0		8.38949	0
8.4099	0		8.41064	0		8.39948	0
8.41991	0		8.42063	0		8.40949	0
8.42989	0		8.43061	0		8.41947	0
8.4399	0		8.44059	0		8.42947	0
8.44988	0		8.45058	0		8.43946	0
8.45987	0		8.46056	0		8.44946	0
8.46986	0		8.47054	0		8.45945	0
8.47984	0		8.48054	0		8.46944	0
8.48982	0		8.49053	0		8.47943	0
8.4998	0		8.50053	0		8.48942	0
8.5098	0		8.51051	0		8.4994	0
8.51978	0		8.52052	0		8.50938	0
8.52977	0		8.5305	0		8.51936	0
8.53976	0		8.54049	0		8.52935	0
8.54976	0		8.55048	0		8.53933	0
8.55975	0		8.56047	0		8.54932	0
8.56974	0		8.57045	0		8.55931	0
8.57973	0		8.58043	0		8.56932	0
8.58971	0		8.59041	0		8.57931	0
8.5997	0		8.6004	0		8.58931	0
8.60967	0		8.61038	0		8.5993	0
8.61965	0		8.62038	0		8.60931	0
8.62965	0		8.63036	0		8.6193	0
8.63963	0		8.64037	0		8.6293	0
8.64962	0		8.65036	0		8.63929	0
8.65961	0		8.66036	0		8.64929	0
8.66962	0		8.67035	0		8.65928	0
8.6796	0		8.68035	0		8.66926	0
8.6896	0		8.69034	0		8.67925	0
8.69959	0		8.70033	0		8.68923	0
8.70959	0		8.71031	0		8.69921	0
8.71958	0		8.7203	0		8.70919	0
8.72957	0		8.73028	0		8.71917	0
8.73955	0		8.74026	0		8.72917	0
8.74953	0		8.75024	0		8.73915	0
8.75951	0		8.76023	0		8.74915	0
8.76949	0		8.77021	0		8.75914	0
8.77947	0		8.78021	0		8.76916	0
8.78947	0		8.7902	0		8.77914	0
8.79945	0		8.80021	0		8.78915	0
8.80945	0		8.8102	0		8.79913	0
8.81944	0		8.8202	0		8.80914	0
8.82945	0		8.83019	0		8.81913	0
8.83944	0		8.8402	0		8.82912	0
8.84943	0		8.85019	0		8.8391	0
8.85942	0		8.86019	0		8.84908	0
8.86942	0		8.87018	0		8.85906	0
8.8794	0		8.88017	0		8.86904	0
8.88938	0		8.89015	0		8.87902	0
8.89936	0		8.90013	0		8.88902	0
8.90935	0		8.91011	2125.92		8.89901	0
8.91933	0		8.9201	0		8.90901	0
8.92931	0		8.93008	0		8.919	0
8.9393	0		8.94007	0		8.92901	0
8.9493	0		8.95005	0		8.939	0
8.95929	0		8.96006	0		8.949	0
8.96929	0		8.97005	0		8.95899	0
8.97928	0		8.98005	0		8.96899	0
8.98928	0		8.99004	0		8.97898	0
8.99927	0		9.00005	0		8.98897	0
9.00926	0		9.01004	0		8.99896	0
9.01924	0		9.02004	0		9.00894	0
9.02922	0		9.03003	0		9.01892	0
9.0392	0		9.04002	0		9.0289	0
9.04918	0		9.05001	0		9.03889	0
9.05918	0		9.05999	0		9.04887	0
9.06916	0		9.06997	0		9.05887	0
9.07916	0		9.07995	0		9.06885	0
9.08915	0		9.08994	0		9.07886	0
9.09916	0		9.09992	0		9.08885	0
9.10914	0		9.10993	0		9.09884	0
9.11914	0		9.11992	0		9.10883	0
9.12913	0		9.12991	0		9.11882	0
9.13912	0		9.1399	0		9.12881	0
9.1491	0		9.14991	0		9.13879	0
9.15908	0		9.1599	0		9.14877	0
9.16906	0		9.16989	0		9.15875	0
9.17904	0		9.17987	0		9.16873	0
9.18902	0		9.18986	0		9.17871	0
9.199	0		9.19984	0		9.1887	0
9.20899	0		9.20982	0		9.19871	0
9.219	0		9.2198	0		9.2087	0
9.22899	0		9.2298	0		9.2187	0
9.23899	0		9.23978	0		9.22869	0
9.24898	0		9.24977	0		9.2387	0
9.25898	0		9.25975	0		9.24869	0
9.26897	0		9.26977	0		9.25869	0
9.27895	0		9.27975	0		9.26868	0
9.28894	0		9.28975	0		9.27869	0
9.29892	0		9.29974	0		9.28867	0
9.3089	0		9.30975	0		9.29866	0
9.31888	0		9.31974	0		9.30864	0
9.32886	0		9.32974	0		9.31862	0
9.33885	0		9.33973	0		9.3286	0
9.34884	0		9.34972	0		9.33859	0
9.35883	0		9.3597	0		9.34857	0
9.36882	0		9.36968	0		9.35856	0
9.37883	0		9.37966	0		9.36854	0
9.38882	0		9.38964	0		9.37854	0
9.39881	0		9.39962	0		9.38853	0
9.4088	0		9.40961	0		9.39854	0
9.41878	0		9.41959	0		9.40852	0
9.42876	0		9.4296	0		9.41852	0
9.43874	0		9.43959	0		9.42851	0
9.44872	0		9.44959	0		9.43851	0
9.45872	0		9.45958	0		9.4485	0
9.4687	0		9.46959	0		9.45848	0
9.47869	0		9.47958	0		9.46846	0
9.48867	0		9.48958	0		9.47844	0
9.49868	0		9.49957	0		9.48842	0
9.50867	0		9.50956	0		9.4984	0
9.51867	0		9.51954	0		9.50839	0
9.52865	0		9.52952	0		9.5184	0
9.53865	0		9.5395	0		9.52839	0
9.54864	0		9.54949	0		9.53839	0
9.55862	0		9.55947	0		9.54838	0
9.5686	0		9.56946	0		9.55838	0
9.57858	0		9.57945	0		9.56837	0
9.58856	0		9.58945	0		9.57837	0
9.59854	0		9.59944	0		9.58836	0
9.60855	0		9.60944	0		9.59835	0
9.61853	0		9.61943	0		9.60833	0
9.62853	0		9.62944	0		9.61831	0
9.63852	0		9.63943	0		9.62831	0
9.64852	0		9.64942	0		9.63829	0
9.65851	0		9.65942	0		9.64827	0
9.6685	0		9.66941	0		9.65825	0
9.67848	0		9.67939	0		9.66826	0
9.68846	0		9.68937	0		9.67825	0
9.69844	0		9.69935	0		9.68825	0
9.70842	0		9.70933	0		9.69824	0
9.71841	0		9.71932	0		9.70824	0
9.72839	0		9.72931	0		9.71823	0
9.73838	0		9.73932	0		9.72821	0
9.74838	0		9.7493	0		9.7382	0
9.75837	0		9.7593	0		9.74818	0
9.76838	0		9.76929	0		9.75816	0
9.77836	0		9.7793	0		9.76814	0
9.78836	0		9.78929	0		9.77812	0
9.79835	0		9.79928	0		9.78811	0
9.80834	0		9.80927	0		9.7981	0
9.81833	0		9.81926	0		9.8081	0
9.82831	0		9.82925	0		9.81808	0
9.83829	0		9.83923	0		9.8281	0
9.84827	0		9.84921	0		9.83809	0
9.85825	0		9.85919	0		9.84809	0
9.86823	0		9.86917	0		9.85807	0
9.87821	0		9.87916	0		9.86808	0
9.88822	0		9.88914	0		9.87807	0
9.89821	0		9.89915	0		9.88806	0
9.90821	0		9.90914	0		9.89805	0
9.9182	0		9.91914	0		9.90803	0
9.92821	0		9.92913	0		9.91801	0
9.93819	0		9.93913	0		9.92799	0
9.94819	0		9.94912	0		9.93797	0
9.95818	0		9.95912	0		9.94797	0
9.96817	0		9.9691	0		9.95795	0
9.97815	0		9.97909	0		9.96794	0
9.98813	0		9.98907	0		9.97793	0
9.99811	0		9.99905	0		9.98794	0
10.0081	0		10.009	0		9.99793	0
10.0181	0		10.019	0		10.0079	0
10.0281	0		10.029	0		10.0179	0
10.0381	0		10.039	0		10.0279	0
10.0481	0		10.049	0		10.0379	0
10.058	0		10.059	0		10.0479	0
10.068	0		10.069	0		10.0579	0
10.078	0		10.079	0		10.0679	0
10.088	0		10.089	0		10.0779	0
10.098	0		10.099	0		10.0879	0
10.108	0		10.109	0		10.0979	0
10.118	0		10.119	0		10.1078	0
10.128	0		10.129	0		10.1178	0
10.1379	0		10.139	0		10.1278	0
10.1479	0		10.149	0		10.1378	0
10.1579	0		10.1589	0		10.1478	0
10.1679	0		10.1689	0		10.1578	0
10.1779	0		10.1789	0		10.1678	0
10.1879	0		10.1889	0		10.1778	0
10.1979	0		10.1989	0		10.1878	0
10.2079	0		10.2089	0		10.1978	0
10.2179	0		10.2189	0		10.2078	0
10.2278	0		10.2288	0		10.2177	0
10.2378	0		10.2388	0		10.2277	0
10.2478	0		10.2488	0		10.2377	0
10.2578	0		10.2588	0		10.2477	0
10.2678	0		10.2688	0		10.2577	0
10.2778	0		10.2788	0		10.2677	0
10.2878	0		10.2888	0		10.2777	0
10.2978	0		10.2988	0		10.2876	0
10.3078	0		10.3088	0		10.2976	0
10.3178	0		10.3188	0		10.3076	0
10.3277	0		10.3288	0		10.3176	0
10.3377	0		10.3388	0		10.3276	0
10.3477	0		10.3487	0		10.3376	0
10.3577	0		10.3587	0		10.3476	0
10.3677	0		10.3687	0		10.3576	0
10.3777	0		10.3787	0		10.3676	0
10.3877	0		10.3887	0		10.3776	0
10.3977	0		10.3987	0		10.3876	0
10.4076	0		10.4087	0		10.3975	0
10.4176	0		10.4187	0		10.4075	0
10.4276	0		10.4287	0		10.4175	0
10.4376	0		10.4387	0		10.4275	0
10.4476	0		10.4487	0		10.4375	0
10.4576	0		10.4587	0		10.4475	0
10.4676	0		10.4686	0		10.4575	0
10.4776	0		10.4786	0		10.4675	0
10.4876	0		10.4886	0		10.4775	0
10.4976	0		10.4986	0		10.4875	0
10.5076	0		10.5086	0		10.4975	0
10.5176	0		10.5185	0		10.5074	0
10.5275	0		10.5286	0		10.5174	0
10.5375	0		10.5385	0		10.5274	0
10.5475	0		10.5485	0		10.5374	0
10.5575	0		10.5585	0		10.5474	0
10.5675	0		10.5685	0		10.5574	0
10.5775	0		10.5785	0		10.5673	0
10.5874	0		10.5885	0		10.5773	0
10.5974	0		10.5985	0		10.5873	0
10.6074	0		10.6085	0		10.5973	0
10.6174	0		10.6185	0		10.6073	0
10.6274	0		10.6285	0		10.6173	0
10.6374	0		10.6385	0		10.6273	0
10.6474	0		10.6485	0		10.6373	0
10.6574	0		10.6584	0		10.6473	0
10.6674	0		10.6684	0		10.6573	0
10.6773	0		10.6784	0		10.6673	0
10.6873	0		10.6884	0		10.6773	0
10.6973	0		10.6984	0		10.6873	0
10.7073	0		10.7084	0		10.6973	0
10.7173	0		10.7184	0		10.7073	0
10.7273	0		10.7284	0		10.7173	0
10.7373	0		10.7384	0		10.7272	0
10.7473	0		10.7484	0		10.7372	0
10.7573	0		10.7584	0		10.7472	0
10.7673	0		10.7684	0		10.7572	0
10.7772	0		10.7784	0		10.7672	0
10.7872	0		10.7884	0		10.7772	0
10.7972	0		10.7984	0		10.7872	0
10.8072	0		10.8084	0		10.7972	0
10.8172	0		10.8183	0		10.8072	0
10.8272	0		10.8283	0		10.8172	0
10.8371	0		10.8383	0		10.8271	0
10.8471	0		10.8483	0		10.8371	0
10.8571	0		10.8583	0		10.8471	0
10.8671	0		10.8683	0		10.8571	0
10.8771	0		10.8782	0		10.8671	0
10.8871	0		10.8882	0		10.8771	0
10.8971	0		10.8982	0		10.8871	0
10.9071	0		10.9082	0		10.897	0
10.9171	0		10.9182	0		10.907	0
10.9271	0		10.9282	0		10.917	0
10.937	0		10.9382	0		10.927	0
10.947	0		10.9482	0		10.937	0
10.957	0		10.9582	0		10.947	0
10.967	0		10.9682	0		10.957	0
10.977	0		10.9782	0		10.967	0
10.987	0		10.9882	0		10.977	0
10.997	0		10.9982	0		10.987	0
11.007	0		11.0081	0		10.997	0
11.017	0		11.0181	0		11.007	0
11.027	0		11.0281	0		11.0169	0
11.037	0		11.0381	0		11.0269	0
11.047	0		11.0481	0		11.0369	0
11.057	0		11.0581	0		11.0469	0
11.0669	0		11.0681	0		11.0569	0
11.0769	0		11.0781	0		11.0669	0
11.0869	0		11.0881	0		11.0769	0
11.0969	0		11.0981	0		11.0869	0
11.1069	0		11.1081	0		11.0969	0
11.1169	0		11.1181	0		11.1069	0
11.1269	0		11.128	0		11.1169	0
11.1368	0		11.138	0		11.1269	0
11.1468	0		11.148	0		11.1368	0
11.1568	0		11.158	0		11.1468	0
11.1668	0		11.168	0		11.1568	0
11.1768	0		11.1779	0		11.1668	0
11.1868	0		11.1879	0		11.1768	0
11.1968	0		11.1979	0		11.1868	0
11.2068	0		11.2079	0		11.1968	0
11.2168	0		11.2179	0		11.2068	0
11.2268	0		11.2279	0		11.2167	0
11.2368	0		11.2379	0		11.2267	0
11.2468	0		11.2479	0		11.2367	0
11.2568	0		11.2579	0		11.2467	0
11.2667	0		11.2679	0		11.2567	0
11.2767	0		11.2779	0		11.2667	0
11.2867	0		11.2879	0		11.2767	0
11.2967	0		11.2979	0		11.2867	0
11.3067	0		11.3078	0		11.2967	0
11.3167	0		11.3178	0		11.3067	0
11.3267	0		11.3278	0		11.3167	0
11.3367	0		11.3378	0		11.3267	0
11.3467	0		11.3478	0		11.3366	0
11.3567	0		11.3578	0		11.3466	0
11.3667	0		11.3678	0		11.3566	0
11.3766	0		11.3778	0		11.3666	0
11.3866	0		11.3878	0		11.3766	0
11.3966	0		11.3978	0		11.3866	0
11.4066	0		11.4078	0		11.3966	0
11.4166	0		11.4178	0		11.4066	0
11.4266	0		11.4277	0		11.4166	0
11.4365	0		11.4378	0		11.4266	0
11.4465	0		11.4477	0		11.4365	0
11.4565	0		11.4577	0		11.4465	0
11.4665	0		11.4677	0		11.4565	0
11.4765	0		11.4777	0		11.4665	0
11.4865	0		11.4877	0		11.4765	0
11.4965	0		11.4976	0		11.4865	0
11.5065	0		11.5076	0		11.4965	0
11.5165	0		11.5176	0		11.5065	0
11.5265	0		11.5276	0		11.5165	0
11.5365	0		11.5376	0		11.5264	0
11.5465	0		11.5476	0		11.5364	0
11.5565	0		11.5576	0		11.5464	0
11.5664	0		11.5676	0		11.5564	0
11.5764	0		11.5776	0		11.5664	0
11.5864	0		11.5876	0		11.5764	0
11.5964	0		11.5976	0		11.5864	0
11.6064	0		11.6076	0		11.5964	0
11.6164	0		11.6176	0		11.6064	0
11.6264	0		11.6275	0		11.6164	0
11.6364	0		11.6375	0		11.6264	0
11.6464	0		11.6475	0		11.6363	0
11.6564	0		11.6575	0		11.6463	0
11.6664	0		11.6675	0		11.6563	0
11.6764	0		11.6775	0		11.6663	0
11.6863	0		11.6875	0		11.6763	0
11.6963	0		11.6975	0		11.6863	0
11.7063	0		11.7075	0		11.6963	0
11.7163	0		11.7175	0		11.7063	0
11.7263	0		11.7274	0		11.7163	0
11.7363	0		11.7374	0		11.7263	0
11.7463	0		11.7474	0		11.7363	0
11.7562	0		11.7574	0		11.7462	0
11.7662	0		11.7674	0		11.7562	0
11.7762	0		11.7773	0		11.7662	0
11.7862	0		11.7873	0		11.7762	0
11.7962	0		11.7973	0		11.7862	0
11.8062	0		11.8073	0		11.7962	0
11.8162	0		11.8173	0		11.8062	0
11.8262	0		11.8273	0		11.8162	0
11.8362	0		11.8373	0		11.8261	0
11.8462	0		11.8473	0		11.8361	0
11.8562	0		11.8573	0		11.8461	0
11.8662	0		11.8673	0		11.8561	0
11.8762	0		11.8773	0		11.8661	0
11.8861	0		11.8873	0		11.8761	0
11.8961	0		11.8973	0		11.8861	0
11.9061	0		11.9072	0		11.8961	0
11.9161	0		11.9172	0		11.9061	0
11.9261	0		11.9272	0		11.9161	0
11.9361	0		11.9372	0		11.9261	0
11.9461	0		11.9472	0		11.9361	0
11.9561	0		11.9572	0		11.9461	0
11.9661	0		11.9672	0		11.956	0
11.9761	0		11.9772	0		11.966	0
11.9861	0		11.9872	0		11.976	0
11.996	0		11.9972	0		11.986	0
						11.996	0

## Sheet: d
	WT Empty			WT gSlc25a1			Dnmt3aR882H/+gEmpty			Dnmt3aR882H/+gSlc25a1
L-2HG	0.221	0.336	0.199	0.827	0.954	0.722	0.22	0.196	0.233	0.717	0.862	1.079
D-2HG	0.223	0.286	0.191	0.962	1.048	0.805	0.212	0.173	0.203	0.821	0.92	1.165
RAW LCMS DATA
Raw data for L-2HG	L-2HG	Internal standard (L-2-HG_13C_IS)	value plotted
Experimetal ID	Area	ISTD Area	Area Ratio	sample ID	group ID
GG_vehicle_derivatisation_HSST3_221024_06	213457	964182	0.221387	1	WT gEmpty
GG_vehicle_derivatisation_HSST3_221024_08	352950	1.05151e+06	0.335661	3
GG_vehicle_derivatisation_HSST3_221024_10	203998	1.02355e+06	0.199304	5
GG_vehicle_derivatisation_HSST3_221024_07	857327	1.03696e+06	0.826771	2	WT gSlc25a1
GG_vehicle_derivatisation_HSST3_221024_09	953777	999701	0.954062	4
GG_vehicle_derivatisation_HSST3_221024_11	729342	1.00958e+06	0.72242	6
GG_vehicle_derivatisation_HSST3_221024_12	205462	935557	0.219615	7	Dnmt3aR882H/+ gEmpty
GG_vehicle_derivatisation_HSST3_221024_14	187341	955370	0.196092	9
GG_vehicle_derivatisation_HSST3_221024_17	236552	1.0173e+06	0.232529	11
GG_vehicle_derivatisation_HSST3_221024_13	682095	951640	0.716757	8	Dnmt3aR882H/+ gSlc25a1
GG_vehicle_derivatisation_HSST3_221024_15	874530	1.01426e+06	0.862235	10
GG_vehicle_derivatisation_HSST3_221024_18	1.01043e+06	936542	1.0789	12
Raw data for D-2HG	D-2HG	Internal standard (D-2-HG_13C_IS)	value plotted
Experimetal ID	Area	ISTD Area	Area Ratio	sample ID	group ID
GG_vehicle_derivatisation_HSST3_221024_06	171041	765859	0.223332	1	WT gEmpty
GG_vehicle_derivatisation_HSST3_221024_08	237284	829652	0.286004	3
GG_vehicle_derivatisation_HSST3_221024_10	155681	817063	0.190537	5
GG_vehicle_derivatisation_HSST3_221024_07	770349	800884	0.961874	2	WT gSlc25a1
GG_vehicle_derivatisation_HSST3_221024_09	820879	783205	1.0481	4
GG_vehicle_derivatisation_HSST3_221024_11	633323	786421	0.805323	6
GG_vehicle_derivatisation_HSST3_221024_12	154170	728614	0.211594	7	Dnmt3aR882H/+ gEmpty
GG_vehicle_derivatisation_HSST3_221024_14	128642	743609	0.172997	9
GG_vehicle_derivatisation_HSST3_221024_17	157576	776162	0.203019	11
GG_vehicle_derivatisation_HSST3_221024_13	614307	747906	0.821369	8	Dnmt3aR882H/+ gSlc25a1
GG_vehicle_derivatisation_HSST3_221024_15	746202	811349	0.919705	10
GG_vehicle_derivatisation_HSST3_221024_18	872652	749369	1.16452	12

## Sheet: e
unprocessed dot blot images

## Sheet: f
	WT Empty						Dnmt3aR882H/+ Empty
5mC/ total DNA	1	1	1	1	1		0.106273	0.046169	0.135141	0.14163	0.231712

## Sheet: g
	WT Empty						Dnmt3aR882H/+ Empty
5hmC/ total DNA	1	1	1	1	1		0.185141	0.214693	0.264264	0.114209	0.340699	0.072144

## Sheet: h
unprocessed dot blot images
	WT Empty						WT gSlc25a1
5mC/ total DNA	1	1	1	1	1	1	1.29082	2.5646	1.33632	1.70831	2.01761	1.75259

## Sheet: i
unprocessed dot blot images
	Dnmt3aR882H/+ Empty						Dnmt3aR882H/+ gSlc25a1
5mC/total DNA	1	1	1	1	1	1	6.263	2.90737	3.61152	2.58914	1.88241	1.7564

## Sheet: j
unprocessed dot blot images
	WT Empty						WT gSlc25a1
5hmC/ total DNA	1	1	1	1	1		1.36734	1.23262	1.09671	0.444122	0.712852	0.478682

## Sheet: k
unprocessed dot blot images
	Dnmt3aR882H/+ Empty						Dnmt3aR882H/+ gSlc25a1
5hmC/ total DNA	1	1	1	1	1	1	1.13282	1.14252	0.419457	1.26667	0.793063	0.250721
