# Supplementary material for: Mitochondrial metabolism sustains DNMT3A-R882-mutant clonal haematopoiesis
Source: Nature. 2025 Apr 16;642(8067):431–41. doi: 10.1038/s41586-025-08980-6 (PMC12158785; doi:10.1038/s41586-025-08980-6)
Supplement: Supplementary file 20 — Source Data Extended Data Fig. 9 [file 41586_2025_8980_MOESM20_ESM.xlsx]

## Sheet: b
unprocessed dot blot images

## Sheet: c
	Dnmt3aR882H/+ vehicle TR				Dnmt3aR882H/+ metformin TR
5mC	0.799807	0.865801	0.798208	1.03085	1.85437	2.76415	1.64182	2.20154

## Sheet: d
	Dnmt3aR882H/+ vehicle TR					Dnmt3aR882H/+ metformin TR
2HG	0.00546	0.00457	0.00441	0.00425	0.00416	0.00347	0.00407	0.00347	0.00498	0.00479
Raw LCMS data	2HG	Internal standard (Glutamate_IS)	value plotted
Experimetal ID	Area	ISTD Area	Area Ratio	sample ID	group ID
GG_metformin_proper_C18pfp_170724_39	327064	5.99364e+07	0.00545685	11	Dnmt3aR882H/+ vehicle TR
GG_metformin_proper_C18pfp_170724_40	252332	5.52133e+07	0.00457014	12
GG_metformin_proper_C18pfp_170724_41	257036	5.82653e+07	0.00441148	13
GG_metformin_proper_C18pfp_170724_42	229373	5.39949e+07	0.00424804	14
GG_metformin_proper_C18pfp_170724_43	250779	6.03369e+07	0.00415631	15
GG_metformin_proper_C18pfp_170724_44	189145	5.45428e+07	0.00346782	16	Dnmt3aR882H/+ metformin TR
GG_metformin_proper_C18pfp_170724_45	248805	6.10827e+07	0.00407324	17
GG_metformin_proper_C18pfp_170724_46	212237	6.12363e+07	0.00346587	18
GG_metformin_proper_C18pfp_170724_47	294519	5.91076e+07	0.00498277	19
GG_metformin_proper_C18pfp_170724_48	239401	5.00071e+07	0.00478733	20
