# Supplementary material for: Mitochondrial metabolism sustains DNMT3A-R882-mutant clonal haematopoiesis
Source: Nature. 2025 Apr 16;642(8067):431–41. doi: 10.1038/s41586-025-08980-6 (PMC12158785; doi:10.1038/s41586-025-08980-6)
Supplement: Supplementary file 21 — Source Data Extended Data Fig. 10 [file 41586_2025_8980_MOESM21_ESM.xlsx]

## Sheet: b
metformin	DNMT3A.R882_VAF
no	0.133333
no	0.148148
no	0.134831
no	0.144737
no	0.141026
no	0.191176
no	0.230769
no	0.230769
no	0.352941
no	0.383333
no	0.163636
no	0.394366
yes	0.269663
no	0.383838
no	0.132353
no	0.236364
no	0.168675
no	0.275
no	0.120879
no	0.171053
no	0.130769
yes	0.136364
no	0.107143
no	0.381818
no	0.156863
no	0.142857
no	0.378378
no	0.116071
no	0.395349
no	0.1375
no	0.280899
no	0.140625
no	0.210526
no	0.321429
no	0.3125
no	0.103896
no	0.131579
no	0.170213
yes	0.270833
no	0.264368
no	0.347368
no	0.15
no	0.3125
no	0.272727
no	0.135135
no	0.21875
no	0.337079
no	0.173333
no	0.276316
no	0.2375
no	0.123288
no	0.150442
no	0.17
no	0.303371
no	0.154545
no	0.118182
no	0.240741
no	0.213115
no	0.12069
no	0.225352
no	0.298507
no	0.283784
no	0.140625
no	0.137931
no	0.11828
no	0.16129
no	0.288136
no	0.276316
no	0.126582
no	0.194805
no	0.134615
no	0.194805
no	0.365591
no	0.16092
no	0.163265
no	0.107692
no	0.166667
no	0.120482
no	0.170455
no	0.145833
no	0.253968
no	0.178571
no	0.1125
no	0.277108
no	0.194444
no	0.165049
no	0.2
no	0.15873
no	0.121212
no	0.105263
no	0.345679
no	0.146667
no	0.166667
no	0.103896
no	0.192771
no	0.122807
no	0.207317
no	0.20202
no	0.130952
no	0.261905
no	0.112676
no	0.148148
no	0.168224
no	0.106796
no	0.259615
no	0.25
no	0.119403
no	0.105263
no	0.139785
no	0.185185
no	0.175926
no	0.125
no	0.107143
no	0.102041
no	0.299145
no	0.129032
no	0.108911
no	0.314607
no	0.304348
no	0.106796
no	0.133333
yes	0.137931
no	0.22093
no	0.117117
no	0.216667
no	0.260274
no	0.14433
no	0.104478
no	0.3125
no	0.140625
no	0.118421
no	0.218182
no	0.118644
no	0.1875
no	0.123077
no	0.125
no	0.227723
no	0.275862
yes	0.11828
no	0.145161
no	0.12069
no	0.209677
no	0.241379
no	0.244898
no	0.213115
no	0.16129
no	0.171429
no	0.180328
no	0.131579
no	0.118644
no	0.12766
no	0.280702
no	0.162162
no	0.217391
no	0.234568
no	0.105263
no	0.20339
no	0.263158
no	0.103448
no	0.223881
no	0.338462
no	0.103448
no	0.244444
no	0.25
no	0.152941
no	0.115385
no	0.31746
no	0.128713
no	0.132075
no	0.131579
no	0.166667
no	0.111111
no	0.302326
no	0.384615
no	0.176471
no	0.22
no	0.173077
no	0.142857
yes	0.26506
no	0.311111
no	0.320755
no	0.103448
no	0.338983
no	0.293103
no	0.17284
no	0.123077
no	0.294118
no	0.145161
no	0.283582
no	0.201923
no	0.353846
no	0.196078
no	0.238095
no	0.262295
no	0.133929
no	0.150685
no	0.301887
no	0.109589
no	0.121951
no	0.153846
no	0.102041
no	0.105263
no	0.182927
no	0.103896
no	0.181818
no	0.101266
no	0.106667
no	0.201681
no	0.224138
no	0.164706
no	0.129032
no	0.352941
no	0.147059
no	0.264706
no	0.202381
no	0.397059
no	0.140845
no	0.241379
no	0.101449
no	0.179104
no	0.119048
no	0.220339
no	0.261538
no	0.213115
no	0.105263
no	0.1125
no	0.109091
no	0.109375
no	0.192308
no	0.178571
no	0.208791
no	0.117647
no	0.278689
no	0.123288
no	0.11
no	0.393443
no	0.272727
no	0.111111
no	0.111111
no	0.253165
no	0.263158
no	0.2
no	0.109375
no	0.120482
no	0.3
no	0.315789
no	0.102941
no	0.233766
no	0.136364
no	0.146667
no	0.269663
no	0.168831
no	0.375
no	0.369048
no	0.22807
no	0.125
no	0.176471
no	0.122449
no	0.296875
no	0.181818
no	0.104478
no	0.222222
no	0.294118
no	0.204545
no	0.269231
no	0.396825
no	0.358209
no	0.18
no	0.283784
no	0.363636
no	0.238806
no	0.1875
no	0.197674
yes	0.142857
no	0.129032
no	0.175439
no	0.15942
no	0.2
no	0.311688
no	0.151515
no	0.2
no	0.168675
no	0.115385
no	0.172414
no	0.214286
no	0.204082
no	0.166667
no	0.147541
no	0.257143
no	0.28
no	0.106383
no	0.314286
no	0.153846
no	0.272727
no	0.222222
no	0.129032
no	0.186667
no	0.121212
no	0.133333
no	0.326923
no	0.132075
no	0.12
no	0.24359
no	0.137931
no	0.325581
no	0.181818
no	0.133333
no	0.12963
no	0.152174
no	0.138298
no	0.272727
no	0.142857
no	0.111111
no	0.147727
no	0.393617
no	0.156522
no	0.157143
no	0.142857
no	0.292683
no	0.191011
no	0.116883
no	0.25
no	0.156627
no	0.115942
no	0.107143
no	0.242857
no	0.153846
no	0.22807
no	0.213675
no	0.170213
no	0.190476
no	0.269231
no	0.223529
no	0.172414
no	0.22
no	0.104478
no	0.141026
no	0.21875
no	0.166667
no	0.1125
no	0.137931
no	0.113636
no	0.192771
no	0.196078
no	0.25
no	0.131313
no	0.263736
no	0.244186
no	0.112903
no	0.173913
no	0.25
no	0.166667
no	0.139241
no	0.346939
no	0.139241
no	0.22807
no	0.264151
no	0.122449
no	0.211538
no	0.106061
no	0.105263
yes	0.102041
no	0.182692
no	0.229167
no	0.246753
no	0.142857
no	0.152778
no	0.246575
no	0.118421
no	0.149254
no	0.277228
no	0.109589
no	0.197368
no	0.21875
no	0.206522
no	0.283019
no	0.230769
no	0.317308
no	0.113636
no	0.326923
no	0.202381
no	0.128571
no	0.102273
no	0.370968
no	0.175
no	0.117647
no	0.144578
no	0.109091
no	0.224138
no	0.196262
no	0.255474
no	0.113924
no	0.387097
no	0.245902
no	0.148148
no	0.134831
no	0.27957
no	0.127273
no	0.1125
no	0.186667
no	0.159091
no	0.168317
no	0.113208
no	0.22807
yes	0.122222
no	0.269231
no	0.234375
no	0.169014
no	0.319444
no	0.297619
no	0.302326
no	0.333333
no	0.136364
no	0.370968
no	0.347222
no	0.338235
no	0.28
no	0.142857
no	0.145455
no	0.190476
no	0.111111
no	0.202899
yes	0.205882
yes	0.11236
no	0.368932
no	0.338235
no	0.127907
no	0.219512
no	0.118644
no	0.214286
no	0.178082
no	0.116667
no	0.1625
no	0.247191
no	0.116667
no	0.140845
no	0.115385
no	0.135593
no	0.103896
no	0.155844
no	0.104651
no	0.213675
no	0.117647
no	0.190476
no	0.327273
no	0.157143
no	0.353846
no	0.217391
no	0.129032
no	0.131868
no	0.346939
no	0.157895
yes	0.102564
no	0.246575
no	0.179775
no	0.328571
no	0.137931
no	0.211765
no	0.38983
no	0.185185
no	0.144737
no	0.296703
no	0.134328
no	0.155844
yes	0.180851
no	0.120482
no	0.1125
no	0.168831
no	0.307692
no	0.183333
no	0.113636
no	0.391304
no	0.202381
no	0.285714
no	0.163043
no	0.144737
no	0.244444
no	0.194444
no	0.358025
no	0.166667
no	0.305556
no	0.148649
no	0.118421
no	0.259259
no	0.12766
no	0.182927
no	0.113636
no	0.285714
no	0.160714
no	0.318681
no	0.173333
no	0.181818
no	0.214286
no	0.109589
no	0.180556
no	0.121212
no	0.25
no	0.117647
no	0.104478
no	0.134146
no	0.240741
no	0.177215
no	0.189189
no	0.310811
no	0.298246
no	0.121212
no	0.152542
no	0.342466
no	0.144578
no	0.102564
no	0.151899
no	0.129032
no	0.367347
no	0.25641
no	0.142857
no	0.192308
no	0.127273
no	0.119565
no	0.125
no	0.371429
no	0.202899
no	0.122222
no	0.107692
no	0.139535
no	0.115385
no	0.215909
no	0.17757
no	0.146667
no	0.1125
no	0.230769
no	0.136986
no	0.263889
no	0.182796
no	0.125
no	0.298701
no	0.176471
no	0.134021
no	0.125
no	0.136364
no	0.343284
no	0.290698
no	0.204545
no	0.15942
no	0.315789
no	0.28
no	0.123077
no	0.153846
no	0.1875
no	0.111111
no	0.132353
no	0.246154
no	0.16129
no	0.308642
no	0.166667
no	0.151163
no	0.123188
no	0.147059
no	0.18
no	0.192982
yes	0.2
no	0.189655
no	0.311828
no	0.316456
no	0.140845
no	0.118644
no	0.125
no	0.125
no	0.12766
no	0.258065
no	0.135802
no	0.224138
no	0.193548
no	0.191919
no	0.39759
no	0.189873
no	0.26506
no	0.171429
no	0.119565
no	0.293103
no	0.139241
no	0.238095
no	0.211268
no	0.166667
no	0.101695
no	0.213592
no	0.348837
no	0.207547
no	0.245902
no	0.125
no	0.302326
no	0.265823
no	0.130435
no	0.24
no	0.12963
no	0.316456
no	0.234568
no	0.146067
no	0.123288
no	0.222222
no	0.297297
no	0.148649
no	0.148649
no	0.323077
no	0.134831
no	0.121951
no	0.323077
no	0.298077
no	0.28
no	0.108434
no	0.207317
no	0.101266
no	0.142857
no	0.134328
no	0.217391
no	0.120879
no	0.178947
no	0.226415
no	0.266667
no	0.168539
no	0.195402
no	0.171429
no	0.1625
no	0.152174
no	0.105882
no	0.284483
no	0.125
no	0.322581
no	0.125
no	0.141026
no	0.160714
no	0.223684
no	0.130435
no	0.12963
no	0.130952
no	0.22973
no	0.157143
no	0.188119
no	0.358491
no	0.267327
no	0.166667
no	0.114943
no	0.121212
no	0.164179
no	0.344262
no	0.282609
no	0.228571
yes	0.103896
no	0.1875
no	0.285714
no	0.12069
no	0.141304
no	0.114286
no	0.295082
no	0.125
no	0.24359
no	0.283951
no	0.131868
no	0.173333
no	0.142857
no	0.180556
no	0.265957
no	0.207792
no	0.295455
no	0.267857
no	0.25
